# Supplementary material for: A Sensor-Based TinyML Acoustic Monitoring System for Edge-Side Animal Sound Recognition on Resource-Constrained Microcontrollers
Source: Sensors (Basel). 2026 Jun 23;26(13):3972. doi: 10.3390/s26133972 (PMC13363927; doi:10.3390/s26133972)
Supplement: Supplementary file 1 [file sensors-26-03972-s001.zip]

Archive with 36 entries (30 files):
- README_Supplementary_Materials.txt
- Supplementary File S1 01_revision_result_tables/
- Supplementary File S1 01_revision_result_tables/background_subtype_distribution.csv
- Supplementary File S1 01_revision_result_tables/edge_system_performance_final.xlsx
- Supplementary File S1 01_revision_result_tables/metadata_test_before_quickclean.csv
- Supplementary File S1 01_revision_result_tables/metadata_train_before_quickclean.csv
- Supplementary File S1 01_revision_result_tables/power_autonomy_measurement_template.xlsx
- Supplementary File S1 01_revision_result_tables/revision_baseline_comparison.csv
- Supplementary File S1 01_revision_result_tables/revision_mlp_multiseed_config.json
- Supplementary File S1 01_revision_result_tables/revision_mlp_multiseed_details.csv
- Supplementary File S1 01_revision_result_tables/revision_mlp_multiseed_summary.csv
- Supplementary File S1 01_revision_result_tables/revision_quickclean_ablation.csv
- Supplementary File S1 01_revision_result_tables/revision_run_config.json
- Supplementary File S1 01_revision_result_tables/revision_validation_test_summary.csv
- Supplementary File S1 02_edge_performance_logs/
- Supplementary File S1 02_edge_performance_logs/edge_perf_logs_ready/
- Supplementary File S1 02_edge_performance_logs/edge_perf_logs_ready/animal_playback/
- Supplementary File S1 02_edge_performance_logs/edge_perf_logs_ready/animal_playback/serial_perf_animal_playback.txt
- Supplementary File S1 02_edge_performance_logs/edge_perf_logs_ready/background_playback/
- Supplementary File S1 02_edge_performance_logs/edge_perf_logs_ready/background_playback/serial_perf_background_playback.txt
- Supplementary File S1 02_edge_performance_logs/edge_perf_logs_ready/low_energy/
- Supplementary File S1 02_edge_performance_logs/edge_perf_logs_ready/low_energy/serial_perf_low_energy.txt
- Supplementary File S1 02_edge_performance_logs/edge_perf_logs_ready/parse_edgeai_perf_log_v2.py
- Supplementary File S1 02_edge_performance_logs/power_background_sound_playback.txt
- Supplementary File S1 02_edge_performance_logs/power_idle_monitoring.txt
- Supplementary File S1 02_edge_performance_logs/power_mixed_operation.txt
- Supplementary File S1 02_edge_performance_logs/power_triggered_inference.txt
- Supplementary File S1 02_edge_performance_logs/rms200_animal.txt
- Supplementary File S1 02_edge_performance_logs/rms200_background.txt
- Supplementary File S1 02_edge_performance_logs/rms200_idle.txt
- Supplementary File S1 02_edge_performance_logs/rms300_animal.txt
- Supplementary File S1 02_edge_performance_logs/rms300_background.txt
- Supplementary File S1 02_edge_performance_logs/rms300_idle.txt
- Supplementary File S1 02_edge_performance_logs/rms400_animal.txt
- Supplementary File S1 02_edge_performance_logs/rms400_background.txt
- Supplementary File S1 02_edge_performance_logs/rms400_idle.txt
