# Supplementary material for: A Sensor-Based TinyML Acoustic Monitoring System for Edge-Side Animal Sound Recognition on Resource-Constrained Microcontrollers
Source: Sensors (Basel). 2026 Jun 23;26(13):3972. doi: 10.3390/s26133972 (PMC13363927; doi:10.3390/s26133972)
Supplement: Supplementary file 1 [file sensors-26-03972-s001.zip › README_Supplementary_Materials.txt]

Supplementary Materials for sensors-4378805

Manuscript title:
A Sensor-Based TinyML Acoustic Monitoring System for Edge-Side Animal Sound Recognition on Resource-Constrained Microcontrollers

This package provides supplementary supporting materials prepared for the revised manuscript. It is intended to support inspection and verification of the main experimental results added during revision, including key revision-result tables and edge-side performance logs.

Directory structure:

01_revision_result_tables/
CSV/XLSX result tables and metadata used in the revised experiments, including baseline comparison, Quick Clean threshold ablation, validation/test summaries, multi-seed stability results, background subtype distribution, Quick Clean metadata, edge system performance summary, and power/autonomy calculation templates.

02_edge_performance_logs/
Serial and measurement logs used to support edge-side latency analysis, RMS trigger-threshold sensitivity analysis, and system-level power/autonomy evaluation.

Notes:

* The package is organized to match the revised manuscript and the response-to-reviewers document.
* These supplementary files are provided to support verification of the main reported revision results.
* The package does not include full original source recordings, complete training scripts, trained model files, or full microcontroller implementation files.
* Some original acoustic sources are not redistributed because of source/licensing and data-management constraints.
* The main methodological details, including dataset construction, source-isolated partitioning, MFCC parameters, model configuration, quantization, and microcontroller deployment procedure, are described in the revised manuscript.
