# Supplementary material for: A Sensor-Based TinyML Acoustic Monitoring System for Edge-Side Animal Sound Recognition on Resource-Constrained Microcontrollers
Source: Sensors (Basel). 2026 Jun 23;26(13):3972. doi: 10.3390/s26133972 (PMC13363927; doi:10.3390/s26133972)
Supplement: Supplementary file 1 [file sensors-26-03972-s001.zip › Supplementary File S1 01_revision_result_tables/background_subtype_distribution.csv]

split	subtype	samples
test	Bio_DryLeaf_Rustle_S2	34
test	Bio_DryLeaf_Rustle_S3	17
test	Bio_DryTwig_Snap_S2	39
test	Human_Far_Speech_S2	37
test	Hydraulic_S2	38
test	Low_Freq_Thunder_S2	35
test	Precipitation_Rain_S2	37
test	Wind_Level_2_Strong_S2	33
train	Bio_DryLeaf_Rustle_S1	42
train	Bio_DryLeaf_Rustle_S2	29
train	Bio_DryLeaf_Rustle_S3	29
train	Bio_DryTwig_Snap_S1	46
train	Bio_DryTwig_Snap_S2	29
train	Human_Far_Speech_S1	44
train	Human_Far_Speech_S2	29
train	Hydraulic_S1	41
train	Hydraulic_S2	29
train	Low_Freq_Thunder_S1	46
train	Low_Freq_Thunder_S2	29
train	Precipitation_Rain_S1	44
train	Precipitation_Rain_S2	29
train	Wind_Level_1_Mild_S1	47
train	Wind_Level_1_Mild_S2	41
train	Wind_Level_2_Strong_S1	47
train	Wind_Level_2_Strong_S2	29
