# Supplementary material for: A Sensor-Based TinyML Acoustic Monitoring System for Edge-Side Animal Sound Recognition on Resource-Constrained Microcontrollers
Source: Sensors (Basel). 2026 Jun 23;26(13):3972. doi: 10.3390/s26133972 (PMC13363927; doi:10.3390/s26133972)
Supplement: Supplementary file 1 [file sensors-26-03972-s001.zip › Supplementary File S1 01_revision_result_tables/edge_system_performance_final.xlsx]

## Sheet: System_Performance
Test condition	Total windows	Low-energy windows	Cooldown windows	Triggered windows	Accepted decisions	Trigger ratio	Accepted ratio	Avg post-window latency (ms)	P95 post-window latency (ms)	Max post-window latency (ms)	Avg MFCC+standardization time (ms)	Max MFCC+standardization time (ms)	Avg TFLite Micro inference time (ms)	Max TFLite Micro inference time (ms)	Recommended manuscript note
Low-energy monitoring	950	938	11	1 (startup transient)	1	0.001053	0.001053	—	—	—	—	—	—	—	Only the first startup transient triggered the full pipeline; after excluding this transient and its cooldown windows, no additional stable low-energy window triggered full MFCC inference.
Animal-sound playback	500	121	347	32	32	0.064	0.064	302.557	302.678	303.147	288.931	290.62	2.048	2.068	Used to quantify triggered full-pipeline latency under representative target-sound playback; not used as a playback-based classification-accuracy test.
Background-sound playback	550	177	334	39	31	0.070909	0.056364	302.572	302.717	302.975	288.905	290.424	2.07	2.19	Used to quantify triggered full-pipeline latency under representative strong-wind background playback; labels are not interpreted as classification-accuracy evidence.

## Sheet: Paper_Ready_Table
Condition	Windows	Trigger ratio	Accepted ratio	Avg latency (ms)	P95 latency (ms)	Max latency (ms)	Avg MFCC time (ms)	Avg inference time (ms)	Interpretation
Low-energy monitoring	950	0.001053	0.001053	—	—	—	—	—	Only startup transient triggered; stable low-energy windows were skipped.
Animal-sound playback	500	0.064	0.064	302.557	302.678	303.147	288.931	2.048	Representative target-sound playback latency test.
Background-sound playback	550	0.070909	0.056364	302.572	302.717	302.975	288.905	2.07	Representative strong-wind background playback latency test.

## Sheet: Raw_Summaries
Source condition	total_windows	low_energy	cooldown	triggered	accepted	trigger_ratio	accepted_ratio	avg_post_ms	max_post_ms	avg_feature_ms	max_feature_ms	avg_invoke_ms	max_invoke_ms	triggered_events_parsed	accepted_events_parsed	rejected_events_parsed	post_ms_mean	post_ms_std	post_ms_min	post_ms_p95	post_ms_max	feature_ms_mean	feature_ms_std	feature_ms_max	invoke_ms_mean	invoke_ms_std	invoke_ms_max	rms_ms_mean	quant_ms_mean	decode_ms_mean	mean_confidence	min_confidence	max_confidence
Low-energy monitoring	950	938	11	1	1	0.001053	0.001053	303.123	303.123	290.592	290.592	2.044	2.044	1	1	0	303.123	0.0	303.123	303.123	303.123	290.592	0.0	290.592	2.044	0.0	2.044	10.016	0.383	0.023	0.996094	0.996094	0.996094
Animal-sound playback	500	121	347	32	32	0.064	0.064	302.557	303.147	288.931	290.62	2.048	2.068	36	36	0	302.55427777777777	0.13577115433407183	302.27	302.678	303.147	288.9273611111111	0.3015726543853336	290.62	2.0475	0.01017700489198215	2.068	11.114194444444445	0.37125	0.02436111111111111	0.9959854722222222	0.992187	0.996094
Background-sound playback	550	177	334	39	31	0.070909	0.056364	302.572	302.975	288.905	290.424	2.07	2.19	40	32	8	302.573475	0.1318094949110949	302.249	302.71725	302.975	288.906925	0.26206178440618516	290.424	2.06955	0.03640931833388894	2.19	11.130925	0.37435	0.022175	0.887597675	0.5	0.996094

## Sheet: Notes
Item	Content
Recommended use	Use Paper_Ready_Table or System_Performance in the revised manuscript. Use Raw_Summaries only as internal evidence.
Low-energy row	The single low-energy trigger is a startup transient. The manuscript should state that stable low-energy windows did not activate additional full MFCC-inference execution after excluding the startup transient and cooldown period.
Latency interpretation	Post-window latency is measured from completed audio-window availability to decoded decision output. It does not include the 200 ms audio window acquisition duration.
Recognition labels	Playback logs are used for latency and trigger evaluation, not for playback-based classification accuracy.
Reviewer relevance	This table supports responses to comments on triggering evaluation, maximum latency, system performance, and energy/autonomy estimation.
