# Supplementary material for: A Sensor-Based TinyML Acoustic Monitoring System for Edge-Side Animal Sound Recognition on Resource-Constrained Microcontrollers
Source: Sensors (Basel). 2026 Jun 23;26(13):3972. doi: 10.3390/s26133972 (PMC13363927; doi:10.3390/s26133972)
Supplement: Supplementary file 1 [file sensors-26-03972-s001.zip › Supplementary File S1 01_revision_result_tables/metadata_test_before_quickclean.csv]

split	class_id	class_name	subtype	file	max_abs_mfcc
test	0	白唇鹿		C:\Users\wzq\PycharmProjects\PythonProject\PythonProject\EdgeAI_Sound_Stage0_FeaturePractice\data\augmented\白唇鹿\白唇鹿2_noise2.wav	35.72079086303711
test	0	白唇鹿		C:\Users\wzq\PycharmProjects\PythonProject\PythonProject\EdgeAI_Sound_Stage0_FeaturePractice\data\augmented\白唇鹿\白唇鹿2_noise2.wav_aug2.wav	35.72079086303711
test	0	白唇鹿		C:\Users\wzq\PycharmProjects\PythonProject\PythonProject\EdgeAI_Sound_Stage0_FeaturePractice\data\augmented\白唇鹿\白唇鹿2_noise2.wav_aug20.wav	35.72079086303711
test	0	白唇鹿		C:\Users\wzq\PycharmProjects\PythonProject\PythonProject\EdgeAI_Sound_Stage0_FeaturePractice\data\augmented\白唇鹿\白唇鹿2_noise2.wav_aug22.wav	39.37001419067383
test	0	白唇鹿		C:\Users\wzq\PycharmProjects\PythonProject\PythonProject\EdgeAI_Sound_Stage0_FeaturePractice\data\augmented\白唇鹿\白唇鹿2_noise2.wav_aug23.wav	35.72079086303711
test	0	白唇鹿		C:\Users\wzq\PycharmProjects\PythonProject\PythonProject\EdgeAI_Sound_Stage0_FeaturePractice\data\augmented\白唇鹿\白唇鹿2_noise2.wav_aug24.wav	35.72079086303711
test	0	白唇鹿		C:\Users\wzq\PycharmProjects\PythonProject\PythonProject\EdgeAI_Sound_Stage0_FeaturePractice\data\augmented\白唇鹿\白唇鹿2_noise2.wav_aug25.wav	35.72079086303711
test	0	白唇鹿		C:\Users\wzq\PycharmProjects\PythonProject\PythonProject\EdgeAI_Sound_Stage0_FeaturePractice\data\augmented\白唇鹿\白唇鹿2_noise2.wav_aug3.wav	40.01846694946289
test	0	白唇鹿		C:\Users\wzq\PycharmProjects\PythonProject\PythonProject\EdgeAI_Sound_Stage0_FeaturePractice\data\augmented\白唇鹿\白唇鹿2_noise2.wav_aug4.wav	32.994659423828125
test	0	白唇鹿		C:\Users\wzq\PycharmProjects\PythonProject\PythonProject\EdgeAI_Sound_Stage0_FeaturePractice\data\augmented\白唇鹿\白唇鹿2_noise2.wav_aug5.wav	36.231075286865234
test	0	白唇鹿		C:\Users\wzq\PycharmProjects\PythonProject\PythonProject\EdgeAI_Sound_Stage0_FeaturePractice\data\augmented\白唇鹿\白唇鹿2_noise2.wav_aug6.wav	31.713747024536133
test	0	白唇鹿		C:\Users\wzq\PycharmProjects\PythonProject\PythonProject\EdgeAI_Sound_Stage0_FeaturePractice\data\augmented\白唇鹿\白唇鹿2_noise2.wav_aug7.wav	35.72079086303711
test	0	白唇鹿		C:\Users\wzq\PycharmProjects\PythonProject\PythonProject\EdgeAI_Sound_Stage0_FeaturePractice\data\augmented\白唇鹿\白唇鹿2_noise2.wav_aug8.wav	38.243438720703125
test	0	白唇鹿		C:\Users\wzq\PycharmProjects\PythonProject\PythonProject\EdgeAI_Sound_Stage0_FeaturePractice\data\augmented\白唇鹿\白唇鹿2_noise2.wav_aug9.wav	35.72079086303711
test	0	白唇鹿		C:\Users\wzq\PycharmProjects\PythonProject\PythonProject\EdgeAI_Sound_Stage0_FeaturePractice\data\augmented\白唇鹿\白唇鹿2_pitch2.wav	166.04177856445312
test	0	白唇鹿		C:\Users\wzq\PycharmProjects\PythonProject\PythonProject\EdgeAI_Sound_Stage0_FeaturePractice\data\augmented\白唇鹿\白唇鹿2_pitch2.wav_aug2.wav	38.59267044067383
test	0	白唇鹿		C:\Users\wzq\PycharmProjects\PythonProject\PythonProject\EdgeAI_Sound_Stage0_FeaturePractice\data\augmented\白唇鹿\白唇鹿2_pitch2.wav_aug20.wav	166.04177856445312
test	0	白唇鹿		C:\Users\wzq\PycharmProjects\PythonProject\PythonProject\EdgeAI_Sound_Stage0_FeaturePractice\data\augmented\白唇鹿\白唇鹿2_pitch2.wav_aug22.wav	47.98622131347656
test	0	白唇鹿		C:\Users\wzq\PycharmProjects\PythonProject\PythonProject\EdgeAI_Sound_Stage0_FeaturePractice\data\augmented\白唇鹿\白唇鹿2_pitch2.wav_aug23.wav	166.04177856445312
test	0	白唇鹿		C:\Users\wzq\PycharmProjects\PythonProject\PythonProject\EdgeAI_Sound_Stage0_FeaturePractice\data\augmented\白唇鹿\白唇鹿2_pitch2.wav_aug24.wav	166.04177856445312
test	0	白唇鹿		C:\Users\wzq\PycharmProjects\PythonProject\PythonProject\EdgeAI_Sound_Stage0_FeaturePractice\data\augmented\白唇鹿\白唇鹿2_pitch2.wav_aug25.wav	41.18529510498047
test	0	白唇鹿		C:\Users\wzq\PycharmProjects\PythonProject\PythonProject\EdgeAI_Sound_Stage0_FeaturePractice\data\augmented\白唇鹿\白唇鹿2_pitch2.wav_aug3.wav	166.04177856445312
test	0	白唇鹿		C:\Users\wzq\PycharmProjects\PythonProject\PythonProject\EdgeAI_Sound_Stage0_FeaturePractice\data\augmented\白唇鹿\白唇鹿2_pitch2.wav_aug4.wav	166.04177856445312
test	0	白唇鹿		C:\Users\wzq\PycharmProjects\PythonProject\PythonProject\EdgeAI_Sound_Stage0_FeaturePractice\data\augmented\白唇鹿\白唇鹿2_pitch2.wav_aug5.wav	48.44672775268555
test	0	白唇鹿		C:\Users\wzq\PycharmProjects\PythonProject\PythonProject\EdgeAI_Sound_Stage0_FeaturePractice\data\augmented\白唇鹿\白唇鹿2_pitch2.wav_aug6.wav	166.04177856445312
test	0	白唇鹿		C:\Users\wzq\PycharmProjects\PythonProject\PythonProject\EdgeAI_Sound_Stage0_FeaturePractice\data\augmented\白唇鹿\白唇鹿2_pitch2.wav_aug7.wav	166.04177856445312
test	0	白唇鹿		C:\Users\wzq\PycharmProjects\PythonProject\PythonProject\EdgeAI_Sound_Stage0_FeaturePractice\data\augmented\白唇鹿\白唇鹿2_pitch2.wav_aug8.wav	166.04177856445312
test	0	白唇鹿		C:\Users\wzq\PycharmProjects\PythonProject\PythonProject\EdgeAI_Sound_Stage0_FeaturePractice\data\augmented\白唇鹿\白唇鹿2_pitch2.wav_aug9.wav	42.51910400390625
test	0	白唇鹿		C:\Users\wzq\PycharmProjects\PythonProject\PythonProject\EdgeAI_Sound_Stage0_FeaturePractice\data\augmented\白唇鹿\白唇鹿2_stretch2.wav	166.04177856445312
test	0	白唇鹿		C:\Users\wzq\PycharmProjects\PythonProject\PythonProject\EdgeAI_Sound_Stage0_FeaturePractice\data\augmented\白唇鹿\白唇鹿2_stretch2.wav_aug2.wav	38.43143081665039
test	0	白唇鹿		C:\Users\wzq\PycharmProjects\PythonProject\PythonProject\EdgeAI_Sound_Stage0_FeaturePractice\data\augmented\白唇鹿\白唇鹿2_stretch2.wav_aug20.wav	149.52255249023438
test	0	白唇鹿		C:\Users\wzq\PycharmProjects\PythonProject\PythonProject\EdgeAI_Sound_Stage0_FeaturePractice\data\augmented\白唇鹿\白唇鹿2_stretch2.wav_aug22.wav	48.85792922973633
test	0	白唇鹿		C:\Users\wzq\PycharmProjects\PythonProject\PythonProject\EdgeAI_Sound_Stage0_FeaturePractice\data\augmented\白唇鹿\白唇鹿2_stretch2.wav_aug23.wav	45.897953033447266
test	0	白唇鹿		C:\Users\wzq\PycharmProjects\PythonProject\PythonProject\EdgeAI_Sound_Stage0_FeaturePractice\data\augmented\白唇鹿\白唇鹿2_stretch2.wav_aug24.wav	166.04177856445312
test	0	白唇鹿		C:\Users\wzq\PycharmProjects\PythonProject\PythonProject\EdgeAI_Sound_Stage0_FeaturePractice\data\augmented\白唇鹿\白唇鹿2_stretch2.wav_aug25.wav	152.73533630371094
test	0	白唇鹿		C:\Users\wzq\PycharmProjects\PythonProject\PythonProject\EdgeAI_Sound_Stage0_FeaturePractice\data\augmented\白唇鹿\白唇鹿2_stretch2.wav_aug3.wav	166.04177856445312
test	0	白唇鹿		C:\Users\wzq\PycharmProjects\PythonProject\PythonProject\EdgeAI_Sound_Stage0_FeaturePractice\data\augmented\白唇鹿\白唇鹿2_stretch2.wav_aug4.wav	166.04177856445312
test	0	白唇鹿		C:\Users\wzq\PycharmProjects\PythonProject\PythonProject\EdgeAI_Sound_Stage0_FeaturePractice\data\augmented\白唇鹿\白唇鹿2_stretch2.wav_aug5.wav	42.52820587158203
test	0	白唇鹿		C:\Users\wzq\PycharmProjects\PythonProject\PythonProject\EdgeAI_Sound_Stage0_FeaturePractice\data\augmented\白唇鹿\白唇鹿2_stretch2.wav_aug6.wav	39.65837478637695
test	0	白唇鹿		C:\Users\wzq\PycharmProjects\PythonProject\PythonProject\EdgeAI_Sound_Stage0_FeaturePractice\data\augmented\白唇鹿\白唇鹿2_stretch2.wav_aug7.wav	166.04177856445312
test	0	白唇鹿		C:\Users\wzq\PycharmProjects\PythonProject\PythonProject\EdgeAI_Sound_Stage0_FeaturePractice\data\augmented\白唇鹿\白唇鹿2_stretch2.wav_aug8.wav	166.04177856445312
test	0	白唇鹿		C:\Users\wzq\PycharmProjects\PythonProject\PythonProject\EdgeAI_Sound_Stage0_FeaturePractice\data\augmented\白唇鹿\白唇鹿2_stretch2.wav_aug9.wav	49.85531997680664
test	1	藏羚羊		C:\Users\wzq\PycharmProjects\PythonProject\PythonProject\EdgeAI_Sound_Stage0_FeaturePractice\data\augmented\藏羚羊\藏羚羊2_noise2.wav	35.39201736450195
test	1	藏羚羊		C:\Users\wzq\PycharmProjects\PythonProject\PythonProject\EdgeAI_Sound_Stage0_FeaturePractice\data\augmented\藏羚羊\藏羚羊2_noise2.wav_aug2.wav	38.01552200317383
test	1	藏羚羊		C:\Users\wzq\PycharmProjects\PythonProject\PythonProject\EdgeAI_Sound_Stage0_FeaturePractice\data\augmented\藏羚羊\藏羚羊2_noise2.wav_aug20.wav	35.39201736450195
test	1	藏羚羊		C:\Users\wzq\PycharmProjects\PythonProject\PythonProject\EdgeAI_Sound_Stage0_FeaturePractice\data\augmented\藏羚羊\藏羚羊2_noise2.wav_aug22.wav	29.565776824951172
test	1	藏羚羊		C:\Users\wzq\PycharmProjects\PythonProject\PythonProject\EdgeAI_Sound_Stage0_FeaturePractice\data\augmented\藏羚羊\藏羚羊2_noise2.wav_aug23.wav	37.99053192138672
test	1	藏羚羊		C:\Users\wzq\PycharmProjects\PythonProject\PythonProject\EdgeAI_Sound_Stage0_FeaturePractice\data\augmented\藏羚羊\藏羚羊2_noise2.wav_aug24.wav	34.43541717529297
test	1	藏羚羊		C:\Users\wzq\PycharmProjects\PythonProject\PythonProject\EdgeAI_Sound_Stage0_FeaturePractice\data\augmented\藏羚羊\藏羚羊2_noise2.wav_aug25.wav	37.986297607421875
test	1	藏羚羊		C:\Users\wzq\PycharmProjects\PythonProject\PythonProject\EdgeAI_Sound_Stage0_FeaturePractice\data\augmented\藏羚羊\藏羚羊2_noise2.wav_aug3.wav	30.41049575805664
test	1	藏羚羊		C:\Users\wzq\PycharmProjects\PythonProject\PythonProject\EdgeAI_Sound_Stage0_FeaturePractice\data\augmented\藏羚羊\藏羚羊2_noise2.wav_aug4.wav	32.708534240722656
test	1	藏羚羊		C:\Users\wzq\PycharmProjects\PythonProject\PythonProject\EdgeAI_Sound_Stage0_FeaturePractice\data\augmented\藏羚羊\藏羚羊2_noise2.wav_aug5.wav	34.122642517089844
test	1	藏羚羊		C:\Users\wzq\PycharmProjects\PythonProject\PythonProject\EdgeAI_Sound_Stage0_FeaturePractice\data\augmented\藏羚羊\藏羚羊2_noise2.wav_aug6.wav	38.026092529296875
test	1	藏羚羊		C:\Users\wzq\PycharmProjects\PythonProject\PythonProject\EdgeAI_Sound_Stage0_FeaturePractice\data\augmented\藏羚羊\藏羚羊2_noise2.wav_aug7.wav	34.6387825012207
test	1	藏羚羊		C:\Users\wzq\PycharmProjects\PythonProject\PythonProject\EdgeAI_Sound_Stage0_FeaturePractice\data\augmented\藏羚羊\藏羚羊2_noise2.wav_aug8.wav	31.008338928222656
test	1	藏羚羊		C:\Users\wzq\PycharmProjects\PythonProject\PythonProject\EdgeAI_Sound_Stage0_FeaturePractice\data\augmented\藏羚羊\藏羚羊2_noise2.wav_aug9.wav	30.616958618164062
test	1	藏羚羊		C:\Users\wzq\PycharmProjects\PythonProject\PythonProject\EdgeAI_Sound_Stage0_FeaturePractice\data\augmented\藏羚羊\藏羚羊2_pitch2.wav	166.04177856445312
test	1	藏羚羊		C:\Users\wzq\PycharmProjects\PythonProject\PythonProject\EdgeAI_Sound_Stage0_FeaturePractice\data\augmented\藏羚羊\藏羚羊2_pitch2.wav_aug2.wav	166.04177856445312
test	1	藏羚羊		C:\Users\wzq\PycharmProjects\PythonProject\PythonProject\EdgeAI_Sound_Stage0_FeaturePractice\data\augmented\藏羚羊\藏羚羊2_pitch2.wav_aug20.wav	45.067474365234375
test	1	藏羚羊		C:\Users\wzq\PycharmProjects\PythonProject\PythonProject\EdgeAI_Sound_Stage0_FeaturePractice\data\augmented\藏羚羊\藏羚羊2_pitch2.wav_aug22.wav	36.03140640258789
test	1	藏羚羊		C:\Users\wzq\PycharmProjects\PythonProject\PythonProject\EdgeAI_Sound_Stage0_FeaturePractice\data\augmented\藏羚羊\藏羚羊2_pitch2.wav_aug23.wav	166.04177856445312
test	1	藏羚羊		C:\Users\wzq\PycharmProjects\PythonProject\PythonProject\EdgeAI_Sound_Stage0_FeaturePractice\data\augmented\藏羚羊\藏羚羊2_pitch2.wav_aug24.wav	166.04177856445312
test	1	藏羚羊		C:\Users\wzq\PycharmProjects\PythonProject\PythonProject\EdgeAI_Sound_Stage0_FeaturePractice\data\augmented\藏羚羊\藏羚羊2_pitch2.wav_aug25.wav	166.04177856445312
test	1	藏羚羊		C:\Users\wzq\PycharmProjects\PythonProject\PythonProject\EdgeAI_Sound_Stage0_FeaturePractice\data\augmented\藏羚羊\藏羚羊2_pitch2.wav_aug3.wav	166.04177856445312
test	1	藏羚羊		C:\Users\wzq\PycharmProjects\PythonProject\PythonProject\EdgeAI_Sound_Stage0_FeaturePractice\data\augmented\藏羚羊\藏羚羊2_pitch2.wav_aug4.wav	166.04177856445312
test	1	藏羚羊		C:\Users\wzq\PycharmProjects\PythonProject\PythonProject\EdgeAI_Sound_Stage0_FeaturePractice\data\augmented\藏羚羊\藏羚羊2_pitch2.wav_aug5.wav	48.58388137817383
test	1	藏羚羊		C:\Users\wzq\PycharmProjects\PythonProject\PythonProject\EdgeAI_Sound_Stage0_FeaturePractice\data\augmented\藏羚羊\藏羚羊2_pitch2.wav_aug6.wav	47.942176818847656
test	1	藏羚羊		C:\Users\wzq\PycharmProjects\PythonProject\PythonProject\EdgeAI_Sound_Stage0_FeaturePractice\data\augmented\藏羚羊\藏羚羊2_pitch2.wav_aug7.wav	164.2682342529297
test	1	藏羚羊		C:\Users\wzq\PycharmProjects\PythonProject\PythonProject\EdgeAI_Sound_Stage0_FeaturePractice\data\augmented\藏羚羊\藏羚羊2_pitch2.wav_aug8.wav	166.04177856445312
test	1	藏羚羊		C:\Users\wzq\PycharmProjects\PythonProject\PythonProject\EdgeAI_Sound_Stage0_FeaturePractice\data\augmented\藏羚羊\藏羚羊2_pitch2.wav_aug9.wav	166.04177856445312
test	1	藏羚羊		C:\Users\wzq\PycharmProjects\PythonProject\PythonProject\EdgeAI_Sound_Stage0_FeaturePractice\data\augmented\藏羚羊\藏羚羊2_stretch2.wav	166.04177856445312
test	1	藏羚羊		C:\Users\wzq\PycharmProjects\PythonProject\PythonProject\EdgeAI_Sound_Stage0_FeaturePractice\data\augmented\藏羚羊\藏羚羊2_stretch2.wav_aug2.wav	36.57498550415039
test	1	藏羚羊		C:\Users\wzq\PycharmProjects\PythonProject\PythonProject\EdgeAI_Sound_Stage0_FeaturePractice\data\augmented\藏羚羊\藏羚羊2_stretch2.wav_aug20.wav	166.04177856445312
test	1	藏羚羊		C:\Users\wzq\PycharmProjects\PythonProject\PythonProject\EdgeAI_Sound_Stage0_FeaturePractice\data\augmented\藏羚羊\藏羚羊2_stretch2.wav_aug22.wav	166.04177856445312
test	1	藏羚羊		C:\Users\wzq\PycharmProjects\PythonProject\PythonProject\EdgeAI_Sound_Stage0_FeaturePractice\data\augmented\藏羚羊\藏羚羊2_stretch2.wav_aug23.wav	166.04177856445312
test	1	藏羚羊		C:\Users\wzq\PycharmProjects\PythonProject\PythonProject\EdgeAI_Sound_Stage0_FeaturePractice\data\augmented\藏羚羊\藏羚羊2_stretch2.wav_aug24.wav	144.22535705566406
test	1	藏羚羊		C:\Users\wzq\PycharmProjects\PythonProject\PythonProject\EdgeAI_Sound_Stage0_FeaturePractice\data\augmented\藏羚羊\藏羚羊2_stretch2.wav_aug25.wav	36.9898681640625
test	1	藏羚羊		C:\Users\wzq\PycharmProjects\PythonProject\PythonProject\EdgeAI_Sound_Stage0_FeaturePractice\data\augmented\藏羚羊\藏羚羊2_stretch2.wav_aug3.wav	166.04177856445312
test	1	藏羚羊		C:\Users\wzq\PycharmProjects\PythonProject\PythonProject\EdgeAI_Sound_Stage0_FeaturePractice\data\augmented\藏羚羊\藏羚羊2_stretch2.wav_aug4.wav	166.04177856445312
test	1	藏羚羊		C:\Users\wzq\PycharmProjects\PythonProject\PythonProject\EdgeAI_Sound_Stage0_FeaturePractice\data\augmented\藏羚羊\藏羚羊2_stretch2.wav_aug5.wav	166.04177856445312
test	1	藏羚羊		C:\Users\wzq\PycharmProjects\PythonProject\PythonProject\EdgeAI_Sound_Stage0_FeaturePractice\data\augmented\藏羚羊\藏羚羊2_stretch2.wav_aug6.wav	166.04177856445312
test	1	藏羚羊		C:\Users\wzq\PycharmProjects\PythonProject\PythonProject\EdgeAI_Sound_Stage0_FeaturePractice\data\augmented\藏羚羊\藏羚羊2_stretch2.wav_aug7.wav	166.04177856445312
test	1	藏羚羊		C:\Users\wzq\PycharmProjects\PythonProject\PythonProject\EdgeAI_Sound_Stage0_FeaturePractice\data\augmented\藏羚羊\藏羚羊2_stretch2.wav_aug8.wav	141.63055419921875
test	1	藏羚羊		C:\Users\wzq\PycharmProjects\PythonProject\PythonProject\EdgeAI_Sound_Stage0_FeaturePractice\data\augmented\藏羚羊\藏羚羊2_stretch2.wav_aug9.wav	44.31930160522461
test	2	藏野驴		C:\Users\wzq\PycharmProjects\PythonProject\PythonProject\EdgeAI_Sound_Stage0_FeaturePractice\data\augmented\藏野驴\藏野驴2_noise2.wav	35.98294448852539
test	2	藏野驴		C:\Users\wzq\PycharmProjects\PythonProject\PythonProject\EdgeAI_Sound_Stage0_FeaturePractice\data\augmented\藏野驴\藏野驴2_noise2.wav_aug2.wav	35.98294448852539
test	2	藏野驴		C:\Users\wzq\PycharmProjects\PythonProject\PythonProject\EdgeAI_Sound_Stage0_FeaturePractice\data\augmented\藏野驴\藏野驴2_noise2.wav_aug20.wav	35.010986328125
test	2	藏野驴		C:\Users\wzq\PycharmProjects\PythonProject\PythonProject\EdgeAI_Sound_Stage0_FeaturePractice\data\augmented\藏野驴\藏野驴2_noise2.wav_aug22.wav	39.65686798095703
test	2	藏野驴		C:\Users\wzq\PycharmProjects\PythonProject\PythonProject\EdgeAI_Sound_Stage0_FeaturePractice\data\augmented\藏野驴\藏野驴2_noise2.wav_aug23.wav	41.518463134765625
test	2	藏野驴		C:\Users\wzq\PycharmProjects\PythonProject\PythonProject\EdgeAI_Sound_Stage0_FeaturePractice\data\augmented\藏野驴\藏野驴2_noise2.wav_aug24.wav	35.98294448852539
test	2	藏野驴		C:\Users\wzq\PycharmProjects\PythonProject\PythonProject\EdgeAI_Sound_Stage0_FeaturePractice\data\augmented\藏野驴\藏野驴2_noise2.wav_aug25.wav	35.98294448852539
test	2	藏野驴		C:\Users\wzq\PycharmProjects\PythonProject\PythonProject\EdgeAI_Sound_Stage0_FeaturePractice\data\augmented\藏野驴\藏野驴2_noise2.wav_aug3.wav	35.98294448852539
test	2	藏野驴		C:\Users\wzq\PycharmProjects\PythonProject\PythonProject\EdgeAI_Sound_Stage0_FeaturePractice\data\augmented\藏野驴\藏野驴2_noise2.wav_aug4.wav	40.35331344604492
test	2	藏野驴		C:\Users\wzq\PycharmProjects\PythonProject\PythonProject\EdgeAI_Sound_Stage0_FeaturePractice\data\augmented\藏野驴\藏野驴2_noise2.wav_aug5.wav	34.941123962402344
test	2	藏野驴		C:\Users\wzq\PycharmProjects\PythonProject\PythonProject\EdgeAI_Sound_Stage0_FeaturePractice\data\augmented\藏野驴\藏野驴2_noise2.wav_aug6.wav	35.98294448852539
test	2	藏野驴		C:\Users\wzq\PycharmProjects\PythonProject\PythonProject\EdgeAI_Sound_Stage0_FeaturePractice\data\augmented\藏野驴\藏野驴2_noise2.wav_aug7.wav	34.93085479736328
test	2	藏野驴		C:\Users\wzq\PycharmProjects\PythonProject\PythonProject\EdgeAI_Sound_Stage0_FeaturePractice\data\augmented\藏野驴\藏野驴2_noise2.wav_aug8.wav	35.06342697143555
test	2	藏野驴		C:\Users\wzq\PycharmProjects\PythonProject\PythonProject\EdgeAI_Sound_Stage0_FeaturePractice\data\augmented\藏野驴\藏野驴2_noise2.wav_aug9.wav	34.09062576293945
test	2	藏野驴		C:\Users\wzq\PycharmProjects\PythonProject\PythonProject\EdgeAI_Sound_Stage0_FeaturePractice\data\augmented\藏野驴\藏野驴2_pitch2.wav	166.04177856445312
test	2	藏野驴		C:\Users\wzq\PycharmProjects\PythonProject\PythonProject\EdgeAI_Sound_Stage0_FeaturePractice\data\augmented\藏野驴\藏野驴2_pitch2.wav_aug2.wav	41.192230224609375
test	2	藏野驴		C:\Users\wzq\PycharmProjects\PythonProject\PythonProject\EdgeAI_Sound_Stage0_FeaturePractice\data\augmented\藏野驴\藏野驴2_pitch2.wav_aug20.wav	166.04177856445312
test	2	藏野驴		C:\Users\wzq\PycharmProjects\PythonProject\PythonProject\EdgeAI_Sound_Stage0_FeaturePractice\data\augmented\藏野驴\藏野驴2_pitch2.wav_aug22.wav	152.53187561035156
test	2	藏野驴		C:\Users\wzq\PycharmProjects\PythonProject\PythonProject\EdgeAI_Sound_Stage0_FeaturePractice\data\augmented\藏野驴\藏野驴2_pitch2.wav_aug23.wav	166.04177856445312
test	2	藏野驴		C:\Users\wzq\PycharmProjects\PythonProject\PythonProject\EdgeAI_Sound_Stage0_FeaturePractice\data\augmented\藏野驴\藏野驴2_pitch2.wav_aug24.wav	36.771183013916016
test	2	藏野驴		C:\Users\wzq\PycharmProjects\PythonProject\PythonProject\EdgeAI_Sound_Stage0_FeaturePractice\data\augmented\藏野驴\藏野驴2_pitch2.wav_aug25.wav	166.04177856445312
test	2	藏野驴		C:\Users\wzq\PycharmProjects\PythonProject\PythonProject\EdgeAI_Sound_Stage0_FeaturePractice\data\augmented\藏野驴\藏野驴2_pitch2.wav_aug3.wav	166.04177856445312
test	2	藏野驴		C:\Users\wzq\PycharmProjects\PythonProject\PythonProject\EdgeAI_Sound_Stage0_FeaturePractice\data\augmented\藏野驴\藏野驴2_pitch2.wav_aug4.wav	166.04177856445312
test	2	藏野驴		C:\Users\wzq\PycharmProjects\PythonProject\PythonProject\EdgeAI_Sound_Stage0_FeaturePractice\data\augmented\藏野驴\藏野驴2_pitch2.wav_aug5.wav	43.5091552734375
test	2	藏野驴		C:\Users\wzq\PycharmProjects\PythonProject\PythonProject\EdgeAI_Sound_Stage0_FeaturePractice\data\augmented\藏野驴\藏野驴2_pitch2.wav_aug6.wav	166.04177856445312
test	2	藏野驴		C:\Users\wzq\PycharmProjects\PythonProject\PythonProject\EdgeAI_Sound_Stage0_FeaturePractice\data\augmented\藏野驴\藏野驴2_pitch2.wav_aug7.wav	166.04177856445312
test	2	藏野驴		C:\Users\wzq\PycharmProjects\PythonProject\PythonProject\EdgeAI_Sound_Stage0_FeaturePractice\data\augmented\藏野驴\藏野驴2_pitch2.wav_aug8.wav	166.04177856445312
test	2	藏野驴		C:\Users\wzq\PycharmProjects\PythonProject\PythonProject\EdgeAI_Sound_Stage0_FeaturePractice\data\augmented\藏野驴\藏野驴2_pitch2.wav_aug9.wav	166.04177856445312
test	2	藏野驴		C:\Users\wzq\PycharmProjects\PythonProject\PythonProject\EdgeAI_Sound_Stage0_FeaturePractice\data\augmented\藏野驴\藏野驴2_stretch2.wav	166.04177856445312
test	2	藏野驴		C:\Users\wzq\PycharmProjects\PythonProject\PythonProject\EdgeAI_Sound_Stage0_FeaturePractice\data\augmented\藏野驴\藏野驴2_stretch2.wav_aug2.wav	44.828651428222656
test	2	藏野驴		C:\Users\wzq\PycharmProjects\PythonProject\PythonProject\EdgeAI_Sound_Stage0_FeaturePractice\data\augmented\藏野驴\藏野驴2_stretch2.wav_aug20.wav	38.494728088378906
test	2	藏野驴		C:\Users\wzq\PycharmProjects\PythonProject\PythonProject\EdgeAI_Sound_Stage0_FeaturePractice\data\augmented\藏野驴\藏野驴2_stretch2.wav_aug22.wav	166.04177856445312
test	2	藏野驴		C:\Users\wzq\PycharmProjects\PythonProject\PythonProject\EdgeAI_Sound_Stage0_FeaturePractice\data\augmented\藏野驴\藏野驴2_stretch2.wav_aug23.wav	166.04177856445312
test	2	藏野驴		C:\Users\wzq\PycharmProjects\PythonProject\PythonProject\EdgeAI_Sound_Stage0_FeaturePractice\data\augmented\藏野驴\藏野驴2_stretch2.wav_aug24.wav	37.93122100830078
test	2	藏野驴		C:\Users\wzq\PycharmProjects\PythonProject\PythonProject\EdgeAI_Sound_Stage0_FeaturePractice\data\augmented\藏野驴\藏野驴2_stretch2.wav_aug25.wav	38.967472076416016
test	2	藏野驴		C:\Users\wzq\PycharmProjects\PythonProject\PythonProject\EdgeAI_Sound_Stage0_FeaturePractice\data\augmented\藏野驴\藏野驴2_stretch2.wav_aug3.wav	166.04177856445312
test	2	藏野驴		C:\Users\wzq\PycharmProjects\PythonProject\PythonProject\EdgeAI_Sound_Stage0_FeaturePractice\data\augmented\藏野驴\藏野驴2_stretch2.wav_aug4.wav	35.24275207519531
test	2	藏野驴		C:\Users\wzq\PycharmProjects\PythonProject\PythonProject\EdgeAI_Sound_Stage0_FeaturePractice\data\augmented\藏野驴\藏野驴2_stretch2.wav_aug5.wav	35.425716400146484
test	2	藏野驴		C:\Users\wzq\PycharmProjects\PythonProject\PythonProject\EdgeAI_Sound_Stage0_FeaturePractice\data\augmented\藏野驴\藏野驴2_stretch2.wav_aug6.wav	166.04177856445312
test	2	藏野驴		C:\Users\wzq\PycharmProjects\PythonProject\PythonProject\EdgeAI_Sound_Stage0_FeaturePractice\data\augmented\藏野驴\藏野驴2_stretch2.wav_aug7.wav	37.06233215332031
test	2	藏野驴		C:\Users\wzq\PycharmProjects\PythonProject\PythonProject\EdgeAI_Sound_Stage0_FeaturePractice\data\augmented\藏野驴\藏野驴2_stretch2.wav_aug8.wav	35.2720947265625
test	2	藏野驴		C:\Users\wzq\PycharmProjects\PythonProject\PythonProject\EdgeAI_Sound_Stage0_FeaturePractice\data\augmented\藏野驴\藏野驴2_stretch2.wav_aug9.wav	166.04177856445312
test	3	野牦牛		C:\Users\wzq\PycharmProjects\PythonProject\PythonProject\EdgeAI_Sound_Stage0_FeaturePractice\data\augmented\野牦牛\野牦牛2_noise2.wav	34.67438888549805
test	3	野牦牛		C:\Users\wzq\PycharmProjects\PythonProject\PythonProject\EdgeAI_Sound_Stage0_FeaturePractice\data\augmented\野牦牛\野牦牛2_noise2.wav_aug2.wav	30.3460750579834
test	3	野牦牛		C:\Users\wzq\PycharmProjects\PythonProject\PythonProject\EdgeAI_Sound_Stage0_FeaturePractice\data\augmented\野牦牛\野牦牛2_noise2.wav_aug20.wav	33.31916427612305
test	3	野牦牛		C:\Users\wzq\PycharmProjects\PythonProject\PythonProject\EdgeAI_Sound_Stage0_FeaturePractice\data\augmented\野牦牛\野牦牛2_noise2.wav_aug22.wav	34.67438888549805
test	3	野牦牛		C:\Users\wzq\PycharmProjects\PythonProject\PythonProject\EdgeAI_Sound_Stage0_FeaturePractice\data\augmented\野牦牛\野牦牛2_noise2.wav_aug23.wav	34.74575424194336
test	3	野牦牛		C:\Users\wzq\PycharmProjects\PythonProject\PythonProject\EdgeAI_Sound_Stage0_FeaturePractice\data\augmented\野牦牛\野牦牛2_noise2.wav_aug24.wav	34.231956481933594
test	3	野牦牛		C:\Users\wzq\PycharmProjects\PythonProject\PythonProject\EdgeAI_Sound_Stage0_FeaturePractice\data\augmented\野牦牛\野牦牛2_noise2.wav_aug25.wav	29.785911560058594
test	3	野牦牛		C:\Users\wzq\PycharmProjects\PythonProject\PythonProject\EdgeAI_Sound_Stage0_FeaturePractice\data\augmented\野牦牛\野牦牛2_noise2.wav_aug3.wav	31.441661834716797
test	3	野牦牛		C:\Users\wzq\PycharmProjects\PythonProject\PythonProject\EdgeAI_Sound_Stage0_FeaturePractice\data\augmented\野牦牛\野牦牛2_noise2.wav_aug4.wav	36.117950439453125
test	3	野牦牛		C:\Users\wzq\PycharmProjects\PythonProject\PythonProject\EdgeAI_Sound_Stage0_FeaturePractice\data\augmented\野牦牛\野牦牛2_noise2.wav_aug5.wav	34.87622833251953
test	3	野牦牛		C:\Users\wzq\PycharmProjects\PythonProject\PythonProject\EdgeAI_Sound_Stage0_FeaturePractice\data\augmented\野牦牛\野牦牛2_noise2.wav_aug6.wav	31.332164764404297
test	3	野牦牛		C:\Users\wzq\PycharmProjects\PythonProject\PythonProject\EdgeAI_Sound_Stage0_FeaturePractice\data\augmented\野牦牛\野牦牛2_noise2.wav_aug7.wav	35.9573860168457
test	3	野牦牛		C:\Users\wzq\PycharmProjects\PythonProject\PythonProject\EdgeAI_Sound_Stage0_FeaturePractice\data\augmented\野牦牛\野牦牛2_noise2.wav_aug8.wav	32.910247802734375
test	3	野牦牛		C:\Users\wzq\PycharmProjects\PythonProject\PythonProject\EdgeAI_Sound_Stage0_FeaturePractice\data\augmented\野牦牛\野牦牛2_noise2.wav_aug9.wav	32.96279525756836
test	3	野牦牛		C:\Users\wzq\PycharmProjects\PythonProject\PythonProject\EdgeAI_Sound_Stage0_FeaturePractice\data\augmented\野牦牛\野牦牛2_pitch2.wav	166.04177856445312
test	3	野牦牛		C:\Users\wzq\PycharmProjects\PythonProject\PythonProject\EdgeAI_Sound_Stage0_FeaturePractice\data\augmented\野牦牛\野牦牛2_pitch2.wav_aug2.wav	166.04177856445312
test	3	野牦牛		C:\Users\wzq\PycharmProjects\PythonProject\PythonProject\EdgeAI_Sound_Stage0_FeaturePractice\data\augmented\野牦牛\野牦牛2_pitch2.wav_aug20.wav	166.04177856445312
test	3	野牦牛		C:\Users\wzq\PycharmProjects\PythonProject\PythonProject\EdgeAI_Sound_Stage0_FeaturePractice\data\augmented\野牦牛\野牦牛2_pitch2.wav_aug22.wav	52.24881362915039
test	3	野牦牛		C:\Users\wzq\PycharmProjects\PythonProject\PythonProject\EdgeAI_Sound_Stage0_FeaturePractice\data\augmented\野牦牛\野牦牛2_pitch2.wav_aug23.wav	41.02607727050781
test	3	野牦牛		C:\Users\wzq\PycharmProjects\PythonProject\PythonProject\EdgeAI_Sound_Stage0_FeaturePractice\data\augmented\野牦牛\野牦牛2_pitch2.wav_aug24.wav	39.410709381103516
test	3	野牦牛		C:\Users\wzq\PycharmProjects\PythonProject\PythonProject\EdgeAI_Sound_Stage0_FeaturePractice\data\augmented\野牦牛\野牦牛2_pitch2.wav_aug25.wav	166.04177856445312
test	3	野牦牛		C:\Users\wzq\PycharmProjects\PythonProject\PythonProject\EdgeAI_Sound_Stage0_FeaturePractice\data\augmented\野牦牛\野牦牛2_pitch2.wav_aug3.wav	166.04177856445312
test	3	野牦牛		C:\Users\wzq\PycharmProjects\PythonProject\PythonProject\EdgeAI_Sound_Stage0_FeaturePractice\data\augmented\野牦牛\野牦牛2_pitch2.wav_aug4.wav	166.04177856445312
test	3	野牦牛		C:\Users\wzq\PycharmProjects\PythonProject\PythonProject\EdgeAI_Sound_Stage0_FeaturePractice\data\augmented\野牦牛\野牦牛2_pitch2.wav_aug5.wav	166.04177856445312
test	3	野牦牛		C:\Users\wzq\PycharmProjects\PythonProject\PythonProject\EdgeAI_Sound_Stage0_FeaturePractice\data\augmented\野牦牛\野牦牛2_pitch2.wav_aug6.wav	166.04177856445312
test	3	野牦牛		C:\Users\wzq\PycharmProjects\PythonProject\PythonProject\EdgeAI_Sound_Stage0_FeaturePractice\data\augmented\野牦牛\野牦牛2_pitch2.wav_aug7.wav	166.04177856445312
test	3	野牦牛		C:\Users\wzq\PycharmProjects\PythonProject\PythonProject\EdgeAI_Sound_Stage0_FeaturePractice\data\augmented\野牦牛\野牦牛2_pitch2.wav_aug8.wav	166.04177856445312
test	3	野牦牛		C:\Users\wzq\PycharmProjects\PythonProject\PythonProject\EdgeAI_Sound_Stage0_FeaturePractice\data\augmented\野牦牛\野牦牛2_pitch2.wav_aug9.wav	50.977718353271484
test	3	野牦牛		C:\Users\wzq\PycharmProjects\PythonProject\PythonProject\EdgeAI_Sound_Stage0_FeaturePractice\data\augmented\野牦牛\野牦牛2_stretch2.wav	166.04177856445312
test	3	野牦牛		C:\Users\wzq\PycharmProjects\PythonProject\PythonProject\EdgeAI_Sound_Stage0_FeaturePractice\data\augmented\野牦牛\野牦牛2_stretch2.wav_aug2.wav	166.04177856445312
test	3	野牦牛		C:\Users\wzq\PycharmProjects\PythonProject\PythonProject\EdgeAI_Sound_Stage0_FeaturePractice\data\augmented\野牦牛\野牦牛2_stretch2.wav_aug20.wav	48.0292854309082
test	3	野牦牛		C:\Users\wzq\PycharmProjects\PythonProject\PythonProject\EdgeAI_Sound_Stage0_FeaturePractice\data\augmented\野牦牛\野牦牛2_stretch2.wav_aug22.wav	37.60892105102539
test	3	野牦牛		C:\Users\wzq\PycharmProjects\PythonProject\PythonProject\EdgeAI_Sound_Stage0_FeaturePractice\data\augmented\野牦牛\野牦牛2_stretch2.wav_aug23.wav	37.89163589477539
test	3	野牦牛		C:\Users\wzq\PycharmProjects\PythonProject\PythonProject\EdgeAI_Sound_Stage0_FeaturePractice\data\augmented\野牦牛\野牦牛2_stretch2.wav_aug24.wav	166.04177856445312
test	3	野牦牛		C:\Users\wzq\PycharmProjects\PythonProject\PythonProject\EdgeAI_Sound_Stage0_FeaturePractice\data\augmented\野牦牛\野牦牛2_stretch2.wav_aug25.wav	166.04177856445312
test	3	野牦牛		C:\Users\wzq\PycharmProjects\PythonProject\PythonProject\EdgeAI_Sound_Stage0_FeaturePractice\data\augmented\野牦牛\野牦牛2_stretch2.wav_aug3.wav	166.04177856445312
test	3	野牦牛		C:\Users\wzq\PycharmProjects\PythonProject\PythonProject\EdgeAI_Sound_Stage0_FeaturePractice\data\augmented\野牦牛\野牦牛2_stretch2.wav_aug4.wav	41.26884460449219
test	3	野牦牛		C:\Users\wzq\PycharmProjects\PythonProject\PythonProject\EdgeAI_Sound_Stage0_FeaturePractice\data\augmented\野牦牛\野牦牛2_stretch2.wav_aug5.wav	166.04177856445312
test	3	野牦牛		C:\Users\wzq\PycharmProjects\PythonProject\PythonProject\EdgeAI_Sound_Stage0_FeaturePractice\data\augmented\野牦牛\野牦牛2_stretch2.wav_aug6.wav	145.39894104003906
test	3	野牦牛		C:\Users\wzq\PycharmProjects\PythonProject\PythonProject\EdgeAI_Sound_Stage0_FeaturePractice\data\augmented\野牦牛\野牦牛2_stretch2.wav_aug7.wav	38.17353820800781
test	3	野牦牛		C:\Users\wzq\PycharmProjects\PythonProject\PythonProject\EdgeAI_Sound_Stage0_FeaturePractice\data\augmented\野牦牛\野牦牛2_stretch2.wav_aug8.wav	41.43561935424805
test	3	野牦牛		C:\Users\wzq\PycharmProjects\PythonProject\PythonProject\EdgeAI_Sound_Stage0_FeaturePractice\data\augmented\野牦牛\野牦牛2_stretch2.wav_aug9.wav	35.89859390258789
test	4	金钱豹		C:\Users\wzq\PycharmProjects\PythonProject\PythonProject\EdgeAI_Sound_Stage0_FeaturePractice\data\augmented\金钱豹\金钱豹2_noise2.wav	34.35136413574219
test	4	金钱豹		C:\Users\wzq\PycharmProjects\PythonProject\PythonProject\EdgeAI_Sound_Stage0_FeaturePractice\data\augmented\金钱豹\金钱豹2_noise2.wav_aug2.wav	33.20073699951172
test	4	金钱豹		C:\Users\wzq\PycharmProjects\PythonProject\PythonProject\EdgeAI_Sound_Stage0_FeaturePractice\data\augmented\金钱豹\金钱豹2_noise2.wav_aug20.wav	34.35136413574219
test	4	金钱豹		C:\Users\wzq\PycharmProjects\PythonProject\PythonProject\EdgeAI_Sound_Stage0_FeaturePractice\data\augmented\金钱豹\金钱豹2_noise2.wav_aug22.wav	34.35136413574219
test	4	金钱豹		C:\Users\wzq\PycharmProjects\PythonProject\PythonProject\EdgeAI_Sound_Stage0_FeaturePractice\data\augmented\金钱豹\金钱豹2_noise2.wav_aug23.wav	34.35136413574219
test	4	金钱豹		C:\Users\wzq\PycharmProjects\PythonProject\PythonProject\EdgeAI_Sound_Stage0_FeaturePractice\data\augmented\金钱豹\金钱豹2_noise2.wav_aug24.wav	34.35136413574219
test	4	金钱豹		C:\Users\wzq\PycharmProjects\PythonProject\PythonProject\EdgeAI_Sound_Stage0_FeaturePractice\data\augmented\金钱豹\金钱豹2_noise2.wav_aug25.wav	33.657283782958984
test	4	金钱豹		C:\Users\wzq\PycharmProjects\PythonProject\PythonProject\EdgeAI_Sound_Stage0_FeaturePractice\data\augmented\金钱豹\金钱豹2_noise2.wav_aug3.wav	34.35136413574219
test	4	金钱豹		C:\Users\wzq\PycharmProjects\PythonProject\PythonProject\EdgeAI_Sound_Stage0_FeaturePractice\data\augmented\金钱豹\金钱豹2_noise2.wav_aug4.wav	29.5532283782959
test	4	金钱豹		C:\Users\wzq\PycharmProjects\PythonProject\PythonProject\EdgeAI_Sound_Stage0_FeaturePractice\data\augmented\金钱豹\金钱豹2_noise2.wav_aug5.wav	30.894250869750977
test	4	金钱豹		C:\Users\wzq\PycharmProjects\PythonProject\PythonProject\EdgeAI_Sound_Stage0_FeaturePractice\data\augmented\金钱豹\金钱豹2_noise2.wav_aug6.wav	37.279022216796875
test	4	金钱豹		C:\Users\wzq\PycharmProjects\PythonProject\PythonProject\EdgeAI_Sound_Stage0_FeaturePractice\data\augmented\金钱豹\金钱豹2_noise2.wav_aug7.wav	34.35136413574219
test	4	金钱豹		C:\Users\wzq\PycharmProjects\PythonProject\PythonProject\EdgeAI_Sound_Stage0_FeaturePractice\data\augmented\金钱豹\金钱豹2_noise2.wav_aug8.wav	34.35136413574219
test	4	金钱豹		C:\Users\wzq\PycharmProjects\PythonProject\PythonProject\EdgeAI_Sound_Stage0_FeaturePractice\data\augmented\金钱豹\金钱豹2_noise2.wav_aug9.wav	31.15177345275879
test	4	金钱豹		C:\Users\wzq\PycharmProjects\PythonProject\PythonProject\EdgeAI_Sound_Stage0_FeaturePractice\data\augmented\金钱豹\金钱豹2_pitch2.wav	166.04177856445312
test	4	金钱豹		C:\Users\wzq\PycharmProjects\PythonProject\PythonProject\EdgeAI_Sound_Stage0_FeaturePractice\data\augmented\金钱豹\金钱豹2_pitch2.wav_aug2.wav	166.04177856445312
test	4	金钱豹		C:\Users\wzq\PycharmProjects\PythonProject\PythonProject\EdgeAI_Sound_Stage0_FeaturePractice\data\augmented\金钱豹\金钱豹2_pitch2.wav_aug20.wav	46.83150863647461
test	4	金钱豹		C:\Users\wzq\PycharmProjects\PythonProject\PythonProject\EdgeAI_Sound_Stage0_FeaturePractice\data\augmented\金钱豹\金钱豹2_pitch2.wav_aug22.wav	166.04177856445312
test	4	金钱豹		C:\Users\wzq\PycharmProjects\PythonProject\PythonProject\EdgeAI_Sound_Stage0_FeaturePractice\data\augmented\金钱豹\金钱豹2_pitch2.wav_aug23.wav	166.04177856445312
test	4	金钱豹		C:\Users\wzq\PycharmProjects\PythonProject\PythonProject\EdgeAI_Sound_Stage0_FeaturePractice\data\augmented\金钱豹\金钱豹2_pitch2.wav_aug24.wav	48.56614685058594
test	4	金钱豹		C:\Users\wzq\PycharmProjects\PythonProject\PythonProject\EdgeAI_Sound_Stage0_FeaturePractice\data\augmented\金钱豹\金钱豹2_pitch2.wav_aug25.wav	46.81540298461914
test	4	金钱豹		C:\Users\wzq\PycharmProjects\PythonProject\PythonProject\EdgeAI_Sound_Stage0_FeaturePractice\data\augmented\金钱豹\金钱豹2_pitch2.wav_aug3.wav	166.04177856445312
test	4	金钱豹		C:\Users\wzq\PycharmProjects\PythonProject\PythonProject\EdgeAI_Sound_Stage0_FeaturePractice\data\augmented\金钱豹\金钱豹2_pitch2.wav_aug4.wav	163.24830627441406
test	4	金钱豹		C:\Users\wzq\PycharmProjects\PythonProject\PythonProject\EdgeAI_Sound_Stage0_FeaturePractice\data\augmented\金钱豹\金钱豹2_pitch2.wav_aug5.wav	166.04177856445312
test	4	金钱豹		C:\Users\wzq\PycharmProjects\PythonProject\PythonProject\EdgeAI_Sound_Stage0_FeaturePractice\data\augmented\金钱豹\金钱豹2_pitch2.wav_aug6.wav	166.04177856445312
test	4	金钱豹		C:\Users\wzq\PycharmProjects\PythonProject\PythonProject\EdgeAI_Sound_Stage0_FeaturePractice\data\augmented\金钱豹\金钱豹2_pitch2.wav_aug7.wav	35.27082824707031
test	4	金钱豹		C:\Users\wzq\PycharmProjects\PythonProject\PythonProject\EdgeAI_Sound_Stage0_FeaturePractice\data\augmented\金钱豹\金钱豹2_pitch2.wav_aug8.wav	166.04177856445312
test	4	金钱豹		C:\Users\wzq\PycharmProjects\PythonProject\PythonProject\EdgeAI_Sound_Stage0_FeaturePractice\data\augmented\金钱豹\金钱豹2_pitch2.wav_aug9.wav	163.05015563964844
test	4	金钱豹		C:\Users\wzq\PycharmProjects\PythonProject\PythonProject\EdgeAI_Sound_Stage0_FeaturePractice\data\augmented\金钱豹\金钱豹2_stretch2.wav	166.04177856445312
test	4	金钱豹		C:\Users\wzq\PycharmProjects\PythonProject\PythonProject\EdgeAI_Sound_Stage0_FeaturePractice\data\augmented\金钱豹\金钱豹2_stretch2.wav_aug2.wav	166.04177856445312
test	4	金钱豹		C:\Users\wzq\PycharmProjects\PythonProject\PythonProject\EdgeAI_Sound_Stage0_FeaturePractice\data\augmented\金钱豹\金钱豹2_stretch2.wav_aug20.wav	166.04177856445312
test	4	金钱豹		C:\Users\wzq\PycharmProjects\PythonProject\PythonProject\EdgeAI_Sound_Stage0_FeaturePractice\data\augmented\金钱豹\金钱豹2_stretch2.wav_aug22.wav	166.04177856445312
test	4	金钱豹		C:\Users\wzq\PycharmProjects\PythonProject\PythonProject\EdgeAI_Sound_Stage0_FeaturePractice\data\augmented\金钱豹\金钱豹2_stretch2.wav_aug23.wav	39.27205276489258
test	4	金钱豹		C:\Users\wzq\PycharmProjects\PythonProject\PythonProject\EdgeAI_Sound_Stage0_FeaturePractice\data\augmented\金钱豹\金钱豹2_stretch2.wav_aug24.wav	50.890140533447266
test	4	金钱豹		C:\Users\wzq\PycharmProjects\PythonProject\PythonProject\EdgeAI_Sound_Stage0_FeaturePractice\data\augmented\金钱豹\金钱豹2_stretch2.wav_aug25.wav	166.04177856445312
test	4	金钱豹		C:\Users\wzq\PycharmProjects\PythonProject\PythonProject\EdgeAI_Sound_Stage0_FeaturePractice\data\augmented\金钱豹\金钱豹2_stretch2.wav_aug3.wav	36.66147232055664
test	4	金钱豹		C:\Users\wzq\PycharmProjects\PythonProject\PythonProject\EdgeAI_Sound_Stage0_FeaturePractice\data\augmented\金钱豹\金钱豹2_stretch2.wav_aug4.wav	166.04177856445312
test	4	金钱豹		C:\Users\wzq\PycharmProjects\PythonProject\PythonProject\EdgeAI_Sound_Stage0_FeaturePractice\data\augmented\金钱豹\金钱豹2_stretch2.wav_aug5.wav	162.15284729003906
test	4	金钱豹		C:\Users\wzq\PycharmProjects\PythonProject\PythonProject\EdgeAI_Sound_Stage0_FeaturePractice\data\augmented\金钱豹\金钱豹2_stretch2.wav_aug6.wav	166.04177856445312
test	4	金钱豹		C:\Users\wzq\PycharmProjects\PythonProject\PythonProject\EdgeAI_Sound_Stage0_FeaturePractice\data\augmented\金钱豹\金钱豹2_stretch2.wav_aug7.wav	166.04177856445312
test	4	金钱豹		C:\Users\wzq\PycharmProjects\PythonProject\PythonProject\EdgeAI_Sound_Stage0_FeaturePractice\data\augmented\金钱豹\金钱豹2_stretch2.wav_aug8.wav	42.62788391113281
test	4	金钱豹		C:\Users\wzq\PycharmProjects\PythonProject\PythonProject\EdgeAI_Sound_Stage0_FeaturePractice\data\augmented\金钱豹\金钱豹2_stretch2.wav_aug9.wav	161.42555236816406
test	5	雪豹		C:\Users\wzq\PycharmProjects\PythonProject\PythonProject\EdgeAI_Sound_Stage0_FeaturePractice\data\augmented\雪豹\雪豹2_noise2.wav	34.47522735595703
test	5	雪豹		C:\Users\wzq\PycharmProjects\PythonProject\PythonProject\EdgeAI_Sound_Stage0_FeaturePractice\data\augmented\雪豹\雪豹2_noise2.wav_aug2.wav	32.1130256652832
test	5	雪豹		C:\Users\wzq\PycharmProjects\PythonProject\PythonProject\EdgeAI_Sound_Stage0_FeaturePractice\data\augmented\雪豹\雪豹2_noise2.wav_aug20.wav	34.4626579284668
test	5	雪豹		C:\Users\wzq\PycharmProjects\PythonProject\PythonProject\EdgeAI_Sound_Stage0_FeaturePractice\data\augmented\雪豹\雪豹2_noise2.wav_aug22.wav	33.22066116333008
test	5	雪豹		C:\Users\wzq\PycharmProjects\PythonProject\PythonProject\EdgeAI_Sound_Stage0_FeaturePractice\data\augmented\雪豹\雪豹2_noise2.wav_aug23.wav	34.47522735595703
test	5	雪豹		C:\Users\wzq\PycharmProjects\PythonProject\PythonProject\EdgeAI_Sound_Stage0_FeaturePractice\data\augmented\雪豹\雪豹2_noise2.wav_aug24.wav	34.47522735595703
test	5	雪豹		C:\Users\wzq\PycharmProjects\PythonProject\PythonProject\EdgeAI_Sound_Stage0_FeaturePractice\data\augmented\雪豹\雪豹2_noise2.wav_aug25.wav	38.09438705444336
test	5	雪豹		C:\Users\wzq\PycharmProjects\PythonProject\PythonProject\EdgeAI_Sound_Stage0_FeaturePractice\data\augmented\雪豹\雪豹2_noise2.wav_aug3.wav	34.47522735595703
test	5	雪豹		C:\Users\wzq\PycharmProjects\PythonProject\PythonProject\EdgeAI_Sound_Stage0_FeaturePractice\data\augmented\雪豹\雪豹2_noise2.wav_aug4.wav	34.47522735595703
test	5	雪豹		C:\Users\wzq\PycharmProjects\PythonProject\PythonProject\EdgeAI_Sound_Stage0_FeaturePractice\data\augmented\雪豹\雪豹2_noise2.wav_aug5.wav	40.8138427734375
test	5	雪豹		C:\Users\wzq\PycharmProjects\PythonProject\PythonProject\EdgeAI_Sound_Stage0_FeaturePractice\data\augmented\雪豹\雪豹2_noise2.wav_aug6.wav	34.47522735595703
test	5	雪豹		C:\Users\wzq\PycharmProjects\PythonProject\PythonProject\EdgeAI_Sound_Stage0_FeaturePractice\data\augmented\雪豹\雪豹2_noise2.wav_aug7.wav	37.907222747802734
test	5	雪豹		C:\Users\wzq\PycharmProjects\PythonProject\PythonProject\EdgeAI_Sound_Stage0_FeaturePractice\data\augmented\雪豹\雪豹2_noise2.wav_aug8.wav	34.04869842529297
test	5	雪豹		C:\Users\wzq\PycharmProjects\PythonProject\PythonProject\EdgeAI_Sound_Stage0_FeaturePractice\data\augmented\雪豹\雪豹2_noise2.wav_aug9.wav	39.61200714111328
test	5	雪豹		C:\Users\wzq\PycharmProjects\PythonProject\PythonProject\EdgeAI_Sound_Stage0_FeaturePractice\data\augmented\雪豹\雪豹2_pitch2.wav	166.04177856445312
test	5	雪豹		C:\Users\wzq\PycharmProjects\PythonProject\PythonProject\EdgeAI_Sound_Stage0_FeaturePractice\data\augmented\雪豹\雪豹2_pitch2.wav_aug2.wav	166.04177856445312
test	5	雪豹		C:\Users\wzq\PycharmProjects\PythonProject\PythonProject\EdgeAI_Sound_Stage0_FeaturePractice\data\augmented\雪豹\雪豹2_pitch2.wav_aug20.wav	166.04177856445312
test	5	雪豹		C:\Users\wzq\PycharmProjects\PythonProject\PythonProject\EdgeAI_Sound_Stage0_FeaturePractice\data\augmented\雪豹\雪豹2_pitch2.wav_aug22.wav	166.04177856445312
test	5	雪豹		C:\Users\wzq\PycharmProjects\PythonProject\PythonProject\EdgeAI_Sound_Stage0_FeaturePractice\data\augmented\雪豹\雪豹2_pitch2.wav_aug23.wav	39.82335662841797
test	5	雪豹		C:\Users\wzq\PycharmProjects\PythonProject\PythonProject\EdgeAI_Sound_Stage0_FeaturePractice\data\augmented\雪豹\雪豹2_pitch2.wav_aug24.wav	166.04177856445312
test	5	雪豹		C:\Users\wzq\PycharmProjects\PythonProject\PythonProject\EdgeAI_Sound_Stage0_FeaturePractice\data\augmented\雪豹\雪豹2_pitch2.wav_aug25.wav	37.30356979370117
test	5	雪豹		C:\Users\wzq\PycharmProjects\PythonProject\PythonProject\EdgeAI_Sound_Stage0_FeaturePractice\data\augmented\雪豹\雪豹2_pitch2.wav_aug3.wav	166.04177856445312
test	5	雪豹		C:\Users\wzq\PycharmProjects\PythonProject\PythonProject\EdgeAI_Sound_Stage0_FeaturePractice\data\augmented\雪豹\雪豹2_pitch2.wav_aug4.wav	166.04177856445312
test	5	雪豹		C:\Users\wzq\PycharmProjects\PythonProject\PythonProject\EdgeAI_Sound_Stage0_FeaturePractice\data\augmented\雪豹\雪豹2_pitch2.wav_aug5.wav	166.04177856445312
test	5	雪豹		C:\Users\wzq\PycharmProjects\PythonProject\PythonProject\EdgeAI_Sound_Stage0_FeaturePractice\data\augmented\雪豹\雪豹2_pitch2.wav_aug6.wav	35.70977020263672
test	5	雪豹		C:\Users\wzq\PycharmProjects\PythonProject\PythonProject\EdgeAI_Sound_Stage0_FeaturePractice\data\augmented\雪豹\雪豹2_pitch2.wav_aug7.wav	166.04177856445312
test	5	雪豹		C:\Users\wzq\PycharmProjects\PythonProject\PythonProject\EdgeAI_Sound_Stage0_FeaturePractice\data\augmented\雪豹\雪豹2_pitch2.wav_aug8.wav	166.04177856445312
test	5	雪豹		C:\Users\wzq\PycharmProjects\PythonProject\PythonProject\EdgeAI_Sound_Stage0_FeaturePractice\data\augmented\雪豹\雪豹2_pitch2.wav_aug9.wav	166.04177856445312
test	5	雪豹		C:\Users\wzq\PycharmProjects\PythonProject\PythonProject\EdgeAI_Sound_Stage0_FeaturePractice\data\augmented\雪豹\雪豹2_stretch2.wav	166.04177856445312
test	5	雪豹		C:\Users\wzq\PycharmProjects\PythonProject\PythonProject\EdgeAI_Sound_Stage0_FeaturePractice\data\augmented\雪豹\雪豹2_stretch2.wav_aug2.wav	156.1012725830078
test	5	雪豹		C:\Users\wzq\PycharmProjects\PythonProject\PythonProject\EdgeAI_Sound_Stage0_FeaturePractice\data\augmented\雪豹\雪豹2_stretch2.wav_aug20.wav	166.04177856445312
test	5	雪豹		C:\Users\wzq\PycharmProjects\PythonProject\PythonProject\EdgeAI_Sound_Stage0_FeaturePractice\data\augmented\雪豹\雪豹2_stretch2.wav_aug22.wav	158.77572631835938
test	5	雪豹		C:\Users\wzq\PycharmProjects\PythonProject\PythonProject\EdgeAI_Sound_Stage0_FeaturePractice\data\augmented\雪豹\雪豹2_stretch2.wav_aug23.wav	37.04819107055664
test	5	雪豹		C:\Users\wzq\PycharmProjects\PythonProject\PythonProject\EdgeAI_Sound_Stage0_FeaturePractice\data\augmented\雪豹\雪豹2_stretch2.wav_aug24.wav	166.04177856445312
test	5	雪豹		C:\Users\wzq\PycharmProjects\PythonProject\PythonProject\EdgeAI_Sound_Stage0_FeaturePractice\data\augmented\雪豹\雪豹2_stretch2.wav_aug25.wav	166.04177856445312
test	5	雪豹		C:\Users\wzq\PycharmProjects\PythonProject\PythonProject\EdgeAI_Sound_Stage0_FeaturePractice\data\augmented\雪豹\雪豹2_stretch2.wav_aug3.wav	166.04177856445312
test	5	雪豹		C:\Users\wzq\PycharmProjects\PythonProject\PythonProject\EdgeAI_Sound_Stage0_FeaturePractice\data\augmented\雪豹\雪豹2_stretch2.wav_aug4.wav	44.79745864868164
test	5	雪豹		C:\Users\wzq\PycharmProjects\PythonProject\PythonProject\EdgeAI_Sound_Stage0_FeaturePractice\data\augmented\雪豹\雪豹2_stretch2.wav_aug5.wav	166.04177856445312
test	5	雪豹		C:\Users\wzq\PycharmProjects\PythonProject\PythonProject\EdgeAI_Sound_Stage0_FeaturePractice\data\augmented\雪豹\雪豹2_stretch2.wav_aug6.wav	166.04177856445312
test	5	雪豹		C:\Users\wzq\PycharmProjects\PythonProject\PythonProject\EdgeAI_Sound_Stage0_FeaturePractice\data\augmented\雪豹\雪豹2_stretch2.wav_aug7.wav	166.04177856445312
test	5	雪豹		C:\Users\wzq\PycharmProjects\PythonProject\PythonProject\EdgeAI_Sound_Stage0_FeaturePractice\data\augmented\雪豹\雪豹2_stretch2.wav_aug8.wav	166.04177856445312
test	5	雪豹		C:\Users\wzq\PycharmProjects\PythonProject\PythonProject\EdgeAI_Sound_Stage0_FeaturePractice\data\augmented\雪豹\雪豹2_stretch2.wav_aug9.wav	166.04177856445312
test	6	背景噪声	Bio_DryLeaf_Rustle_S2	C:\Users\wzq\PycharmProjects\PythonProject\PythonProject\EdgeAI_Sound_Stage0_FeaturePractice\data\augmented\processed_slices\Bio_DryLeaf_Rustle_S2\Bio_DryLeaf_Rustle_S2_fix_0000.wav	166.04177856445312
test	6	背景噪声	Bio_DryLeaf_Rustle_S2	C:\Users\wzq\PycharmProjects\PythonProject\PythonProject\EdgeAI_Sound_Stage0_FeaturePractice\data\augmented\processed_slices\Bio_DryLeaf_Rustle_S2\Bio_DryLeaf_Rustle_S2_fix_0002.wav	166.04177856445312
test	6	背景噪声	Bio_DryLeaf_Rustle_S2	C:\Users\wzq\PycharmProjects\PythonProject\PythonProject\EdgeAI_Sound_Stage0_FeaturePractice\data\augmented\processed_slices\Bio_DryLeaf_Rustle_S2\Bio_DryLeaf_Rustle_S2_fix_0003.wav	152.30030822753906
test	6	背景噪声	Bio_DryLeaf_Rustle_S2	C:\Users\wzq\PycharmProjects\PythonProject\PythonProject\EdgeAI_Sound_Stage0_FeaturePractice\data\augmented\processed_slices\Bio_DryLeaf_Rustle_S2\Bio_DryLeaf_Rustle_S2_fix_0004.wav	138.30616760253906
test	6	背景噪声	Bio_DryLeaf_Rustle_S2	C:\Users\wzq\PycharmProjects\PythonProject\PythonProject\EdgeAI_Sound_Stage0_FeaturePractice\data\augmented\processed_slices\Bio_DryLeaf_Rustle_S2\Bio_DryLeaf_Rustle_S2_fix_0005.wav	151.7810516357422
test	6	背景噪声	Bio_DryLeaf_Rustle_S2	C:\Users\wzq\PycharmProjects\PythonProject\PythonProject\EdgeAI_Sound_Stage0_FeaturePractice\data\augmented\processed_slices\Bio_DryLeaf_Rustle_S2\Bio_DryLeaf_Rustle_S2_fix_0006.wav	109.4380874633789
test	6	背景噪声	Bio_DryLeaf_Rustle_S2	C:\Users\wzq\PycharmProjects\PythonProject\PythonProject\EdgeAI_Sound_Stage0_FeaturePractice\data\augmented\processed_slices\Bio_DryLeaf_Rustle_S2\Bio_DryLeaf_Rustle_S2_fix_0007.wav	103.3955078125
test	6	背景噪声	Bio_DryLeaf_Rustle_S2	C:\Users\wzq\PycharmProjects\PythonProject\PythonProject\EdgeAI_Sound_Stage0_FeaturePractice\data\augmented\processed_slices\Bio_DryLeaf_Rustle_S2\Bio_DryLeaf_Rustle_S2_fix_0008.wav	97.52436828613281
test	6	背景噪声	Bio_DryLeaf_Rustle_S2	C:\Users\wzq\PycharmProjects\PythonProject\PythonProject\EdgeAI_Sound_Stage0_FeaturePractice\data\augmented\processed_slices\Bio_DryLeaf_Rustle_S2\Bio_DryLeaf_Rustle_S2_fix_0009.wav	109.39474487304688
test	6	背景噪声	Bio_DryLeaf_Rustle_S2	C:\Users\wzq\PycharmProjects\PythonProject\PythonProject\EdgeAI_Sound_Stage0_FeaturePractice\data\augmented\processed_slices\Bio_DryLeaf_Rustle_S2\Bio_DryLeaf_Rustle_S2_fix_0020.wav	106.83467864990234
test	6	背景噪声	Bio_DryLeaf_Rustle_S2	C:\Users\wzq\PycharmProjects\PythonProject\PythonProject\EdgeAI_Sound_Stage0_FeaturePractice\data\augmented\processed_slices\Bio_DryLeaf_Rustle_S2\Bio_DryLeaf_Rustle_S2_fix_0022.wav	119.2250747680664
test	6	背景噪声	Bio_DryLeaf_Rustle_S2	C:\Users\wzq\PycharmProjects\PythonProject\PythonProject\EdgeAI_Sound_Stage0_FeaturePractice\data\augmented\processed_slices\Bio_DryLeaf_Rustle_S2\Bio_DryLeaf_Rustle_S2_fix_0023.wav	120.29811096191406
test	6	背景噪声	Bio_DryLeaf_Rustle_S2	C:\Users\wzq\PycharmProjects\PythonProject\PythonProject\EdgeAI_Sound_Stage0_FeaturePractice\data\augmented\processed_slices\Bio_DryLeaf_Rustle_S2\Bio_DryLeaf_Rustle_S2_fix_0024.wav	108.05208587646484
test	6	背景噪声	Bio_DryLeaf_Rustle_S2	C:\Users\wzq\PycharmProjects\PythonProject\PythonProject\EdgeAI_Sound_Stage0_FeaturePractice\data\augmented\processed_slices\Bio_DryLeaf_Rustle_S2\Bio_DryLeaf_Rustle_S2_fix_0025.wav	117.3545150756836
test	6	背景噪声	Bio_DryLeaf_Rustle_S2	C:\Users\wzq\PycharmProjects\PythonProject\PythonProject\EdgeAI_Sound_Stage0_FeaturePractice\data\augmented\processed_slices\Bio_DryLeaf_Rustle_S2\Bio_DryLeaf_Rustle_S2_fix_0026.wav	121.99092102050781
test	6	背景噪声	Bio_DryLeaf_Rustle_S2	C:\Users\wzq\PycharmProjects\PythonProject\PythonProject\EdgeAI_Sound_Stage0_FeaturePractice\data\augmented\processed_slices\Bio_DryLeaf_Rustle_S2\Bio_DryLeaf_Rustle_S2_fix_0027.wav	137.4784393310547
test	6	背景噪声	Bio_DryLeaf_Rustle_S2	C:\Users\wzq\PycharmProjects\PythonProject\PythonProject\EdgeAI_Sound_Stage0_FeaturePractice\data\augmented\processed_slices\Bio_DryLeaf_Rustle_S2\Bio_DryLeaf_Rustle_S2_fix_0028.wav	166.04177856445312
test	6	背景噪声	Bio_DryLeaf_Rustle_S2	C:\Users\wzq\PycharmProjects\PythonProject\PythonProject\EdgeAI_Sound_Stage0_FeaturePractice\data\augmented\processed_slices\Bio_DryLeaf_Rustle_S2\Bio_DryLeaf_Rustle_S2_fix_0029.wav	129.0127716064453
test	6	背景噪声	Bio_DryLeaf_Rustle_S2	C:\Users\wzq\PycharmProjects\PythonProject\PythonProject\EdgeAI_Sound_Stage0_FeaturePractice\data\augmented\processed_slices\Bio_DryLeaf_Rustle_S2\Bio_DryLeaf_Rustle_S2_fix_0030.wav	160.18612670898438
test	6	背景噪声	Bio_DryLeaf_Rustle_S2	C:\Users\wzq\PycharmProjects\PythonProject\PythonProject\EdgeAI_Sound_Stage0_FeaturePractice\data\augmented\processed_slices\Bio_DryLeaf_Rustle_S2\Bio_DryLeaf_Rustle_S2_fix_0032.wav	166.04177856445312
test	6	背景噪声	Bio_DryLeaf_Rustle_S2	C:\Users\wzq\PycharmProjects\PythonProject\PythonProject\EdgeAI_Sound_Stage0_FeaturePractice\data\augmented\processed_slices\Bio_DryLeaf_Rustle_S2\Bio_DryLeaf_Rustle_S2_fix_0033.wav	166.04177856445312
test	6	背景噪声	Bio_DryLeaf_Rustle_S2	C:\Users\wzq\PycharmProjects\PythonProject\PythonProject\EdgeAI_Sound_Stage0_FeaturePractice\data\augmented\processed_slices\Bio_DryLeaf_Rustle_S2\Bio_DryLeaf_Rustle_S2_fix_0034.wav	166.04177856445312
test	6	背景噪声	Bio_DryLeaf_Rustle_S2	C:\Users\wzq\PycharmProjects\PythonProject\PythonProject\EdgeAI_Sound_Stage0_FeaturePractice\data\augmented\processed_slices\Bio_DryLeaf_Rustle_S2\Bio_DryLeaf_Rustle_S2_fix_0035.wav	111.25836181640625
test	6	背景噪声	Bio_DryLeaf_Rustle_S2	C:\Users\wzq\PycharmProjects\PythonProject\PythonProject\EdgeAI_Sound_Stage0_FeaturePractice\data\augmented\processed_slices\Bio_DryLeaf_Rustle_S2\Bio_DryLeaf_Rustle_S2_fix_0036.wav	112.92793273925781
test	6	背景噪声	Bio_DryLeaf_Rustle_S2	C:\Users\wzq\PycharmProjects\PythonProject\PythonProject\EdgeAI_Sound_Stage0_FeaturePractice\data\augmented\processed_slices\Bio_DryLeaf_Rustle_S2\Bio_DryLeaf_Rustle_S2_fix_0037.wav	105.07064819335938
test	6	背景噪声	Bio_DryLeaf_Rustle_S2	C:\Users\wzq\PycharmProjects\PythonProject\PythonProject\EdgeAI_Sound_Stage0_FeaturePractice\data\augmented\processed_slices\Bio_DryLeaf_Rustle_S2\Bio_DryLeaf_Rustle_S2_fix_0038.wav	102.83692932128906
test	6	背景噪声	Bio_DryLeaf_Rustle_S2	C:\Users\wzq\PycharmProjects\PythonProject\PythonProject\EdgeAI_Sound_Stage0_FeaturePractice\data\augmented\processed_slices\Bio_DryLeaf_Rustle_S2\Bio_DryLeaf_Rustle_S2_fix_0039.wav	104.52921295166016
test	6	背景噪声	Bio_DryLeaf_Rustle_S2	C:\Users\wzq\PycharmProjects\PythonProject\PythonProject\EdgeAI_Sound_Stage0_FeaturePractice\data\augmented\processed_slices\Bio_DryLeaf_Rustle_S2\Bio_DryLeaf_Rustle_S2_fix_0040.wav	110.90692138671875
test	6	背景噪声	Bio_DryLeaf_Rustle_S2	C:\Users\wzq\PycharmProjects\PythonProject\PythonProject\EdgeAI_Sound_Stage0_FeaturePractice\data\augmented\processed_slices\Bio_DryLeaf_Rustle_S2\Bio_DryLeaf_Rustle_S2_fix_0042.wav	112.677734375
test	6	背景噪声	Bio_DryLeaf_Rustle_S2	C:\Users\wzq\PycharmProjects\PythonProject\PythonProject\EdgeAI_Sound_Stage0_FeaturePractice\data\augmented\processed_slices\Bio_DryLeaf_Rustle_S2\Bio_DryLeaf_Rustle_S2_fix_0043.wav	116.60700225830078
test	6	背景噪声	Bio_DryLeaf_Rustle_S2	C:\Users\wzq\PycharmProjects\PythonProject\PythonProject\EdgeAI_Sound_Stage0_FeaturePractice\data\augmented\processed_slices\Bio_DryLeaf_Rustle_S2\Bio_DryLeaf_Rustle_S2_fix_0044.wav	118.85838317871094
test	6	背景噪声	Bio_DryLeaf_Rustle_S2	C:\Users\wzq\PycharmProjects\PythonProject\PythonProject\EdgeAI_Sound_Stage0_FeaturePractice\data\augmented\processed_slices\Bio_DryLeaf_Rustle_S2\Bio_DryLeaf_Rustle_S2_fix_0045.wav	116.02313232421875
test	6	背景噪声	Bio_DryLeaf_Rustle_S2	C:\Users\wzq\PycharmProjects\PythonProject\PythonProject\EdgeAI_Sound_Stage0_FeaturePractice\data\augmented\processed_slices\Bio_DryLeaf_Rustle_S2\Bio_DryLeaf_Rustle_S2_fix_0046.wav	119.4674072265625
test	6	背景噪声	Bio_DryLeaf_Rustle_S2	C:\Users\wzq\PycharmProjects\PythonProject\PythonProject\EdgeAI_Sound_Stage0_FeaturePractice\data\augmented\processed_slices\Bio_DryLeaf_Rustle_S2\Bio_DryLeaf_Rustle_S2_fix_0047.wav	130.4492645263672
test	6	背景噪声	Bio_DryLeaf_Rustle_S2	C:\Users\wzq\PycharmProjects\PythonProject\PythonProject\EdgeAI_Sound_Stage0_FeaturePractice\data\augmented\processed_slices\Bio_DryLeaf_Rustle_S2\Bio_DryLeaf_Rustle_S2_fix_0048.wav	118.88201141357422
test	6	背景噪声	Bio_DryLeaf_Rustle_S2	C:\Users\wzq\PycharmProjects\PythonProject\PythonProject\EdgeAI_Sound_Stage0_FeaturePractice\data\augmented\processed_slices\Bio_DryLeaf_Rustle_S2\Bio_DryLeaf_Rustle_S2_fix_0049.wav	137.07981872558594
test	6	背景噪声	Bio_DryLeaf_Rustle_S2	C:\Users\wzq\PycharmProjects\PythonProject\PythonProject\EdgeAI_Sound_Stage0_FeaturePractice\data\augmented\processed_slices\Bio_DryLeaf_Rustle_S2\Bio_DryLeaf_Rustle_S2_fix_0050.wav	128.22923278808594
test	6	背景噪声	Bio_DryLeaf_Rustle_S2	C:\Users\wzq\PycharmProjects\PythonProject\PythonProject\EdgeAI_Sound_Stage0_FeaturePractice\data\augmented\processed_slices\Bio_DryLeaf_Rustle_S2\Bio_DryLeaf_Rustle_S2_fix_0052.wav	156.2783660888672
test	6	背景噪声	Bio_DryLeaf_Rustle_S2	C:\Users\wzq\PycharmProjects\PythonProject\PythonProject\EdgeAI_Sound_Stage0_FeaturePractice\data\augmented\processed_slices\Bio_DryLeaf_Rustle_S2\Bio_DryLeaf_Rustle_S2_fix_0053.wav	118.57398986816406
test	6	背景噪声	Bio_DryLeaf_Rustle_S2	C:\Users\wzq\PycharmProjects\PythonProject\PythonProject\EdgeAI_Sound_Stage0_FeaturePractice\data\augmented\processed_slices\Bio_DryLeaf_Rustle_S2\Bio_DryLeaf_Rustle_S2_fix_0054.wav	137.27249145507812
test	6	背景噪声	Bio_DryLeaf_Rustle_S2	C:\Users\wzq\PycharmProjects\PythonProject\PythonProject\EdgeAI_Sound_Stage0_FeaturePractice\data\augmented\processed_slices\Bio_DryLeaf_Rustle_S2\Bio_DryLeaf_Rustle_S2_fix_0055.wav	124.32405853271484
test	6	背景噪声	Bio_DryLeaf_Rustle_S2	C:\Users\wzq\PycharmProjects\PythonProject\PythonProject\EdgeAI_Sound_Stage0_FeaturePractice\data\augmented\processed_slices\Bio_DryLeaf_Rustle_S2\Bio_DryLeaf_Rustle_S2_fix_0056.wav	103.58122253417969
test	6	背景噪声	Bio_DryLeaf_Rustle_S2	C:\Users\wzq\PycharmProjects\PythonProject\PythonProject\EdgeAI_Sound_Stage0_FeaturePractice\data\augmented\processed_slices\Bio_DryLeaf_Rustle_S2\Bio_DryLeaf_Rustle_S2_fix_0057.wav	111.08558654785156
test	6	背景噪声	Bio_DryLeaf_Rustle_S2	C:\Users\wzq\PycharmProjects\PythonProject\PythonProject\EdgeAI_Sound_Stage0_FeaturePractice\data\augmented\processed_slices\Bio_DryLeaf_Rustle_S2\Bio_DryLeaf_Rustle_S2_fix_0058.wav	116.84539794921875
test	6	背景噪声	Bio_DryLeaf_Rustle_S2	C:\Users\wzq\PycharmProjects\PythonProject\PythonProject\EdgeAI_Sound_Stage0_FeaturePractice\data\augmented\processed_slices\Bio_DryLeaf_Rustle_S2\Bio_DryLeaf_Rustle_S2_fix_0059.wav	123.98267364501953
test	6	背景噪声	Bio_DryLeaf_Rustle_S2	C:\Users\wzq\PycharmProjects\PythonProject\PythonProject\EdgeAI_Sound_Stage0_FeaturePractice\data\augmented\processed_slices\Bio_DryLeaf_Rustle_S2\Bio_DryLeaf_Rustle_S2_fix_0060.wav	130.9104766845703
test	6	背景噪声	Bio_DryLeaf_Rustle_S2	C:\Users\wzq\PycharmProjects\PythonProject\PythonProject\EdgeAI_Sound_Stage0_FeaturePractice\data\augmented\processed_slices\Bio_DryLeaf_Rustle_S2\Bio_DryLeaf_Rustle_S2_fix_0062.wav	134.35317993164062
test	6	背景噪声	Bio_DryLeaf_Rustle_S2	C:\Users\wzq\PycharmProjects\PythonProject\PythonProject\EdgeAI_Sound_Stage0_FeaturePractice\data\augmented\processed_slices\Bio_DryLeaf_Rustle_S2\Bio_DryLeaf_Rustle_S2_fix_0063.wav	133.20095825195312
test	6	背景噪声	Bio_DryLeaf_Rustle_S2	C:\Users\wzq\PycharmProjects\PythonProject\PythonProject\EdgeAI_Sound_Stage0_FeaturePractice\data\augmented\processed_slices\Bio_DryLeaf_Rustle_S2\Bio_DryLeaf_Rustle_S2_fix_0064.wav	115.16234588623047
test	6	背景噪声	Bio_DryLeaf_Rustle_S2	C:\Users\wzq\PycharmProjects\PythonProject\PythonProject\EdgeAI_Sound_Stage0_FeaturePractice\data\augmented\processed_slices\Bio_DryLeaf_Rustle_S2\Bio_DryLeaf_Rustle_S2_fix_0065.wav	158.77572631835938
test	6	背景噪声	Bio_DryLeaf_Rustle_S2	C:\Users\wzq\PycharmProjects\PythonProject\PythonProject\EdgeAI_Sound_Stage0_FeaturePractice\data\augmented\processed_slices\Bio_DryLeaf_Rustle_S2\Bio_DryLeaf_Rustle_S2_fix_0066.wav	127.15452575683594
test	6	背景噪声	Bio_DryLeaf_Rustle_S2	C:\Users\wzq\PycharmProjects\PythonProject\PythonProject\EdgeAI_Sound_Stage0_FeaturePractice\data\augmented\processed_slices\Bio_DryLeaf_Rustle_S2\Bio_DryLeaf_Rustle_S2_fix_0067.wav	162.83644104003906
test	6	背景噪声	Bio_DryLeaf_Rustle_S2	C:\Users\wzq\PycharmProjects\PythonProject\PythonProject\EdgeAI_Sound_Stage0_FeaturePractice\data\augmented\processed_slices\Bio_DryLeaf_Rustle_S2\Bio_DryLeaf_Rustle_S2_fix_0068.wav	135.3550567626953
test	6	背景噪声	Bio_DryLeaf_Rustle_S2	C:\Users\wzq\PycharmProjects\PythonProject\PythonProject\EdgeAI_Sound_Stage0_FeaturePractice\data\augmented\processed_slices\Bio_DryLeaf_Rustle_S2\Bio_DryLeaf_Rustle_S2_fix_0069.wav	140.0453338623047
test	6	背景噪声	Bio_DryLeaf_Rustle_S2	C:\Users\wzq\PycharmProjects\PythonProject\PythonProject\EdgeAI_Sound_Stage0_FeaturePractice\data\augmented\processed_slices\Bio_DryLeaf_Rustle_S2\Bio_DryLeaf_Rustle_S2_fix_0070.wav	130.9327850341797
test	6	背景噪声	Bio_DryLeaf_Rustle_S2	C:\Users\wzq\PycharmProjects\PythonProject\PythonProject\EdgeAI_Sound_Stage0_FeaturePractice\data\augmented\processed_slices\Bio_DryLeaf_Rustle_S2\Bio_DryLeaf_Rustle_S2_fix_0072.wav	154.1671600341797
test	6	背景噪声	Bio_DryLeaf_Rustle_S2	C:\Users\wzq\PycharmProjects\PythonProject\PythonProject\EdgeAI_Sound_Stage0_FeaturePractice\data\augmented\processed_slices\Bio_DryLeaf_Rustle_S2\Bio_DryLeaf_Rustle_S2_fix_0073.wav	166.04177856445312
test	6	背景噪声	Bio_DryLeaf_Rustle_S2	C:\Users\wzq\PycharmProjects\PythonProject\PythonProject\EdgeAI_Sound_Stage0_FeaturePractice\data\augmented\processed_slices\Bio_DryLeaf_Rustle_S2\Bio_DryLeaf_Rustle_S2_fix_0074.wav	162.26783752441406
test	6	背景噪声	Bio_DryLeaf_Rustle_S2	C:\Users\wzq\PycharmProjects\PythonProject\PythonProject\EdgeAI_Sound_Stage0_FeaturePractice\data\augmented\processed_slices\Bio_DryLeaf_Rustle_S2\Bio_DryLeaf_Rustle_S2_fix_0075.wav	110.39105224609375
test	6	背景噪声	Bio_DryLeaf_Rustle_S2	C:\Users\wzq\PycharmProjects\PythonProject\PythonProject\EdgeAI_Sound_Stage0_FeaturePractice\data\augmented\processed_slices\Bio_DryLeaf_Rustle_S2\Bio_DryLeaf_Rustle_S2_fix_0076.wav	117.40373992919922
test	6	背景噪声	Bio_DryLeaf_Rustle_S2	C:\Users\wzq\PycharmProjects\PythonProject\PythonProject\EdgeAI_Sound_Stage0_FeaturePractice\data\augmented\processed_slices\Bio_DryLeaf_Rustle_S2\Bio_DryLeaf_Rustle_S2_fix_0077.wav	109.64332580566406
test	6	背景噪声	Bio_DryLeaf_Rustle_S2	C:\Users\wzq\PycharmProjects\PythonProject\PythonProject\EdgeAI_Sound_Stage0_FeaturePractice\data\augmented\processed_slices\Bio_DryLeaf_Rustle_S2\Bio_DryLeaf_Rustle_S2_fix_0078.wav	123.63790130615234
test	6	背景噪声	Bio_DryLeaf_Rustle_S2	C:\Users\wzq\PycharmProjects\PythonProject\PythonProject\EdgeAI_Sound_Stage0_FeaturePractice\data\augmented\processed_slices\Bio_DryLeaf_Rustle_S2\Bio_DryLeaf_Rustle_S2_fix_0079.wav	103.50689697265625
test	6	背景噪声	Bio_DryLeaf_Rustle_S2	C:\Users\wzq\PycharmProjects\PythonProject\PythonProject\EdgeAI_Sound_Stage0_FeaturePractice\data\augmented\processed_slices\Bio_DryLeaf_Rustle_S2\Bio_DryLeaf_Rustle_S2_fix_0080.wav	114.12661743164062
test	6	背景噪声	Bio_DryLeaf_Rustle_S2	C:\Users\wzq\PycharmProjects\PythonProject\PythonProject\EdgeAI_Sound_Stage0_FeaturePractice\data\augmented\processed_slices\Bio_DryLeaf_Rustle_S2\Bio_DryLeaf_Rustle_S2_fix_0082.wav	122.33006286621094
test	6	背景噪声	Bio_DryLeaf_Rustle_S2	C:\Users\wzq\PycharmProjects\PythonProject\PythonProject\EdgeAI_Sound_Stage0_FeaturePractice\data\augmented\processed_slices\Bio_DryLeaf_Rustle_S2\Bio_DryLeaf_Rustle_S2_fix_0083.wav	123.82186126708984
test	6	背景噪声	Bio_DryLeaf_Rustle_S2	C:\Users\wzq\PycharmProjects\PythonProject\PythonProject\EdgeAI_Sound_Stage0_FeaturePractice\data\augmented\processed_slices\Bio_DryLeaf_Rustle_S2\Bio_DryLeaf_Rustle_S2_fix_0084.wav	129.51470947265625
test	6	背景噪声	Bio_DryLeaf_Rustle_S2	C:\Users\wzq\PycharmProjects\PythonProject\PythonProject\EdgeAI_Sound_Stage0_FeaturePractice\data\augmented\processed_slices\Bio_DryLeaf_Rustle_S2\Bio_DryLeaf_Rustle_S2_fix_0085.wav	111.87760925292969
test	6	背景噪声	Bio_DryLeaf_Rustle_S2	C:\Users\wzq\PycharmProjects\PythonProject\PythonProject\EdgeAI_Sound_Stage0_FeaturePractice\data\augmented\processed_slices\Bio_DryLeaf_Rustle_S2\Bio_DryLeaf_Rustle_S2_fix_0086.wav	121.63152313232422
test	6	背景噪声	Bio_DryLeaf_Rustle_S2	C:\Users\wzq\PycharmProjects\PythonProject\PythonProject\EdgeAI_Sound_Stage0_FeaturePractice\data\augmented\processed_slices\Bio_DryLeaf_Rustle_S2\Bio_DryLeaf_Rustle_S2_fix_0087.wav	166.04177856445312
test	6	背景噪声	Bio_DryLeaf_Rustle_S2	C:\Users\wzq\PycharmProjects\PythonProject\PythonProject\EdgeAI_Sound_Stage0_FeaturePractice\data\augmented\processed_slices\Bio_DryLeaf_Rustle_S2\Bio_DryLeaf_Rustle_S2_fix_0088.wav	131.68882751464844
test	6	背景噪声	Bio_DryLeaf_Rustle_S2	C:\Users\wzq\PycharmProjects\PythonProject\PythonProject\EdgeAI_Sound_Stage0_FeaturePractice\data\augmented\processed_slices\Bio_DryLeaf_Rustle_S2\Bio_DryLeaf_Rustle_S2_fix_0089.wav	155.082275390625
test	6	背景噪声	Bio_DryLeaf_Rustle_S2	C:\Users\wzq\PycharmProjects\PythonProject\PythonProject\EdgeAI_Sound_Stage0_FeaturePractice\data\augmented\processed_slices\Bio_DryLeaf_Rustle_S2\Bio_DryLeaf_Rustle_S2_fix_0090.wav	128.56231689453125
test	6	背景噪声	Bio_DryLeaf_Rustle_S2	C:\Users\wzq\PycharmProjects\PythonProject\PythonProject\EdgeAI_Sound_Stage0_FeaturePractice\data\augmented\processed_slices\Bio_DryLeaf_Rustle_S2\Bio_DryLeaf_Rustle_S2_fix_0092.wav	153.5745086669922
test	6	背景噪声	Bio_DryLeaf_Rustle_S2	C:\Users\wzq\PycharmProjects\PythonProject\PythonProject\EdgeAI_Sound_Stage0_FeaturePractice\data\augmented\processed_slices\Bio_DryLeaf_Rustle_S2\Bio_DryLeaf_Rustle_S2_fix_0093.wav	135.48939514160156
test	6	背景噪声	Bio_DryLeaf_Rustle_S2	C:\Users\wzq\PycharmProjects\PythonProject\PythonProject\EdgeAI_Sound_Stage0_FeaturePractice\data\augmented\processed_slices\Bio_DryLeaf_Rustle_S2\Bio_DryLeaf_Rustle_S2_fix_0094.wav	134.8419952392578
test	6	背景噪声	Bio_DryLeaf_Rustle_S2	C:\Users\wzq\PycharmProjects\PythonProject\PythonProject\EdgeAI_Sound_Stage0_FeaturePractice\data\augmented\processed_slices\Bio_DryLeaf_Rustle_S2\Bio_DryLeaf_Rustle_S2_fix_0095.wav	110.5618667602539
test	6	背景噪声	Bio_DryLeaf_Rustle_S2	C:\Users\wzq\PycharmProjects\PythonProject\PythonProject\EdgeAI_Sound_Stage0_FeaturePractice\data\augmented\processed_slices\Bio_DryLeaf_Rustle_S2\Bio_DryLeaf_Rustle_S2_fix_0096.wav	99.36505889892578
test	6	背景噪声	Bio_DryLeaf_Rustle_S2	C:\Users\wzq\PycharmProjects\PythonProject\PythonProject\EdgeAI_Sound_Stage0_FeaturePractice\data\augmented\processed_slices\Bio_DryLeaf_Rustle_S2\Bio_DryLeaf_Rustle_S2_fix_0097.wav	108.89116668701172
test	6	背景噪声	Bio_DryLeaf_Rustle_S2	C:\Users\wzq\PycharmProjects\PythonProject\PythonProject\EdgeAI_Sound_Stage0_FeaturePractice\data\augmented\processed_slices\Bio_DryLeaf_Rustle_S2\Bio_DryLeaf_Rustle_S2_fix_0098.wav	123.04165649414062
test	6	背景噪声	Bio_DryLeaf_Rustle_S2	C:\Users\wzq\PycharmProjects\PythonProject\PythonProject\EdgeAI_Sound_Stage0_FeaturePractice\data\augmented\processed_slices\Bio_DryLeaf_Rustle_S2\Bio_DryLeaf_Rustle_S2_fix_0099.wav	109.19329833984375
test	6	背景噪声	Bio_DryLeaf_Rustle_S3	C:\Users\wzq\PycharmProjects\PythonProject\PythonProject\EdgeAI_Sound_Stage0_FeaturePractice\data\augmented\processed_slices\Bio_DryLeaf_Rustle_S3\Bio_DryLeaf_Rustle_S3_fix_0002.wav	166.04177856445312
test	6	背景噪声	Bio_DryLeaf_Rustle_S3	C:\Users\wzq\PycharmProjects\PythonProject\PythonProject\EdgeAI_Sound_Stage0_FeaturePractice\data\augmented\processed_slices\Bio_DryLeaf_Rustle_S3\Bio_DryLeaf_Rustle_S3_fix_0020.wav	120.75421142578125
test	6	背景噪声	Bio_DryLeaf_Rustle_S3	C:\Users\wzq\PycharmProjects\PythonProject\PythonProject\EdgeAI_Sound_Stage0_FeaturePractice\data\augmented\processed_slices\Bio_DryLeaf_Rustle_S3\Bio_DryLeaf_Rustle_S3_fix_0022.wav	132.99281311035156
test	6	背景噪声	Bio_DryLeaf_Rustle_S3	C:\Users\wzq\PycharmProjects\PythonProject\PythonProject\EdgeAI_Sound_Stage0_FeaturePractice\data\augmented\processed_slices\Bio_DryLeaf_Rustle_S3\Bio_DryLeaf_Rustle_S3_fix_0023.wav	139.5426788330078
test	6	背景噪声	Bio_DryLeaf_Rustle_S3	C:\Users\wzq\PycharmProjects\PythonProject\PythonProject\EdgeAI_Sound_Stage0_FeaturePractice\data\augmented\processed_slices\Bio_DryLeaf_Rustle_S3\Bio_DryLeaf_Rustle_S3_fix_0024.wav	137.10499572753906
test	6	背景噪声	Bio_DryLeaf_Rustle_S3	C:\Users\wzq\PycharmProjects\PythonProject\PythonProject\EdgeAI_Sound_Stage0_FeaturePractice\data\augmented\processed_slices\Bio_DryLeaf_Rustle_S3\Bio_DryLeaf_Rustle_S3_fix_0025.wav	141.45294189453125
test	6	背景噪声	Bio_DryLeaf_Rustle_S3	C:\Users\wzq\PycharmProjects\PythonProject\PythonProject\EdgeAI_Sound_Stage0_FeaturePractice\data\augmented\processed_slices\Bio_DryLeaf_Rustle_S3\Bio_DryLeaf_Rustle_S3_fix_0026.wav	132.82504272460938
test	6	背景噪声	Bio_DryLeaf_Rustle_S3	C:\Users\wzq\PycharmProjects\PythonProject\PythonProject\EdgeAI_Sound_Stage0_FeaturePractice\data\augmented\processed_slices\Bio_DryLeaf_Rustle_S3\Bio_DryLeaf_Rustle_S3_fix_0027.wav	143.2027587890625
test	6	背景噪声	Bio_DryLeaf_Rustle_S3	C:\Users\wzq\PycharmProjects\PythonProject\PythonProject\EdgeAI_Sound_Stage0_FeaturePractice\data\augmented\processed_slices\Bio_DryLeaf_Rustle_S3\Bio_DryLeaf_Rustle_S3_fix_0028.wav	135.8500213623047
test	6	背景噪声	Bio_DryLeaf_Rustle_S3	C:\Users\wzq\PycharmProjects\PythonProject\PythonProject\EdgeAI_Sound_Stage0_FeaturePractice\data\augmented\processed_slices\Bio_DryLeaf_Rustle_S3\Bio_DryLeaf_Rustle_S3_fix_0029.wav	123.85669708251953
test	6	背景噪声	Bio_DryLeaf_Rustle_S3	C:\Users\wzq\PycharmProjects\PythonProject\PythonProject\EdgeAI_Sound_Stage0_FeaturePractice\data\augmented\processed_slices\Bio_DryLeaf_Rustle_S3\Bio_DryLeaf_Rustle_S3_fix_0032.wav	134.9794464111328
test	6	背景噪声	Bio_DryLeaf_Rustle_S3	C:\Users\wzq\PycharmProjects\PythonProject\PythonProject\EdgeAI_Sound_Stage0_FeaturePractice\data\augmented\processed_slices\Bio_DryLeaf_Rustle_S3\Bio_DryLeaf_Rustle_S3_fix_0042.wav	134.5860137939453
test	6	背景噪声	Bio_DryLeaf_Rustle_S3	C:\Users\wzq\PycharmProjects\PythonProject\PythonProject\EdgeAI_Sound_Stage0_FeaturePractice\data\augmented\processed_slices\Bio_DryLeaf_Rustle_S3\Bio_DryLeaf_Rustle_S3_fix_0052.wav	123.62874603271484
test	6	背景噪声	Bio_DryLeaf_Rustle_S3	C:\Users\wzq\PycharmProjects\PythonProject\PythonProject\EdgeAI_Sound_Stage0_FeaturePractice\data\augmented\processed_slices\Bio_DryLeaf_Rustle_S3\Bio_DryLeaf_Rustle_S3_fix_0062.wav	120.10828399658203
test	6	背景噪声	Bio_DryLeaf_Rustle_S3	C:\Users\wzq\PycharmProjects\PythonProject\PythonProject\EdgeAI_Sound_Stage0_FeaturePractice\data\augmented\processed_slices\Bio_DryLeaf_Rustle_S3\Bio_DryLeaf_Rustle_S3_fix_0072.wav	155.47390747070312
test	6	背景噪声	Bio_DryLeaf_Rustle_S3	C:\Users\wzq\PycharmProjects\PythonProject\PythonProject\EdgeAI_Sound_Stage0_FeaturePractice\data\augmented\processed_slices\Bio_DryLeaf_Rustle_S3\Bio_DryLeaf_Rustle_S3_fix_0082.wav	166.04177856445312
test	6	背景噪声	Bio_DryLeaf_Rustle_S3	C:\Users\wzq\PycharmProjects\PythonProject\PythonProject\EdgeAI_Sound_Stage0_FeaturePractice\data\augmented\processed_slices\Bio_DryLeaf_Rustle_S3\Bio_DryLeaf_Rustle_S3_fix_0092.wav	147.70152282714844
test	6	背景噪声	Bio_DryTwig_Snap_S2	C:\Users\wzq\PycharmProjects\PythonProject\PythonProject\EdgeAI_Sound_Stage0_FeaturePractice\data\augmented\processed_slices\Bio_DryTwig_Snap_S2\Bio_DryTwig_Snap_S2_fix_0000.wav	166.04177856445312
test	6	背景噪声	Bio_DryTwig_Snap_S2	C:\Users\wzq\PycharmProjects\PythonProject\PythonProject\EdgeAI_Sound_Stage0_FeaturePractice\data\augmented\processed_slices\Bio_DryTwig_Snap_S2\Bio_DryTwig_Snap_S2_fix_0002.wav	166.04177856445312
test	6	背景噪声	Bio_DryTwig_Snap_S2	C:\Users\wzq\PycharmProjects\PythonProject\PythonProject\EdgeAI_Sound_Stage0_FeaturePractice\data\augmented\processed_slices\Bio_DryTwig_Snap_S2\Bio_DryTwig_Snap_S2_fix_0003.wav	166.04177856445312
test	6	背景噪声	Bio_DryTwig_Snap_S2	C:\Users\wzq\PycharmProjects\PythonProject\PythonProject\EdgeAI_Sound_Stage0_FeaturePractice\data\augmented\processed_slices\Bio_DryTwig_Snap_S2\Bio_DryTwig_Snap_S2_fix_0004.wav	119.376708984375
test	6	背景噪声	Bio_DryTwig_Snap_S2	C:\Users\wzq\PycharmProjects\PythonProject\PythonProject\EdgeAI_Sound_Stage0_FeaturePractice\data\augmented\processed_slices\Bio_DryTwig_Snap_S2\Bio_DryTwig_Snap_S2_fix_0005.wav	122.1398696899414
test	6	背景噪声	Bio_DryTwig_Snap_S2	C:\Users\wzq\PycharmProjects\PythonProject\PythonProject\EdgeAI_Sound_Stage0_FeaturePractice\data\augmented\processed_slices\Bio_DryTwig_Snap_S2\Bio_DryTwig_Snap_S2_fix_0006.wav	120.9627685546875
test	6	背景噪声	Bio_DryTwig_Snap_S2	C:\Users\wzq\PycharmProjects\PythonProject\PythonProject\EdgeAI_Sound_Stage0_FeaturePractice\data\augmented\processed_slices\Bio_DryTwig_Snap_S2\Bio_DryTwig_Snap_S2_fix_0007.wav	127.45330047607422
test	6	背景噪声	Bio_DryTwig_Snap_S2	C:\Users\wzq\PycharmProjects\PythonProject\PythonProject\EdgeAI_Sound_Stage0_FeaturePractice\data\augmented\processed_slices\Bio_DryTwig_Snap_S2\Bio_DryTwig_Snap_S2_fix_0008.wav	128.95033264160156
test	6	背景噪声	Bio_DryTwig_Snap_S2	C:\Users\wzq\PycharmProjects\PythonProject\PythonProject\EdgeAI_Sound_Stage0_FeaturePractice\data\augmented\processed_slices\Bio_DryTwig_Snap_S2\Bio_DryTwig_Snap_S2_fix_0009.wav	149.19729614257812
test	6	背景噪声	Bio_DryTwig_Snap_S2	C:\Users\wzq\PycharmProjects\PythonProject\PythonProject\EdgeAI_Sound_Stage0_FeaturePractice\data\augmented\processed_slices\Bio_DryTwig_Snap_S2\Bio_DryTwig_Snap_S2_fix_0020.wav	166.04177856445312
test	6	背景噪声	Bio_DryTwig_Snap_S2	C:\Users\wzq\PycharmProjects\PythonProject\PythonProject\EdgeAI_Sound_Stage0_FeaturePractice\data\augmented\processed_slices\Bio_DryTwig_Snap_S2\Bio_DryTwig_Snap_S2_fix_0022.wav	166.04177856445312
test	6	背景噪声	Bio_DryTwig_Snap_S2	C:\Users\wzq\PycharmProjects\PythonProject\PythonProject\EdgeAI_Sound_Stage0_FeaturePractice\data\augmented\processed_slices\Bio_DryTwig_Snap_S2\Bio_DryTwig_Snap_S2_fix_0023.wav	166.04177856445312
test	6	背景噪声	Bio_DryTwig_Snap_S2	C:\Users\wzq\PycharmProjects\PythonProject\PythonProject\EdgeAI_Sound_Stage0_FeaturePractice\data\augmented\processed_slices\Bio_DryTwig_Snap_S2\Bio_DryTwig_Snap_S2_fix_0024.wav	166.04177856445312
test	6	背景噪声	Bio_DryTwig_Snap_S2	C:\Users\wzq\PycharmProjects\PythonProject\PythonProject\EdgeAI_Sound_Stage0_FeaturePractice\data\augmented\processed_slices\Bio_DryTwig_Snap_S2\Bio_DryTwig_Snap_S2_fix_0025.wav	132.48577880859375
test	6	背景噪声	Bio_DryTwig_Snap_S2	C:\Users\wzq\PycharmProjects\PythonProject\PythonProject\EdgeAI_Sound_Stage0_FeaturePractice\data\augmented\processed_slices\Bio_DryTwig_Snap_S2\Bio_DryTwig_Snap_S2_fix_0026.wav	166.04177856445312
test	6	背景噪声	Bio_DryTwig_Snap_S2	C:\Users\wzq\PycharmProjects\PythonProject\PythonProject\EdgeAI_Sound_Stage0_FeaturePractice\data\augmented\processed_slices\Bio_DryTwig_Snap_S2\Bio_DryTwig_Snap_S2_fix_0027.wav	139.5152587890625
test	6	背景噪声	Bio_DryTwig_Snap_S2	C:\Users\wzq\PycharmProjects\PythonProject\PythonProject\EdgeAI_Sound_Stage0_FeaturePractice\data\augmented\processed_slices\Bio_DryTwig_Snap_S2\Bio_DryTwig_Snap_S2_fix_0028.wav	166.04177856445312
test	6	背景噪声	Bio_DryTwig_Snap_S2	C:\Users\wzq\PycharmProjects\PythonProject\PythonProject\EdgeAI_Sound_Stage0_FeaturePractice\data\augmented\processed_slices\Bio_DryTwig_Snap_S2\Bio_DryTwig_Snap_S2_fix_0029.wav	153.00498962402344
test	6	背景噪声	Bio_DryTwig_Snap_S2	C:\Users\wzq\PycharmProjects\PythonProject\PythonProject\EdgeAI_Sound_Stage0_FeaturePractice\data\augmented\processed_slices\Bio_DryTwig_Snap_S2\Bio_DryTwig_Snap_S2_fix_0030.wav	166.04177856445312
test	6	背景噪声	Bio_DryTwig_Snap_S2	C:\Users\wzq\PycharmProjects\PythonProject\PythonProject\EdgeAI_Sound_Stage0_FeaturePractice\data\augmented\processed_slices\Bio_DryTwig_Snap_S2\Bio_DryTwig_Snap_S2_fix_0032.wav	166.04177856445312
test	6	背景噪声	Bio_DryTwig_Snap_S2	C:\Users\wzq\PycharmProjects\PythonProject\PythonProject\EdgeAI_Sound_Stage0_FeaturePractice\data\augmented\processed_slices\Bio_DryTwig_Snap_S2\Bio_DryTwig_Snap_S2_fix_0033.wav	166.04177856445312
test	6	背景噪声	Bio_DryTwig_Snap_S2	C:\Users\wzq\PycharmProjects\PythonProject\PythonProject\EdgeAI_Sound_Stage0_FeaturePractice\data\augmented\processed_slices\Bio_DryTwig_Snap_S2\Bio_DryTwig_Snap_S2_fix_0034.wav	166.04177856445312
test	6	背景噪声	Bio_DryTwig_Snap_S2	C:\Users\wzq\PycharmProjects\PythonProject\PythonProject\EdgeAI_Sound_Stage0_FeaturePractice\data\augmented\processed_slices\Bio_DryTwig_Snap_S2\Bio_DryTwig_Snap_S2_fix_0035.wav	138.23870849609375
test	6	背景噪声	Bio_DryTwig_Snap_S2	C:\Users\wzq\PycharmProjects\PythonProject\PythonProject\EdgeAI_Sound_Stage0_FeaturePractice\data\augmented\processed_slices\Bio_DryTwig_Snap_S2\Bio_DryTwig_Snap_S2_fix_0036.wav	166.04177856445312
test	6	背景噪声	Bio_DryTwig_Snap_S2	C:\Users\wzq\PycharmProjects\PythonProject\PythonProject\EdgeAI_Sound_Stage0_FeaturePractice\data\augmented\processed_slices\Bio_DryTwig_Snap_S2\Bio_DryTwig_Snap_S2_fix_0037.wav	159.69537353515625
test	6	背景噪声	Bio_DryTwig_Snap_S2	C:\Users\wzq\PycharmProjects\PythonProject\PythonProject\EdgeAI_Sound_Stage0_FeaturePractice\data\augmented\processed_slices\Bio_DryTwig_Snap_S2\Bio_DryTwig_Snap_S2_fix_0038.wav	164.01820373535156
test	6	背景噪声	Bio_DryTwig_Snap_S2	C:\Users\wzq\PycharmProjects\PythonProject\PythonProject\EdgeAI_Sound_Stage0_FeaturePractice\data\augmented\processed_slices\Bio_DryTwig_Snap_S2\Bio_DryTwig_Snap_S2_fix_0039.wav	166.04177856445312
test	6	背景噪声	Bio_DryTwig_Snap_S2	C:\Users\wzq\PycharmProjects\PythonProject\PythonProject\EdgeAI_Sound_Stage0_FeaturePractice\data\augmented\processed_slices\Bio_DryTwig_Snap_S2\Bio_DryTwig_Snap_S2_fix_0040.wav	166.04177856445312
test	6	背景噪声	Bio_DryTwig_Snap_S2	C:\Users\wzq\PycharmProjects\PythonProject\PythonProject\EdgeAI_Sound_Stage0_FeaturePractice\data\augmented\processed_slices\Bio_DryTwig_Snap_S2\Bio_DryTwig_Snap_S2_fix_0042.wav	166.04177856445312
test	6	背景噪声	Bio_DryTwig_Snap_S2	C:\Users\wzq\PycharmProjects\PythonProject\PythonProject\EdgeAI_Sound_Stage0_FeaturePractice\data\augmented\processed_slices\Bio_DryTwig_Snap_S2\Bio_DryTwig_Snap_S2_fix_0043.wav	166.04177856445312
test	6	背景噪声	Bio_DryTwig_Snap_S2	C:\Users\wzq\PycharmProjects\PythonProject\PythonProject\EdgeAI_Sound_Stage0_FeaturePractice\data\augmented\processed_slices\Bio_DryTwig_Snap_S2\Bio_DryTwig_Snap_S2_fix_0044.wav	166.04177856445312
test	6	背景噪声	Bio_DryTwig_Snap_S2	C:\Users\wzq\PycharmProjects\PythonProject\PythonProject\EdgeAI_Sound_Stage0_FeaturePractice\data\augmented\processed_slices\Bio_DryTwig_Snap_S2\Bio_DryTwig_Snap_S2_fix_0045.wav	166.04177856445312
test	6	背景噪声	Bio_DryTwig_Snap_S2	C:\Users\wzq\PycharmProjects\PythonProject\PythonProject\EdgeAI_Sound_Stage0_FeaturePractice\data\augmented\processed_slices\Bio_DryTwig_Snap_S2\Bio_DryTwig_Snap_S2_fix_0046.wav	166.04177856445312
test	6	背景噪声	Bio_DryTwig_Snap_S2	C:\Users\wzq\PycharmProjects\PythonProject\PythonProject\EdgeAI_Sound_Stage0_FeaturePractice\data\augmented\processed_slices\Bio_DryTwig_Snap_S2\Bio_DryTwig_Snap_S2_fix_0047.wav	161.91537475585938
test	6	背景噪声	Bio_DryTwig_Snap_S2	C:\Users\wzq\PycharmProjects\PythonProject\PythonProject\EdgeAI_Sound_Stage0_FeaturePractice\data\augmented\processed_slices\Bio_DryTwig_Snap_S2\Bio_DryTwig_Snap_S2_fix_0048.wav	131.71556091308594
test	6	背景噪声	Bio_DryTwig_Snap_S2	C:\Users\wzq\PycharmProjects\PythonProject\PythonProject\EdgeAI_Sound_Stage0_FeaturePractice\data\augmented\processed_slices\Bio_DryTwig_Snap_S2\Bio_DryTwig_Snap_S2_fix_0049.wav	166.04177856445312
test	6	背景噪声	Bio_DryTwig_Snap_S2	C:\Users\wzq\PycharmProjects\PythonProject\PythonProject\EdgeAI_Sound_Stage0_FeaturePractice\data\augmented\processed_slices\Bio_DryTwig_Snap_S2\Bio_DryTwig_Snap_S2_fix_0050.wav	148.24969482421875
test	6	背景噪声	Bio_DryTwig_Snap_S2	C:\Users\wzq\PycharmProjects\PythonProject\PythonProject\EdgeAI_Sound_Stage0_FeaturePractice\data\augmented\processed_slices\Bio_DryTwig_Snap_S2\Bio_DryTwig_Snap_S2_fix_0052.wav	166.04177856445312
test	6	背景噪声	Bio_DryTwig_Snap_S2	C:\Users\wzq\PycharmProjects\PythonProject\PythonProject\EdgeAI_Sound_Stage0_FeaturePractice\data\augmented\processed_slices\Bio_DryTwig_Snap_S2\Bio_DryTwig_Snap_S2_fix_0053.wav	166.04177856445312
test	6	背景噪声	Bio_DryTwig_Snap_S2	C:\Users\wzq\PycharmProjects\PythonProject\PythonProject\EdgeAI_Sound_Stage0_FeaturePractice\data\augmented\processed_slices\Bio_DryTwig_Snap_S2\Bio_DryTwig_Snap_S2_fix_0054.wav	133.48927307128906
test	6	背景噪声	Bio_DryTwig_Snap_S2	C:\Users\wzq\PycharmProjects\PythonProject\PythonProject\EdgeAI_Sound_Stage0_FeaturePractice\data\augmented\processed_slices\Bio_DryTwig_Snap_S2\Bio_DryTwig_Snap_S2_fix_0055.wav	140.5867156982422
test	6	背景噪声	Bio_DryTwig_Snap_S2	C:\Users\wzq\PycharmProjects\PythonProject\PythonProject\EdgeAI_Sound_Stage0_FeaturePractice\data\augmented\processed_slices\Bio_DryTwig_Snap_S2\Bio_DryTwig_Snap_S2_fix_0056.wav	166.04177856445312
test	6	背景噪声	Bio_DryTwig_Snap_S2	C:\Users\wzq\PycharmProjects\PythonProject\PythonProject\EdgeAI_Sound_Stage0_FeaturePractice\data\augmented\processed_slices\Bio_DryTwig_Snap_S2\Bio_DryTwig_Snap_S2_fix_0057.wav	158.00587463378906
test	6	背景噪声	Bio_DryTwig_Snap_S2	C:\Users\wzq\PycharmProjects\PythonProject\PythonProject\EdgeAI_Sound_Stage0_FeaturePractice\data\augmented\processed_slices\Bio_DryTwig_Snap_S2\Bio_DryTwig_Snap_S2_fix_0058.wav	166.04177856445312
test	6	背景噪声	Bio_DryTwig_Snap_S2	C:\Users\wzq\PycharmProjects\PythonProject\PythonProject\EdgeAI_Sound_Stage0_FeaturePractice\data\augmented\processed_slices\Bio_DryTwig_Snap_S2\Bio_DryTwig_Snap_S2_fix_0059.wav	131.24874877929688
test	6	背景噪声	Bio_DryTwig_Snap_S2	C:\Users\wzq\PycharmProjects\PythonProject\PythonProject\EdgeAI_Sound_Stage0_FeaturePractice\data\augmented\processed_slices\Bio_DryTwig_Snap_S2\Bio_DryTwig_Snap_S2_fix_0060.wav	132.5881805419922
test	6	背景噪声	Bio_DryTwig_Snap_S2	C:\Users\wzq\PycharmProjects\PythonProject\PythonProject\EdgeAI_Sound_Stage0_FeaturePractice\data\augmented\processed_slices\Bio_DryTwig_Snap_S2\Bio_DryTwig_Snap_S2_fix_0062.wav	166.04177856445312
test	6	背景噪声	Bio_DryTwig_Snap_S2	C:\Users\wzq\PycharmProjects\PythonProject\PythonProject\EdgeAI_Sound_Stage0_FeaturePractice\data\augmented\processed_slices\Bio_DryTwig_Snap_S2\Bio_DryTwig_Snap_S2_fix_0063.wav	166.04177856445312
test	6	背景噪声	Bio_DryTwig_Snap_S2	C:\Users\wzq\PycharmProjects\PythonProject\PythonProject\EdgeAI_Sound_Stage0_FeaturePractice\data\augmented\processed_slices\Bio_DryTwig_Snap_S2\Bio_DryTwig_Snap_S2_fix_0064.wav	166.04177856445312
test	6	背景噪声	Bio_DryTwig_Snap_S2	C:\Users\wzq\PycharmProjects\PythonProject\PythonProject\EdgeAI_Sound_Stage0_FeaturePractice\data\augmented\processed_slices\Bio_DryTwig_Snap_S2\Bio_DryTwig_Snap_S2_fix_0065.wav	166.04177856445312
test	6	背景噪声	Bio_DryTwig_Snap_S2	C:\Users\wzq\PycharmProjects\PythonProject\PythonProject\EdgeAI_Sound_Stage0_FeaturePractice\data\augmented\processed_slices\Bio_DryTwig_Snap_S2\Bio_DryTwig_Snap_S2_fix_0066.wav	166.04177856445312
test	6	背景噪声	Bio_DryTwig_Snap_S2	C:\Users\wzq\PycharmProjects\PythonProject\PythonProject\EdgeAI_Sound_Stage0_FeaturePractice\data\augmented\processed_slices\Bio_DryTwig_Snap_S2\Bio_DryTwig_Snap_S2_fix_0067.wav	150.3127899169922
test	6	背景噪声	Bio_DryTwig_Snap_S2	C:\Users\wzq\PycharmProjects\PythonProject\PythonProject\EdgeAI_Sound_Stage0_FeaturePractice\data\augmented\processed_slices\Bio_DryTwig_Snap_S2\Bio_DryTwig_Snap_S2_fix_0068.wav	166.04177856445312
test	6	背景噪声	Bio_DryTwig_Snap_S2	C:\Users\wzq\PycharmProjects\PythonProject\PythonProject\EdgeAI_Sound_Stage0_FeaturePractice\data\augmented\processed_slices\Bio_DryTwig_Snap_S2\Bio_DryTwig_Snap_S2_fix_0069.wav	166.04177856445312
test	6	背景噪声	Bio_DryTwig_Snap_S2	C:\Users\wzq\PycharmProjects\PythonProject\PythonProject\EdgeAI_Sound_Stage0_FeaturePractice\data\augmented\processed_slices\Bio_DryTwig_Snap_S2\Bio_DryTwig_Snap_S2_fix_0070.wav	166.04177856445312
test	6	背景噪声	Bio_DryTwig_Snap_S2	C:\Users\wzq\PycharmProjects\PythonProject\PythonProject\EdgeAI_Sound_Stage0_FeaturePractice\data\augmented\processed_slices\Bio_DryTwig_Snap_S2\Bio_DryTwig_Snap_S2_fix_0072.wav	140.61764526367188
test	6	背景噪声	Bio_DryTwig_Snap_S2	C:\Users\wzq\PycharmProjects\PythonProject\PythonProject\EdgeAI_Sound_Stage0_FeaturePractice\data\augmented\processed_slices\Bio_DryTwig_Snap_S2\Bio_DryTwig_Snap_S2_fix_0073.wav	159.79718017578125
test	6	背景噪声	Bio_DryTwig_Snap_S2	C:\Users\wzq\PycharmProjects\PythonProject\PythonProject\EdgeAI_Sound_Stage0_FeaturePractice\data\augmented\processed_slices\Bio_DryTwig_Snap_S2\Bio_DryTwig_Snap_S2_fix_0074.wav	144.23849487304688
test	6	背景噪声	Bio_DryTwig_Snap_S2	C:\Users\wzq\PycharmProjects\PythonProject\PythonProject\EdgeAI_Sound_Stage0_FeaturePractice\data\augmented\processed_slices\Bio_DryTwig_Snap_S2\Bio_DryTwig_Snap_S2_fix_0075.wav	133.4853515625
test	6	背景噪声	Bio_DryTwig_Snap_S2	C:\Users\wzq\PycharmProjects\PythonProject\PythonProject\EdgeAI_Sound_Stage0_FeaturePractice\data\augmented\processed_slices\Bio_DryTwig_Snap_S2\Bio_DryTwig_Snap_S2_fix_0076.wav	166.04177856445312
test	6	背景噪声	Bio_DryTwig_Snap_S2	C:\Users\wzq\PycharmProjects\PythonProject\PythonProject\EdgeAI_Sound_Stage0_FeaturePractice\data\augmented\processed_slices\Bio_DryTwig_Snap_S2\Bio_DryTwig_Snap_S2_fix_0077.wav	166.04177856445312
test	6	背景噪声	Bio_DryTwig_Snap_S2	C:\Users\wzq\PycharmProjects\PythonProject\PythonProject\EdgeAI_Sound_Stage0_FeaturePractice\data\augmented\processed_slices\Bio_DryTwig_Snap_S2\Bio_DryTwig_Snap_S2_fix_0078.wav	153.25894165039062
test	6	背景噪声	Bio_DryTwig_Snap_S2	C:\Users\wzq\PycharmProjects\PythonProject\PythonProject\EdgeAI_Sound_Stage0_FeaturePractice\data\augmented\processed_slices\Bio_DryTwig_Snap_S2\Bio_DryTwig_Snap_S2_fix_0079.wav	166.04177856445312
test	6	背景噪声	Bio_DryTwig_Snap_S2	C:\Users\wzq\PycharmProjects\PythonProject\PythonProject\EdgeAI_Sound_Stage0_FeaturePractice\data\augmented\processed_slices\Bio_DryTwig_Snap_S2\Bio_DryTwig_Snap_S2_fix_0080.wav	166.04177856445312
test	6	背景噪声	Bio_DryTwig_Snap_S2	C:\Users\wzq\PycharmProjects\PythonProject\PythonProject\EdgeAI_Sound_Stage0_FeaturePractice\data\augmented\processed_slices\Bio_DryTwig_Snap_S2\Bio_DryTwig_Snap_S2_fix_0082.wav	156.45220947265625
test	6	背景噪声	Bio_DryTwig_Snap_S2	C:\Users\wzq\PycharmProjects\PythonProject\PythonProject\EdgeAI_Sound_Stage0_FeaturePractice\data\augmented\processed_slices\Bio_DryTwig_Snap_S2\Bio_DryTwig_Snap_S2_fix_0083.wav	166.04177856445312
test	6	背景噪声	Bio_DryTwig_Snap_S2	C:\Users\wzq\PycharmProjects\PythonProject\PythonProject\EdgeAI_Sound_Stage0_FeaturePractice\data\augmented\processed_slices\Bio_DryTwig_Snap_S2\Bio_DryTwig_Snap_S2_fix_0084.wav	166.04177856445312
test	6	背景噪声	Bio_DryTwig_Snap_S2	C:\Users\wzq\PycharmProjects\PythonProject\PythonProject\EdgeAI_Sound_Stage0_FeaturePractice\data\augmented\processed_slices\Bio_DryTwig_Snap_S2\Bio_DryTwig_Snap_S2_fix_0085.wav	166.04177856445312
test	6	背景噪声	Bio_DryTwig_Snap_S2	C:\Users\wzq\PycharmProjects\PythonProject\PythonProject\EdgeAI_Sound_Stage0_FeaturePractice\data\augmented\processed_slices\Bio_DryTwig_Snap_S2\Bio_DryTwig_Snap_S2_fix_0086.wav	166.04177856445312
test	6	背景噪声	Bio_DryTwig_Snap_S2	C:\Users\wzq\PycharmProjects\PythonProject\PythonProject\EdgeAI_Sound_Stage0_FeaturePractice\data\augmented\processed_slices\Bio_DryTwig_Snap_S2\Bio_DryTwig_Snap_S2_fix_0087.wav	166.04177856445312
test	6	背景噪声	Bio_DryTwig_Snap_S2	C:\Users\wzq\PycharmProjects\PythonProject\PythonProject\EdgeAI_Sound_Stage0_FeaturePractice\data\augmented\processed_slices\Bio_DryTwig_Snap_S2\Bio_DryTwig_Snap_S2_fix_0088.wav	166.04177856445312
test	6	背景噪声	Bio_DryTwig_Snap_S2	C:\Users\wzq\PycharmProjects\PythonProject\PythonProject\EdgeAI_Sound_Stage0_FeaturePractice\data\augmented\processed_slices\Bio_DryTwig_Snap_S2\Bio_DryTwig_Snap_S2_fix_0089.wav	166.04177856445312
test	6	背景噪声	Bio_DryTwig_Snap_S2	C:\Users\wzq\PycharmProjects\PythonProject\PythonProject\EdgeAI_Sound_Stage0_FeaturePractice\data\augmented\processed_slices\Bio_DryTwig_Snap_S2\Bio_DryTwig_Snap_S2_fix_0090.wav	166.04177856445312
test	6	背景噪声	Bio_DryTwig_Snap_S2	C:\Users\wzq\PycharmProjects\PythonProject\PythonProject\EdgeAI_Sound_Stage0_FeaturePractice\data\augmented\processed_slices\Bio_DryTwig_Snap_S2\Bio_DryTwig_Snap_S2_fix_0092.wav	166.04177856445312
test	6	背景噪声	Bio_DryTwig_Snap_S2	C:\Users\wzq\PycharmProjects\PythonProject\PythonProject\EdgeAI_Sound_Stage0_FeaturePractice\data\augmented\processed_slices\Bio_DryTwig_Snap_S2\Bio_DryTwig_Snap_S2_fix_0093.wav	162.06529235839844
test	6	背景噪声	Bio_DryTwig_Snap_S2	C:\Users\wzq\PycharmProjects\PythonProject\PythonProject\EdgeAI_Sound_Stage0_FeaturePractice\data\augmented\processed_slices\Bio_DryTwig_Snap_S2\Bio_DryTwig_Snap_S2_fix_0094.wav	166.04177856445312
test	6	背景噪声	Bio_DryTwig_Snap_S2	C:\Users\wzq\PycharmProjects\PythonProject\PythonProject\EdgeAI_Sound_Stage0_FeaturePractice\data\augmented\processed_slices\Bio_DryTwig_Snap_S2\Bio_DryTwig_Snap_S2_fix_0095.wav	166.04177856445312
test	6	背景噪声	Bio_DryTwig_Snap_S2	C:\Users\wzq\PycharmProjects\PythonProject\PythonProject\EdgeAI_Sound_Stage0_FeaturePractice\data\augmented\processed_slices\Bio_DryTwig_Snap_S2\Bio_DryTwig_Snap_S2_fix_0096.wav	166.04177856445312
test	6	背景噪声	Bio_DryTwig_Snap_S2	C:\Users\wzq\PycharmProjects\PythonProject\PythonProject\EdgeAI_Sound_Stage0_FeaturePractice\data\augmented\processed_slices\Bio_DryTwig_Snap_S2\Bio_DryTwig_Snap_S2_fix_0097.wav	166.04177856445312
test	6	背景噪声	Bio_DryTwig_Snap_S2	C:\Users\wzq\PycharmProjects\PythonProject\PythonProject\EdgeAI_Sound_Stage0_FeaturePractice\data\augmented\processed_slices\Bio_DryTwig_Snap_S2\Bio_DryTwig_Snap_S2_fix_0098.wav	166.04177856445312
test	6	背景噪声	Bio_DryTwig_Snap_S2	C:\Users\wzq\PycharmProjects\PythonProject\PythonProject\EdgeAI_Sound_Stage0_FeaturePractice\data\augmented\processed_slices\Bio_DryTwig_Snap_S2\Bio_DryTwig_Snap_S2_fix_0099.wav	166.04177856445312
test	6	背景噪声	Human_Far_Speech_S2	C:\Users\wzq\PycharmProjects\PythonProject\PythonProject\EdgeAI_Sound_Stage0_FeaturePractice\data\augmented\processed_slices\Human_Far_Speech_S2\Human_Far_Speech_S2_fix_0000.wav	105.8165054321289
test	6	背景噪声	Human_Far_Speech_S2	C:\Users\wzq\PycharmProjects\PythonProject\PythonProject\EdgeAI_Sound_Stage0_FeaturePractice\data\augmented\processed_slices\Human_Far_Speech_S2\Human_Far_Speech_S2_fix_0002.wav	104.467041015625
test	6	背景噪声	Human_Far_Speech_S2	C:\Users\wzq\PycharmProjects\PythonProject\PythonProject\EdgeAI_Sound_Stage0_FeaturePractice\data\augmented\processed_slices\Human_Far_Speech_S2\Human_Far_Speech_S2_fix_0003.wav	102.04447937011719
test	6	背景噪声	Human_Far_Speech_S2	C:\Users\wzq\PycharmProjects\PythonProject\PythonProject\EdgeAI_Sound_Stage0_FeaturePractice\data\augmented\processed_slices\Human_Far_Speech_S2\Human_Far_Speech_S2_fix_0004.wav	101.11451721191406
test	6	背景噪声	Human_Far_Speech_S2	C:\Users\wzq\PycharmProjects\PythonProject\PythonProject\EdgeAI_Sound_Stage0_FeaturePractice\data\augmented\processed_slices\Human_Far_Speech_S2\Human_Far_Speech_S2_fix_0005.wav	103.63250732421875
test	6	背景噪声	Human_Far_Speech_S2	C:\Users\wzq\PycharmProjects\PythonProject\PythonProject\EdgeAI_Sound_Stage0_FeaturePractice\data\augmented\processed_slices\Human_Far_Speech_S2\Human_Far_Speech_S2_fix_0006.wav	103.6313705444336
test	6	背景噪声	Human_Far_Speech_S2	C:\Users\wzq\PycharmProjects\PythonProject\PythonProject\EdgeAI_Sound_Stage0_FeaturePractice\data\augmented\processed_slices\Human_Far_Speech_S2\Human_Far_Speech_S2_fix_0007.wav	105.16497802734375
test	6	背景噪声	Human_Far_Speech_S2	C:\Users\wzq\PycharmProjects\PythonProject\PythonProject\EdgeAI_Sound_Stage0_FeaturePractice\data\augmented\processed_slices\Human_Far_Speech_S2\Human_Far_Speech_S2_fix_0008.wav	104.33019256591797
test	6	背景噪声	Human_Far_Speech_S2	C:\Users\wzq\PycharmProjects\PythonProject\PythonProject\EdgeAI_Sound_Stage0_FeaturePractice\data\augmented\processed_slices\Human_Far_Speech_S2\Human_Far_Speech_S2_fix_0009.wav	109.95994567871094
test	6	背景噪声	Human_Far_Speech_S2	C:\Users\wzq\PycharmProjects\PythonProject\PythonProject\EdgeAI_Sound_Stage0_FeaturePractice\data\augmented\processed_slices\Human_Far_Speech_S2\Human_Far_Speech_S2_fix_0020.wav	102.97210693359375
test	6	背景噪声	Human_Far_Speech_S2	C:\Users\wzq\PycharmProjects\PythonProject\PythonProject\EdgeAI_Sound_Stage0_FeaturePractice\data\augmented\processed_slices\Human_Far_Speech_S2\Human_Far_Speech_S2_fix_0022.wav	101.01699829101562
test	6	背景噪声	Human_Far_Speech_S2	C:\Users\wzq\PycharmProjects\PythonProject\PythonProject\EdgeAI_Sound_Stage0_FeaturePractice\data\augmented\processed_slices\Human_Far_Speech_S2\Human_Far_Speech_S2_fix_0023.wav	103.05767059326172
test	6	背景噪声	Human_Far_Speech_S2	C:\Users\wzq\PycharmProjects\PythonProject\PythonProject\EdgeAI_Sound_Stage0_FeaturePractice\data\augmented\processed_slices\Human_Far_Speech_S2\Human_Far_Speech_S2_fix_0024.wav	99.881103515625
test	6	背景噪声	Human_Far_Speech_S2	C:\Users\wzq\PycharmProjects\PythonProject\PythonProject\EdgeAI_Sound_Stage0_FeaturePractice\data\augmented\processed_slices\Human_Far_Speech_S2\Human_Far_Speech_S2_fix_0025.wav	103.73941040039062
test	6	背景噪声	Human_Far_Speech_S2	C:\Users\wzq\PycharmProjects\PythonProject\PythonProject\EdgeAI_Sound_Stage0_FeaturePractice\data\augmented\processed_slices\Human_Far_Speech_S2\Human_Far_Speech_S2_fix_0026.wav	101.38333129882812
test	6	背景噪声	Human_Far_Speech_S2	C:\Users\wzq\PycharmProjects\PythonProject\PythonProject\EdgeAI_Sound_Stage0_FeaturePractice\data\augmented\processed_slices\Human_Far_Speech_S2\Human_Far_Speech_S2_fix_0027.wav	104.02796936035156
test	6	背景噪声	Human_Far_Speech_S2	C:\Users\wzq\PycharmProjects\PythonProject\PythonProject\EdgeAI_Sound_Stage0_FeaturePractice\data\augmented\processed_slices\Human_Far_Speech_S2\Human_Far_Speech_S2_fix_0028.wav	102.42971801757812
test	6	背景噪声	Human_Far_Speech_S2	C:\Users\wzq\PycharmProjects\PythonProject\PythonProject\EdgeAI_Sound_Stage0_FeaturePractice\data\augmented\processed_slices\Human_Far_Speech_S2\Human_Far_Speech_S2_fix_0029.wav	107.3414306640625
test	6	背景噪声	Human_Far_Speech_S2	C:\Users\wzq\PycharmProjects\PythonProject\PythonProject\EdgeAI_Sound_Stage0_FeaturePractice\data\augmented\processed_slices\Human_Far_Speech_S2\Human_Far_Speech_S2_fix_0030.wav	105.22810363769531
test	6	背景噪声	Human_Far_Speech_S2	C:\Users\wzq\PycharmProjects\PythonProject\PythonProject\EdgeAI_Sound_Stage0_FeaturePractice\data\augmented\processed_slices\Human_Far_Speech_S2\Human_Far_Speech_S2_fix_0032.wav	108.96369171142578
test	6	背景噪声	Human_Far_Speech_S2	C:\Users\wzq\PycharmProjects\PythonProject\PythonProject\EdgeAI_Sound_Stage0_FeaturePractice\data\augmented\processed_slices\Human_Far_Speech_S2\Human_Far_Speech_S2_fix_0033.wav	105.4699478149414
test	6	背景噪声	Human_Far_Speech_S2	C:\Users\wzq\PycharmProjects\PythonProject\PythonProject\EdgeAI_Sound_Stage0_FeaturePractice\data\augmented\processed_slices\Human_Far_Speech_S2\Human_Far_Speech_S2_fix_0034.wav	110.04074096679688
test	6	背景噪声	Human_Far_Speech_S2	C:\Users\wzq\PycharmProjects\PythonProject\PythonProject\EdgeAI_Sound_Stage0_FeaturePractice\data\augmented\processed_slices\Human_Far_Speech_S2\Human_Far_Speech_S2_fix_0035.wav	108.76283264160156
test	6	背景噪声	Human_Far_Speech_S2	C:\Users\wzq\PycharmProjects\PythonProject\PythonProject\EdgeAI_Sound_Stage0_FeaturePractice\data\augmented\processed_slices\Human_Far_Speech_S2\Human_Far_Speech_S2_fix_0036.wav	110.03749084472656
test	6	背景噪声	Human_Far_Speech_S2	C:\Users\wzq\PycharmProjects\PythonProject\PythonProject\EdgeAI_Sound_Stage0_FeaturePractice\data\augmented\processed_slices\Human_Far_Speech_S2\Human_Far_Speech_S2_fix_0037.wav	104.95867919921875
test	6	背景噪声	Human_Far_Speech_S2	C:\Users\wzq\PycharmProjects\PythonProject\PythonProject\EdgeAI_Sound_Stage0_FeaturePractice\data\augmented\processed_slices\Human_Far_Speech_S2\Human_Far_Speech_S2_fix_0038.wav	109.7568359375
test	6	背景噪声	Human_Far_Speech_S2	C:\Users\wzq\PycharmProjects\PythonProject\PythonProject\EdgeAI_Sound_Stage0_FeaturePractice\data\augmented\processed_slices\Human_Far_Speech_S2\Human_Far_Speech_S2_fix_0039.wav	104.86248016357422
test	6	背景噪声	Human_Far_Speech_S2	C:\Users\wzq\PycharmProjects\PythonProject\PythonProject\EdgeAI_Sound_Stage0_FeaturePractice\data\augmented\processed_slices\Human_Far_Speech_S2\Human_Far_Speech_S2_fix_0040.wav	105.98728942871094
test	6	背景噪声	Human_Far_Speech_S2	C:\Users\wzq\PycharmProjects\PythonProject\PythonProject\EdgeAI_Sound_Stage0_FeaturePractice\data\augmented\processed_slices\Human_Far_Speech_S2\Human_Far_Speech_S2_fix_0042.wav	106.38914489746094
test	6	背景噪声	Human_Far_Speech_S2	C:\Users\wzq\PycharmProjects\PythonProject\PythonProject\EdgeAI_Sound_Stage0_FeaturePractice\data\augmented\processed_slices\Human_Far_Speech_S2\Human_Far_Speech_S2_fix_0043.wav	104.72856903076172
test	6	背景噪声	Human_Far_Speech_S2	C:\Users\wzq\PycharmProjects\PythonProject\PythonProject\EdgeAI_Sound_Stage0_FeaturePractice\data\augmented\processed_slices\Human_Far_Speech_S2\Human_Far_Speech_S2_fix_0044.wav	108.31651306152344
test	6	背景噪声	Human_Far_Speech_S2	C:\Users\wzq\PycharmProjects\PythonProject\PythonProject\EdgeAI_Sound_Stage0_FeaturePractice\data\augmented\processed_slices\Human_Far_Speech_S2\Human_Far_Speech_S2_fix_0045.wav	103.77932739257812
test	6	背景噪声	Human_Far_Speech_S2	C:\Users\wzq\PycharmProjects\PythonProject\PythonProject\EdgeAI_Sound_Stage0_FeaturePractice\data\augmented\processed_slices\Human_Far_Speech_S2\Human_Far_Speech_S2_fix_0046.wav	106.28166961669922
test	6	背景噪声	Human_Far_Speech_S2	C:\Users\wzq\PycharmProjects\PythonProject\PythonProject\EdgeAI_Sound_Stage0_FeaturePractice\data\augmented\processed_slices\Human_Far_Speech_S2\Human_Far_Speech_S2_fix_0047.wav	107.24020385742188
test	6	背景噪声	Human_Far_Speech_S2	C:\Users\wzq\PycharmProjects\PythonProject\PythonProject\EdgeAI_Sound_Stage0_FeaturePractice\data\augmented\processed_slices\Human_Far_Speech_S2\Human_Far_Speech_S2_fix_0048.wav	106.15967559814453
test	6	背景噪声	Human_Far_Speech_S2	C:\Users\wzq\PycharmProjects\PythonProject\PythonProject\EdgeAI_Sound_Stage0_FeaturePractice\data\augmented\processed_slices\Human_Far_Speech_S2\Human_Far_Speech_S2_fix_0049.wav	107.06177520751953
test	6	背景噪声	Human_Far_Speech_S2	C:\Users\wzq\PycharmProjects\PythonProject\PythonProject\EdgeAI_Sound_Stage0_FeaturePractice\data\augmented\processed_slices\Human_Far_Speech_S2\Human_Far_Speech_S2_fix_0050.wav	106.14153289794922
test	6	背景噪声	Human_Far_Speech_S2	C:\Users\wzq\PycharmProjects\PythonProject\PythonProject\EdgeAI_Sound_Stage0_FeaturePractice\data\augmented\processed_slices\Human_Far_Speech_S2\Human_Far_Speech_S2_fix_0052.wav	105.12732696533203
test	6	背景噪声	Human_Far_Speech_S2	C:\Users\wzq\PycharmProjects\PythonProject\PythonProject\EdgeAI_Sound_Stage0_FeaturePractice\data\augmented\processed_slices\Human_Far_Speech_S2\Human_Far_Speech_S2_fix_0053.wav	101.20231628417969
test	6	背景噪声	Human_Far_Speech_S2	C:\Users\wzq\PycharmProjects\PythonProject\PythonProject\EdgeAI_Sound_Stage0_FeaturePractice\data\augmented\processed_slices\Human_Far_Speech_S2\Human_Far_Speech_S2_fix_0054.wav	99.99836730957031
test	6	背景噪声	Human_Far_Speech_S2	C:\Users\wzq\PycharmProjects\PythonProject\PythonProject\EdgeAI_Sound_Stage0_FeaturePractice\data\augmented\processed_slices\Human_Far_Speech_S2\Human_Far_Speech_S2_fix_0055.wav	103.70454406738281
test	6	背景噪声	Human_Far_Speech_S2	C:\Users\wzq\PycharmProjects\PythonProject\PythonProject\EdgeAI_Sound_Stage0_FeaturePractice\data\augmented\processed_slices\Human_Far_Speech_S2\Human_Far_Speech_S2_fix_0056.wav	102.49593353271484
test	6	背景噪声	Human_Far_Speech_S2	C:\Users\wzq\PycharmProjects\PythonProject\PythonProject\EdgeAI_Sound_Stage0_FeaturePractice\data\augmented\processed_slices\Human_Far_Speech_S2\Human_Far_Speech_S2_fix_0057.wav	99.96389770507812
test	6	背景噪声	Human_Far_Speech_S2	C:\Users\wzq\PycharmProjects\PythonProject\PythonProject\EdgeAI_Sound_Stage0_FeaturePractice\data\augmented\processed_slices\Human_Far_Speech_S2\Human_Far_Speech_S2_fix_0058.wav	96.87686157226562
test	6	背景噪声	Human_Far_Speech_S2	C:\Users\wzq\PycharmProjects\PythonProject\PythonProject\EdgeAI_Sound_Stage0_FeaturePractice\data\augmented\processed_slices\Human_Far_Speech_S2\Human_Far_Speech_S2_fix_0059.wav	101.08609008789062
test	6	背景噪声	Human_Far_Speech_S2	C:\Users\wzq\PycharmProjects\PythonProject\PythonProject\EdgeAI_Sound_Stage0_FeaturePractice\data\augmented\processed_slices\Human_Far_Speech_S2\Human_Far_Speech_S2_fix_0060.wav	94.3551025390625
test	6	背景噪声	Human_Far_Speech_S2	C:\Users\wzq\PycharmProjects\PythonProject\PythonProject\EdgeAI_Sound_Stage0_FeaturePractice\data\augmented\processed_slices\Human_Far_Speech_S2\Human_Far_Speech_S2_fix_0062.wav	94.3149185180664
test	6	背景噪声	Human_Far_Speech_S2	C:\Users\wzq\PycharmProjects\PythonProject\PythonProject\EdgeAI_Sound_Stage0_FeaturePractice\data\augmented\processed_slices\Human_Far_Speech_S2\Human_Far_Speech_S2_fix_0063.wav	97.96842193603516
test	6	背景噪声	Human_Far_Speech_S2	C:\Users\wzq\PycharmProjects\PythonProject\PythonProject\EdgeAI_Sound_Stage0_FeaturePractice\data\augmented\processed_slices\Human_Far_Speech_S2\Human_Far_Speech_S2_fix_0064.wav	98.56908416748047
test	6	背景噪声	Human_Far_Speech_S2	C:\Users\wzq\PycharmProjects\PythonProject\PythonProject\EdgeAI_Sound_Stage0_FeaturePractice\data\augmented\processed_slices\Human_Far_Speech_S2\Human_Far_Speech_S2_fix_0065.wav	92.16155242919922
test	6	背景噪声	Human_Far_Speech_S2	C:\Users\wzq\PycharmProjects\PythonProject\PythonProject\EdgeAI_Sound_Stage0_FeaturePractice\data\augmented\processed_slices\Human_Far_Speech_S2\Human_Far_Speech_S2_fix_0066.wav	98.21581268310547
test	6	背景噪声	Human_Far_Speech_S2	C:\Users\wzq\PycharmProjects\PythonProject\PythonProject\EdgeAI_Sound_Stage0_FeaturePractice\data\augmented\processed_slices\Human_Far_Speech_S2\Human_Far_Speech_S2_fix_0067.wav	102.0414810180664
test	6	背景噪声	Human_Far_Speech_S2	C:\Users\wzq\PycharmProjects\PythonProject\PythonProject\EdgeAI_Sound_Stage0_FeaturePractice\data\augmented\processed_slices\Human_Far_Speech_S2\Human_Far_Speech_S2_fix_0068.wav	104.80323791503906
test	6	背景噪声	Human_Far_Speech_S2	C:\Users\wzq\PycharmProjects\PythonProject\PythonProject\EdgeAI_Sound_Stage0_FeaturePractice\data\augmented\processed_slices\Human_Far_Speech_S2\Human_Far_Speech_S2_fix_0069.wav	103.10084533691406
test	6	背景噪声	Human_Far_Speech_S2	C:\Users\wzq\PycharmProjects\PythonProject\PythonProject\EdgeAI_Sound_Stage0_FeaturePractice\data\augmented\processed_slices\Human_Far_Speech_S2\Human_Far_Speech_S2_fix_0070.wav	103.65483093261719
test	6	背景噪声	Human_Far_Speech_S2	C:\Users\wzq\PycharmProjects\PythonProject\PythonProject\EdgeAI_Sound_Stage0_FeaturePractice\data\augmented\processed_slices\Human_Far_Speech_S2\Human_Far_Speech_S2_fix_0072.wav	108.6736068725586
test	6	背景噪声	Human_Far_Speech_S2	C:\Users\wzq\PycharmProjects\PythonProject\PythonProject\EdgeAI_Sound_Stage0_FeaturePractice\data\augmented\processed_slices\Human_Far_Speech_S2\Human_Far_Speech_S2_fix_0073.wav	101.92414093017578
test	6	背景噪声	Human_Far_Speech_S2	C:\Users\wzq\PycharmProjects\PythonProject\PythonProject\EdgeAI_Sound_Stage0_FeaturePractice\data\augmented\processed_slices\Human_Far_Speech_S2\Human_Far_Speech_S2_fix_0074.wav	105.8316879272461
test	6	背景噪声	Human_Far_Speech_S2	C:\Users\wzq\PycharmProjects\PythonProject\PythonProject\EdgeAI_Sound_Stage0_FeaturePractice\data\augmented\processed_slices\Human_Far_Speech_S2\Human_Far_Speech_S2_fix_0075.wav	101.85868072509766
test	6	背景噪声	Human_Far_Speech_S2	C:\Users\wzq\PycharmProjects\PythonProject\PythonProject\EdgeAI_Sound_Stage0_FeaturePractice\data\augmented\processed_slices\Human_Far_Speech_S2\Human_Far_Speech_S2_fix_0076.wav	104.17847442626953
test	6	背景噪声	Human_Far_Speech_S2	C:\Users\wzq\PycharmProjects\PythonProject\PythonProject\EdgeAI_Sound_Stage0_FeaturePractice\data\augmented\processed_slices\Human_Far_Speech_S2\Human_Far_Speech_S2_fix_0077.wav	99.1742172241211
test	6	背景噪声	Human_Far_Speech_S2	C:\Users\wzq\PycharmProjects\PythonProject\PythonProject\EdgeAI_Sound_Stage0_FeaturePractice\data\augmented\processed_slices\Human_Far_Speech_S2\Human_Far_Speech_S2_fix_0078.wav	104.68289947509766
test	6	背景噪声	Human_Far_Speech_S2	C:\Users\wzq\PycharmProjects\PythonProject\PythonProject\EdgeAI_Sound_Stage0_FeaturePractice\data\augmented\processed_slices\Human_Far_Speech_S2\Human_Far_Speech_S2_fix_0079.wav	102.68316650390625
test	6	背景噪声	Human_Far_Speech_S2	C:\Users\wzq\PycharmProjects\PythonProject\PythonProject\EdgeAI_Sound_Stage0_FeaturePractice\data\augmented\processed_slices\Human_Far_Speech_S2\Human_Far_Speech_S2_fix_0080.wav	103.4884262084961
test	6	背景噪声	Human_Far_Speech_S2	C:\Users\wzq\PycharmProjects\PythonProject\PythonProject\EdgeAI_Sound_Stage0_FeaturePractice\data\augmented\processed_slices\Human_Far_Speech_S2\Human_Far_Speech_S2_fix_0082.wav	102.08992004394531
test	6	背景噪声	Human_Far_Speech_S2	C:\Users\wzq\PycharmProjects\PythonProject\PythonProject\EdgeAI_Sound_Stage0_FeaturePractice\data\augmented\processed_slices\Human_Far_Speech_S2\Human_Far_Speech_S2_fix_0083.wav	101.3513412475586
test	6	背景噪声	Human_Far_Speech_S2	C:\Users\wzq\PycharmProjects\PythonProject\PythonProject\EdgeAI_Sound_Stage0_FeaturePractice\data\augmented\processed_slices\Human_Far_Speech_S2\Human_Far_Speech_S2_fix_0084.wav	100.69463348388672
test	6	背景噪声	Human_Far_Speech_S2	C:\Users\wzq\PycharmProjects\PythonProject\PythonProject\EdgeAI_Sound_Stage0_FeaturePractice\data\augmented\processed_slices\Human_Far_Speech_S2\Human_Far_Speech_S2_fix_0085.wav	101.65306854248047
test	6	背景噪声	Human_Far_Speech_S2	C:\Users\wzq\PycharmProjects\PythonProject\PythonProject\EdgeAI_Sound_Stage0_FeaturePractice\data\augmented\processed_slices\Human_Far_Speech_S2\Human_Far_Speech_S2_fix_0086.wav	104.3252182006836
test	6	背景噪声	Human_Far_Speech_S2	C:\Users\wzq\PycharmProjects\PythonProject\PythonProject\EdgeAI_Sound_Stage0_FeaturePractice\data\augmented\processed_slices\Human_Far_Speech_S2\Human_Far_Speech_S2_fix_0087.wav	104.14375305175781
test	6	背景噪声	Human_Far_Speech_S2	C:\Users\wzq\PycharmProjects\PythonProject\PythonProject\EdgeAI_Sound_Stage0_FeaturePractice\data\augmented\processed_slices\Human_Far_Speech_S2\Human_Far_Speech_S2_fix_0088.wav	105.836669921875
test	6	背景噪声	Human_Far_Speech_S2	C:\Users\wzq\PycharmProjects\PythonProject\PythonProject\EdgeAI_Sound_Stage0_FeaturePractice\data\augmented\processed_slices\Human_Far_Speech_S2\Human_Far_Speech_S2_fix_0089.wav	106.87108612060547
test	6	背景噪声	Human_Far_Speech_S2	C:\Users\wzq\PycharmProjects\PythonProject\PythonProject\EdgeAI_Sound_Stage0_FeaturePractice\data\augmented\processed_slices\Human_Far_Speech_S2\Human_Far_Speech_S2_fix_0090.wav	103.40763854980469
test	6	背景噪声	Human_Far_Speech_S2	C:\Users\wzq\PycharmProjects\PythonProject\PythonProject\EdgeAI_Sound_Stage0_FeaturePractice\data\augmented\processed_slices\Human_Far_Speech_S2\Human_Far_Speech_S2_fix_0092.wav	109.26937103271484
test	6	背景噪声	Human_Far_Speech_S2	C:\Users\wzq\PycharmProjects\PythonProject\PythonProject\EdgeAI_Sound_Stage0_FeaturePractice\data\augmented\processed_slices\Human_Far_Speech_S2\Human_Far_Speech_S2_fix_0093.wav	107.76062774658203
test	6	背景噪声	Human_Far_Speech_S2	C:\Users\wzq\PycharmProjects\PythonProject\PythonProject\EdgeAI_Sound_Stage0_FeaturePractice\data\augmented\processed_slices\Human_Far_Speech_S2\Human_Far_Speech_S2_fix_0094.wav	108.35032653808594
test	6	背景噪声	Human_Far_Speech_S2	C:\Users\wzq\PycharmProjects\PythonProject\PythonProject\EdgeAI_Sound_Stage0_FeaturePractice\data\augmented\processed_slices\Human_Far_Speech_S2\Human_Far_Speech_S2_fix_0095.wav	105.59062957763672
test	6	背景噪声	Human_Far_Speech_S2	C:\Users\wzq\PycharmProjects\PythonProject\PythonProject\EdgeAI_Sound_Stage0_FeaturePractice\data\augmented\processed_slices\Human_Far_Speech_S2\Human_Far_Speech_S2_fix_0096.wav	112.26345825195312
test	6	背景噪声	Human_Far_Speech_S2	C:\Users\wzq\PycharmProjects\PythonProject\PythonProject\EdgeAI_Sound_Stage0_FeaturePractice\data\augmented\processed_slices\Human_Far_Speech_S2\Human_Far_Speech_S2_fix_0097.wav	105.11799621582031
test	6	背景噪声	Human_Far_Speech_S2	C:\Users\wzq\PycharmProjects\PythonProject\PythonProject\EdgeAI_Sound_Stage0_FeaturePractice\data\augmented\processed_slices\Human_Far_Speech_S2\Human_Far_Speech_S2_fix_0098.wav	104.64102935791016
test	6	背景噪声	Human_Far_Speech_S2	C:\Users\wzq\PycharmProjects\PythonProject\PythonProject\EdgeAI_Sound_Stage0_FeaturePractice\data\augmented\processed_slices\Human_Far_Speech_S2\Human_Far_Speech_S2_fix_0099.wav	108.764892578125
test	6	背景噪声	Hydraulic_S2	C:\Users\wzq\PycharmProjects\PythonProject\PythonProject\EdgeAI_Sound_Stage0_FeaturePractice\data\augmented\processed_slices\Hydraulic_S2\Hydraulic_S2_fix_0000.wav	127.00555419921875
test	6	背景噪声	Hydraulic_S2	C:\Users\wzq\PycharmProjects\PythonProject\PythonProject\EdgeAI_Sound_Stage0_FeaturePractice\data\augmented\processed_slices\Hydraulic_S2\Hydraulic_S2_fix_0002.wav	120.61251831054688
test	6	背景噪声	Hydraulic_S2	C:\Users\wzq\PycharmProjects\PythonProject\PythonProject\EdgeAI_Sound_Stage0_FeaturePractice\data\augmented\processed_slices\Hydraulic_S2\Hydraulic_S2_fix_0003.wav	156.44122314453125
test	6	背景噪声	Hydraulic_S2	C:\Users\wzq\PycharmProjects\PythonProject\PythonProject\EdgeAI_Sound_Stage0_FeaturePractice\data\augmented\processed_slices\Hydraulic_S2\Hydraulic_S2_fix_0004.wav	113.08517456054688
test	6	背景噪声	Hydraulic_S2	C:\Users\wzq\PycharmProjects\PythonProject\PythonProject\EdgeAI_Sound_Stage0_FeaturePractice\data\augmented\processed_slices\Hydraulic_S2\Hydraulic_S2_fix_0005.wav	111.92835235595703
test	6	背景噪声	Hydraulic_S2	C:\Users\wzq\PycharmProjects\PythonProject\PythonProject\EdgeAI_Sound_Stage0_FeaturePractice\data\augmented\processed_slices\Hydraulic_S2\Hydraulic_S2_fix_0006.wav	104.18592834472656
test	6	背景噪声	Hydraulic_S2	C:\Users\wzq\PycharmProjects\PythonProject\PythonProject\EdgeAI_Sound_Stage0_FeaturePractice\data\augmented\processed_slices\Hydraulic_S2\Hydraulic_S2_fix_0007.wav	102.37145233154297
test	6	背景噪声	Hydraulic_S2	C:\Users\wzq\PycharmProjects\PythonProject\PythonProject\EdgeAI_Sound_Stage0_FeaturePractice\data\augmented\processed_slices\Hydraulic_S2\Hydraulic_S2_fix_0008.wav	106.17981719970703
test	6	背景噪声	Hydraulic_S2	C:\Users\wzq\PycharmProjects\PythonProject\PythonProject\EdgeAI_Sound_Stage0_FeaturePractice\data\augmented\processed_slices\Hydraulic_S2\Hydraulic_S2_fix_0009.wav	105.58662414550781
