# Supplementary material for: A Sensor-Based TinyML Acoustic Monitoring System for Edge-Side Animal Sound Recognition on Resource-Constrained Microcontrollers
Source: Sensors (Basel). 2026 Jun 23;26(13):3972. doi: 10.3390/s26133972 (PMC13363927; doi:10.3390/s26133972)
Supplement: Supplementary file 1 [file sensors-26-03972-s001.zip › Supplementary File S1 01_revision_result_tables/metadata_train_before_quickclean.csv]

split	class_id	class_name	subtype	file	max_abs_mfcc
train	0	白唇鹿		C:\Users\wzq\PycharmProjects\PythonProject\PythonProject\EdgeAI_Sound_Stage0_FeaturePractice\data\augmented\白唇鹿\白唇鹿1_noise1.wav	45.998905181884766
train	0	白唇鹿		C:\Users\wzq\PycharmProjects\PythonProject\PythonProject\EdgeAI_Sound_Stage0_FeaturePractice\data\augmented\白唇鹿\白唇鹿1_noise1.wav_aug1.wav	35.38849639892578
train	0	白唇鹿		C:\Users\wzq\PycharmProjects\PythonProject\PythonProject\EdgeAI_Sound_Stage0_FeaturePractice\data\augmented\白唇鹿\白唇鹿1_noise1.wav_aug10.wav	46.34189224243164
train	0	白唇鹿		C:\Users\wzq\PycharmProjects\PythonProject\PythonProject\EdgeAI_Sound_Stage0_FeaturePractice\data\augmented\白唇鹿\白唇鹿1_noise1.wav_aug11.wav	36.81443405151367
train	0	白唇鹿		C:\Users\wzq\PycharmProjects\PythonProject\PythonProject\EdgeAI_Sound_Stage0_FeaturePractice\data\augmented\白唇鹿\白唇鹿1_noise1.wav_aug12.wav	34.302940368652344
train	0	白唇鹿		C:\Users\wzq\PycharmProjects\PythonProject\PythonProject\EdgeAI_Sound_Stage0_FeaturePractice\data\augmented\白唇鹿\白唇鹿1_noise1.wav_aug13.wav	45.998905181884766
train	0	白唇鹿		C:\Users\wzq\PycharmProjects\PythonProject\PythonProject\EdgeAI_Sound_Stage0_FeaturePractice\data\augmented\白唇鹿\白唇鹿1_noise1.wav_aug14.wav	45.998905181884766
train	0	白唇鹿		C:\Users\wzq\PycharmProjects\PythonProject\PythonProject\EdgeAI_Sound_Stage0_FeaturePractice\data\augmented\白唇鹿\白唇鹿1_noise1.wav_aug15.wav	45.9083366394043
train	0	白唇鹿		C:\Users\wzq\PycharmProjects\PythonProject\PythonProject\EdgeAI_Sound_Stage0_FeaturePractice\data\augmented\白唇鹿\白唇鹿1_noise1.wav_aug16.wav	45.998905181884766
train	0	白唇鹿		C:\Users\wzq\PycharmProjects\PythonProject\PythonProject\EdgeAI_Sound_Stage0_FeaturePractice\data\augmented\白唇鹿\白唇鹿1_noise1.wav_aug17.wav	32.70370864868164
train	0	白唇鹿		C:\Users\wzq\PycharmProjects\PythonProject\PythonProject\EdgeAI_Sound_Stage0_FeaturePractice\data\augmented\白唇鹿\白唇鹿1_noise1.wav_aug18.wav	45.998905181884766
train	0	白唇鹿		C:\Users\wzq\PycharmProjects\PythonProject\PythonProject\EdgeAI_Sound_Stage0_FeaturePractice\data\augmented\白唇鹿\白唇鹿1_noise1.wav_aug19.wav	45.998905181884766
train	0	白唇鹿		C:\Users\wzq\PycharmProjects\PythonProject\PythonProject\EdgeAI_Sound_Stage0_FeaturePractice\data\augmented\白唇鹿\白唇鹿1_noise1.wav_aug2.wav	49.17457580566406
train	0	白唇鹿		C:\Users\wzq\PycharmProjects\PythonProject\PythonProject\EdgeAI_Sound_Stage0_FeaturePractice\data\augmented\白唇鹿\白唇鹿1_noise1.wav_aug20.wav	49.003971099853516
train	0	白唇鹿		C:\Users\wzq\PycharmProjects\PythonProject\PythonProject\EdgeAI_Sound_Stage0_FeaturePractice\data\augmented\白唇鹿\白唇鹿1_noise1.wav_aug21.wav	45.70922088623047
train	0	白唇鹿		C:\Users\wzq\PycharmProjects\PythonProject\PythonProject\EdgeAI_Sound_Stage0_FeaturePractice\data\augmented\白唇鹿\白唇鹿1_noise1.wav_aug22.wav	45.998905181884766
train	0	白唇鹿		C:\Users\wzq\PycharmProjects\PythonProject\PythonProject\EdgeAI_Sound_Stage0_FeaturePractice\data\augmented\白唇鹿\白唇鹿1_noise1.wav_aug23.wav	36.4197883605957
train	0	白唇鹿		C:\Users\wzq\PycharmProjects\PythonProject\PythonProject\EdgeAI_Sound_Stage0_FeaturePractice\data\augmented\白唇鹿\白唇鹿1_noise1.wav_aug24.wav	37.531761169433594
train	0	白唇鹿		C:\Users\wzq\PycharmProjects\PythonProject\PythonProject\EdgeAI_Sound_Stage0_FeaturePractice\data\augmented\白唇鹿\白唇鹿1_noise1.wav_aug25.wav	45.998905181884766
train	0	白唇鹿		C:\Users\wzq\PycharmProjects\PythonProject\PythonProject\EdgeAI_Sound_Stage0_FeaturePractice\data\augmented\白唇鹿\白唇鹿1_noise1.wav_aug3.wav	45.998905181884766
train	0	白唇鹿		C:\Users\wzq\PycharmProjects\PythonProject\PythonProject\EdgeAI_Sound_Stage0_FeaturePractice\data\augmented\白唇鹿\白唇鹿1_noise1.wav_aug4.wav	41.56951904296875
train	0	白唇鹿		C:\Users\wzq\PycharmProjects\PythonProject\PythonProject\EdgeAI_Sound_Stage0_FeaturePractice\data\augmented\白唇鹿\白唇鹿1_noise1.wav_aug5.wav	41.11357498168945
train	0	白唇鹿		C:\Users\wzq\PycharmProjects\PythonProject\PythonProject\EdgeAI_Sound_Stage0_FeaturePractice\data\augmented\白唇鹿\白唇鹿1_noise1.wav_aug6.wav	45.998905181884766
train	0	白唇鹿		C:\Users\wzq\PycharmProjects\PythonProject\PythonProject\EdgeAI_Sound_Stage0_FeaturePractice\data\augmented\白唇鹿\白唇鹿1_noise1.wav_aug7.wav	33.6782341003418
train	0	白唇鹿		C:\Users\wzq\PycharmProjects\PythonProject\PythonProject\EdgeAI_Sound_Stage0_FeaturePractice\data\augmented\白唇鹿\白唇鹿1_noise1.wav_aug8.wav	45.998905181884766
train	0	白唇鹿		C:\Users\wzq\PycharmProjects\PythonProject\PythonProject\EdgeAI_Sound_Stage0_FeaturePractice\data\augmented\白唇鹿\白唇鹿1_noise1.wav_aug9.wav	37.700496673583984
train	0	白唇鹿		C:\Users\wzq\PycharmProjects\PythonProject\PythonProject\EdgeAI_Sound_Stage0_FeaturePractice\data\augmented\白唇鹿\白唇鹿1_noise2.wav	36.544189453125
train	0	白唇鹿		C:\Users\wzq\PycharmProjects\PythonProject\PythonProject\EdgeAI_Sound_Stage0_FeaturePractice\data\augmented\白唇鹿\白唇鹿1_noise2.wav_aug1.wav	39.74763488769531
train	0	白唇鹿		C:\Users\wzq\PycharmProjects\PythonProject\PythonProject\EdgeAI_Sound_Stage0_FeaturePractice\data\augmented\白唇鹿\白唇鹿1_noise2.wav_aug10.wav	36.544189453125
train	0	白唇鹿		C:\Users\wzq\PycharmProjects\PythonProject\PythonProject\EdgeAI_Sound_Stage0_FeaturePractice\data\augmented\白唇鹿\白唇鹿1_noise2.wav_aug11.wav	32.86089324951172
train	0	白唇鹿		C:\Users\wzq\PycharmProjects\PythonProject\PythonProject\EdgeAI_Sound_Stage0_FeaturePractice\data\augmented\白唇鹿\白唇鹿1_noise2.wav_aug12.wav	36.609466552734375
train	0	白唇鹿		C:\Users\wzq\PycharmProjects\PythonProject\PythonProject\EdgeAI_Sound_Stage0_FeaturePractice\data\augmented\白唇鹿\白唇鹿1_noise2.wav_aug13.wav	35.84715270996094
train	0	白唇鹿		C:\Users\wzq\PycharmProjects\PythonProject\PythonProject\EdgeAI_Sound_Stage0_FeaturePractice\data\augmented\白唇鹿\白唇鹿1_noise2.wav_aug14.wav	39.72903060913086
train	0	白唇鹿		C:\Users\wzq\PycharmProjects\PythonProject\PythonProject\EdgeAI_Sound_Stage0_FeaturePractice\data\augmented\白唇鹿\白唇鹿1_noise2.wav_aug15.wav	33.9879035949707
train	0	白唇鹿		C:\Users\wzq\PycharmProjects\PythonProject\PythonProject\EdgeAI_Sound_Stage0_FeaturePractice\data\augmented\白唇鹿\白唇鹿1_noise2.wav_aug16.wav	33.5723762512207
train	0	白唇鹿		C:\Users\wzq\PycharmProjects\PythonProject\PythonProject\EdgeAI_Sound_Stage0_FeaturePractice\data\augmented\白唇鹿\白唇鹿1_noise2.wav_aug17.wav	35.849822998046875
train	0	白唇鹿		C:\Users\wzq\PycharmProjects\PythonProject\PythonProject\EdgeAI_Sound_Stage0_FeaturePractice\data\augmented\白唇鹿\白唇鹿1_noise2.wav_aug18.wav	29.75585174560547
train	0	白唇鹿		C:\Users\wzq\PycharmProjects\PythonProject\PythonProject\EdgeAI_Sound_Stage0_FeaturePractice\data\augmented\白唇鹿\白唇鹿1_noise2.wav_aug19.wav	32.47785949707031
train	0	白唇鹿		C:\Users\wzq\PycharmProjects\PythonProject\PythonProject\EdgeAI_Sound_Stage0_FeaturePractice\data\augmented\白唇鹿\白唇鹿1_noise2.wav_aug2.wav	36.544189453125
train	0	白唇鹿		C:\Users\wzq\PycharmProjects\PythonProject\PythonProject\EdgeAI_Sound_Stage0_FeaturePractice\data\augmented\白唇鹿\白唇鹿1_noise2.wav_aug20.wav	36.544189453125
train	0	白唇鹿		C:\Users\wzq\PycharmProjects\PythonProject\PythonProject\EdgeAI_Sound_Stage0_FeaturePractice\data\augmented\白唇鹿\白唇鹿1_noise2.wav_aug21.wav	33.97050476074219
train	0	白唇鹿		C:\Users\wzq\PycharmProjects\PythonProject\PythonProject\EdgeAI_Sound_Stage0_FeaturePractice\data\augmented\白唇鹿\白唇鹿1_noise2.wav_aug22.wav	32.091365814208984
train	0	白唇鹿		C:\Users\wzq\PycharmProjects\PythonProject\PythonProject\EdgeAI_Sound_Stage0_FeaturePractice\data\augmented\白唇鹿\白唇鹿1_noise2.wav_aug23.wav	36.544189453125
train	0	白唇鹿		C:\Users\wzq\PycharmProjects\PythonProject\PythonProject\EdgeAI_Sound_Stage0_FeaturePractice\data\augmented\白唇鹿\白唇鹿1_noise2.wav_aug24.wav	32.140838623046875
train	0	白唇鹿		C:\Users\wzq\PycharmProjects\PythonProject\PythonProject\EdgeAI_Sound_Stage0_FeaturePractice\data\augmented\白唇鹿\白唇鹿1_noise2.wav_aug25.wav	36.544189453125
train	0	白唇鹿		C:\Users\wzq\PycharmProjects\PythonProject\PythonProject\EdgeAI_Sound_Stage0_FeaturePractice\data\augmented\白唇鹿\白唇鹿1_noise2.wav_aug3.wav	36.60007095336914
train	0	白唇鹿		C:\Users\wzq\PycharmProjects\PythonProject\PythonProject\EdgeAI_Sound_Stage0_FeaturePractice\data\augmented\白唇鹿\白唇鹿1_noise2.wav_aug4.wav	40.23313522338867
train	0	白唇鹿		C:\Users\wzq\PycharmProjects\PythonProject\PythonProject\EdgeAI_Sound_Stage0_FeaturePractice\data\augmented\白唇鹿\白唇鹿1_noise2.wav_aug5.wav	35.80683517456055
train	0	白唇鹿		C:\Users\wzq\PycharmProjects\PythonProject\PythonProject\EdgeAI_Sound_Stage0_FeaturePractice\data\augmented\白唇鹿\白唇鹿1_noise2.wav_aug6.wav	36.61079406738281
train	0	白唇鹿		C:\Users\wzq\PycharmProjects\PythonProject\PythonProject\EdgeAI_Sound_Stage0_FeaturePractice\data\augmented\白唇鹿\白唇鹿1_noise2.wav_aug7.wav	39.83348083496094
train	0	白唇鹿		C:\Users\wzq\PycharmProjects\PythonProject\PythonProject\EdgeAI_Sound_Stage0_FeaturePractice\data\augmented\白唇鹿\白唇鹿1_noise2.wav_aug8.wav	32.956764221191406
train	0	白唇鹿		C:\Users\wzq\PycharmProjects\PythonProject\PythonProject\EdgeAI_Sound_Stage0_FeaturePractice\data\augmented\白唇鹿\白唇鹿1_noise2.wav_aug9.wav	39.800621032714844
train	0	白唇鹿		C:\Users\wzq\PycharmProjects\PythonProject\PythonProject\EdgeAI_Sound_Stage0_FeaturePractice\data\augmented\白唇鹿\白唇鹿1_pitch1.wav	166.04177856445312
train	0	白唇鹿		C:\Users\wzq\PycharmProjects\PythonProject\PythonProject\EdgeAI_Sound_Stage0_FeaturePractice\data\augmented\白唇鹿\白唇鹿1_pitch1.wav_aug1.wav	166.04177856445312
train	0	白唇鹿		C:\Users\wzq\PycharmProjects\PythonProject\PythonProject\EdgeAI_Sound_Stage0_FeaturePractice\data\augmented\白唇鹿\白唇鹿1_pitch1.wav_aug10.wav	166.04177856445312
train	0	白唇鹿		C:\Users\wzq\PycharmProjects\PythonProject\PythonProject\EdgeAI_Sound_Stage0_FeaturePractice\data\augmented\白唇鹿\白唇鹿1_pitch1.wav_aug11.wav	166.04177856445312
train	0	白唇鹿		C:\Users\wzq\PycharmProjects\PythonProject\PythonProject\EdgeAI_Sound_Stage0_FeaturePractice\data\augmented\白唇鹿\白唇鹿1_pitch1.wav_aug12.wav	166.04177856445312
train	0	白唇鹿		C:\Users\wzq\PycharmProjects\PythonProject\PythonProject\EdgeAI_Sound_Stage0_FeaturePractice\data\augmented\白唇鹿\白唇鹿1_pitch1.wav_aug13.wav	166.04177856445312
train	0	白唇鹿		C:\Users\wzq\PycharmProjects\PythonProject\PythonProject\EdgeAI_Sound_Stage0_FeaturePractice\data\augmented\白唇鹿\白唇鹿1_pitch1.wav_aug14.wav	166.04177856445312
train	0	白唇鹿		C:\Users\wzq\PycharmProjects\PythonProject\PythonProject\EdgeAI_Sound_Stage0_FeaturePractice\data\augmented\白唇鹿\白唇鹿1_pitch1.wav_aug15.wav	161.9210205078125
train	0	白唇鹿		C:\Users\wzq\PycharmProjects\PythonProject\PythonProject\EdgeAI_Sound_Stage0_FeaturePractice\data\augmented\白唇鹿\白唇鹿1_pitch1.wav_aug16.wav	166.04177856445312
train	0	白唇鹿		C:\Users\wzq\PycharmProjects\PythonProject\PythonProject\EdgeAI_Sound_Stage0_FeaturePractice\data\augmented\白唇鹿\白唇鹿1_pitch1.wav_aug17.wav	46.605926513671875
train	0	白唇鹿		C:\Users\wzq\PycharmProjects\PythonProject\PythonProject\EdgeAI_Sound_Stage0_FeaturePractice\data\augmented\白唇鹿\白唇鹿1_pitch1.wav_aug18.wav	166.04177856445312
train	0	白唇鹿		C:\Users\wzq\PycharmProjects\PythonProject\PythonProject\EdgeAI_Sound_Stage0_FeaturePractice\data\augmented\白唇鹿\白唇鹿1_pitch1.wav_aug19.wav	166.04177856445312
train	0	白唇鹿		C:\Users\wzq\PycharmProjects\PythonProject\PythonProject\EdgeAI_Sound_Stage0_FeaturePractice\data\augmented\白唇鹿\白唇鹿1_pitch1.wav_aug2.wav	166.04177856445312
train	0	白唇鹿		C:\Users\wzq\PycharmProjects\PythonProject\PythonProject\EdgeAI_Sound_Stage0_FeaturePractice\data\augmented\白唇鹿\白唇鹿1_pitch1.wav_aug20.wav	41.372135162353516
train	0	白唇鹿		C:\Users\wzq\PycharmProjects\PythonProject\PythonProject\EdgeAI_Sound_Stage0_FeaturePractice\data\augmented\白唇鹿\白唇鹿1_pitch1.wav_aug21.wav	37.483436584472656
train	0	白唇鹿		C:\Users\wzq\PycharmProjects\PythonProject\PythonProject\EdgeAI_Sound_Stage0_FeaturePractice\data\augmented\白唇鹿\白唇鹿1_pitch1.wav_aug22.wav	49.17020034790039
train	0	白唇鹿		C:\Users\wzq\PycharmProjects\PythonProject\PythonProject\EdgeAI_Sound_Stage0_FeaturePractice\data\augmented\白唇鹿\白唇鹿1_pitch1.wav_aug23.wav	50.80967330932617
train	0	白唇鹿		C:\Users\wzq\PycharmProjects\PythonProject\PythonProject\EdgeAI_Sound_Stage0_FeaturePractice\data\augmented\白唇鹿\白唇鹿1_pitch1.wav_aug24.wav	46.310855865478516
train	0	白唇鹿		C:\Users\wzq\PycharmProjects\PythonProject\PythonProject\EdgeAI_Sound_Stage0_FeaturePractice\data\augmented\白唇鹿\白唇鹿1_pitch1.wav_aug25.wav	166.04177856445312
train	0	白唇鹿		C:\Users\wzq\PycharmProjects\PythonProject\PythonProject\EdgeAI_Sound_Stage0_FeaturePractice\data\augmented\白唇鹿\白唇鹿1_pitch1.wav_aug3.wav	166.04177856445312
train	0	白唇鹿		C:\Users\wzq\PycharmProjects\PythonProject\PythonProject\EdgeAI_Sound_Stage0_FeaturePractice\data\augmented\白唇鹿\白唇鹿1_pitch1.wav_aug4.wav	166.04177856445312
train	0	白唇鹿		C:\Users\wzq\PycharmProjects\PythonProject\PythonProject\EdgeAI_Sound_Stage0_FeaturePractice\data\augmented\白唇鹿\白唇鹿1_pitch1.wav_aug5.wav	52.047508239746094
train	0	白唇鹿		C:\Users\wzq\PycharmProjects\PythonProject\PythonProject\EdgeAI_Sound_Stage0_FeaturePractice\data\augmented\白唇鹿\白唇鹿1_pitch1.wav_aug6.wav	166.04177856445312
train	0	白唇鹿		C:\Users\wzq\PycharmProjects\PythonProject\PythonProject\EdgeAI_Sound_Stage0_FeaturePractice\data\augmented\白唇鹿\白唇鹿1_pitch1.wav_aug7.wav	166.04177856445312
train	0	白唇鹿		C:\Users\wzq\PycharmProjects\PythonProject\PythonProject\EdgeAI_Sound_Stage0_FeaturePractice\data\augmented\白唇鹿\白唇鹿1_pitch1.wav_aug8.wav	49.53697967529297
train	0	白唇鹿		C:\Users\wzq\PycharmProjects\PythonProject\PythonProject\EdgeAI_Sound_Stage0_FeaturePractice\data\augmented\白唇鹿\白唇鹿1_pitch1.wav_aug9.wav	41.056640625
train	0	白唇鹿		C:\Users\wzq\PycharmProjects\PythonProject\PythonProject\EdgeAI_Sound_Stage0_FeaturePractice\data\augmented\白唇鹿\白唇鹿1_pitch2.wav	166.04177856445312
train	0	白唇鹿		C:\Users\wzq\PycharmProjects\PythonProject\PythonProject\EdgeAI_Sound_Stage0_FeaturePractice\data\augmented\白唇鹿\白唇鹿1_pitch2.wav_aug1.wav	166.04177856445312
train	0	白唇鹿		C:\Users\wzq\PycharmProjects\PythonProject\PythonProject\EdgeAI_Sound_Stage0_FeaturePractice\data\augmented\白唇鹿\白唇鹿1_pitch2.wav_aug10.wav	166.04177856445312
train	0	白唇鹿		C:\Users\wzq\PycharmProjects\PythonProject\PythonProject\EdgeAI_Sound_Stage0_FeaturePractice\data\augmented\白唇鹿\白唇鹿1_pitch2.wav_aug11.wav	166.04177856445312
train	0	白唇鹿		C:\Users\wzq\PycharmProjects\PythonProject\PythonProject\EdgeAI_Sound_Stage0_FeaturePractice\data\augmented\白唇鹿\白唇鹿1_pitch2.wav_aug12.wav	36.389347076416016
train	0	白唇鹿		C:\Users\wzq\PycharmProjects\PythonProject\PythonProject\EdgeAI_Sound_Stage0_FeaturePractice\data\augmented\白唇鹿\白唇鹿1_pitch2.wav_aug13.wav	164.01820373535156
train	0	白唇鹿		C:\Users\wzq\PycharmProjects\PythonProject\PythonProject\EdgeAI_Sound_Stage0_FeaturePractice\data\augmented\白唇鹿\白唇鹿1_pitch2.wav_aug14.wav	37.40409851074219
train	0	白唇鹿		C:\Users\wzq\PycharmProjects\PythonProject\PythonProject\EdgeAI_Sound_Stage0_FeaturePractice\data\augmented\白唇鹿\白唇鹿1_pitch2.wav_aug15.wav	39.090850830078125
train	0	白唇鹿		C:\Users\wzq\PycharmProjects\PythonProject\PythonProject\EdgeAI_Sound_Stage0_FeaturePractice\data\augmented\白唇鹿\白唇鹿1_pitch2.wav_aug16.wav	166.04177856445312
train	0	白唇鹿		C:\Users\wzq\PycharmProjects\PythonProject\PythonProject\EdgeAI_Sound_Stage0_FeaturePractice\data\augmented\白唇鹿\白唇鹿1_pitch2.wav_aug17.wav	35.7498893737793
train	0	白唇鹿		C:\Users\wzq\PycharmProjects\PythonProject\PythonProject\EdgeAI_Sound_Stage0_FeaturePractice\data\augmented\白唇鹿\白唇鹿1_pitch2.wav_aug18.wav	49.589134216308594
train	0	白唇鹿		C:\Users\wzq\PycharmProjects\PythonProject\PythonProject\EdgeAI_Sound_Stage0_FeaturePractice\data\augmented\白唇鹿\白唇鹿1_pitch2.wav_aug19.wav	166.04177856445312
train	0	白唇鹿		C:\Users\wzq\PycharmProjects\PythonProject\PythonProject\EdgeAI_Sound_Stage0_FeaturePractice\data\augmented\白唇鹿\白唇鹿1_pitch2.wav_aug2.wav	37.91896057128906
train	0	白唇鹿		C:\Users\wzq\PycharmProjects\PythonProject\PythonProject\EdgeAI_Sound_Stage0_FeaturePractice\data\augmented\白唇鹿\白唇鹿1_pitch2.wav_aug20.wav	166.04177856445312
train	0	白唇鹿		C:\Users\wzq\PycharmProjects\PythonProject\PythonProject\EdgeAI_Sound_Stage0_FeaturePractice\data\augmented\白唇鹿\白唇鹿1_pitch2.wav_aug21.wav	46.321266174316406
train	0	白唇鹿		C:\Users\wzq\PycharmProjects\PythonProject\PythonProject\EdgeAI_Sound_Stage0_FeaturePractice\data\augmented\白唇鹿\白唇鹿1_pitch2.wav_aug22.wav	166.04177856445312
train	0	白唇鹿		C:\Users\wzq\PycharmProjects\PythonProject\PythonProject\EdgeAI_Sound_Stage0_FeaturePractice\data\augmented\白唇鹿\白唇鹿1_pitch2.wav_aug23.wav	46.61243438720703
train	0	白唇鹿		C:\Users\wzq\PycharmProjects\PythonProject\PythonProject\EdgeAI_Sound_Stage0_FeaturePractice\data\augmented\白唇鹿\白唇鹿1_pitch2.wav_aug24.wav	166.04177856445312
train	0	白唇鹿		C:\Users\wzq\PycharmProjects\PythonProject\PythonProject\EdgeAI_Sound_Stage0_FeaturePractice\data\augmented\白唇鹿\白唇鹿1_pitch2.wav_aug25.wav	166.04177856445312
train	0	白唇鹿		C:\Users\wzq\PycharmProjects\PythonProject\PythonProject\EdgeAI_Sound_Stage0_FeaturePractice\data\augmented\白唇鹿\白唇鹿1_pitch2.wav_aug3.wav	166.04177856445312
train	0	白唇鹿		C:\Users\wzq\PycharmProjects\PythonProject\PythonProject\EdgeAI_Sound_Stage0_FeaturePractice\data\augmented\白唇鹿\白唇鹿1_pitch2.wav_aug4.wav	44.18074417114258
train	0	白唇鹿		C:\Users\wzq\PycharmProjects\PythonProject\PythonProject\EdgeAI_Sound_Stage0_FeaturePractice\data\augmented\白唇鹿\白唇鹿1_pitch2.wav_aug5.wav	156.44122314453125
train	0	白唇鹿		C:\Users\wzq\PycharmProjects\PythonProject\PythonProject\EdgeAI_Sound_Stage0_FeaturePractice\data\augmented\白唇鹿\白唇鹿1_pitch2.wav_aug6.wav	166.04177856445312
train	0	白唇鹿		C:\Users\wzq\PycharmProjects\PythonProject\PythonProject\EdgeAI_Sound_Stage0_FeaturePractice\data\augmented\白唇鹿\白唇鹿1_pitch2.wav_aug7.wav	166.04177856445312
train	0	白唇鹿		C:\Users\wzq\PycharmProjects\PythonProject\PythonProject\EdgeAI_Sound_Stage0_FeaturePractice\data\augmented\白唇鹿\白唇鹿1_pitch2.wav_aug8.wav	38.048858642578125
train	0	白唇鹿		C:\Users\wzq\PycharmProjects\PythonProject\PythonProject\EdgeAI_Sound_Stage0_FeaturePractice\data\augmented\白唇鹿\白唇鹿1_pitch2.wav_aug9.wav	166.04177856445312
train	0	白唇鹿		C:\Users\wzq\PycharmProjects\PythonProject\PythonProject\EdgeAI_Sound_Stage0_FeaturePractice\data\augmented\白唇鹿\白唇鹿1_stretch1.wav	166.04177856445312
train	0	白唇鹿		C:\Users\wzq\PycharmProjects\PythonProject\PythonProject\EdgeAI_Sound_Stage0_FeaturePractice\data\augmented\白唇鹿\白唇鹿1_stretch1.wav_aug1.wav	43.57261657714844
train	0	白唇鹿		C:\Users\wzq\PycharmProjects\PythonProject\PythonProject\EdgeAI_Sound_Stage0_FeaturePractice\data\augmented\白唇鹿\白唇鹿1_stretch1.wav_aug10.wav	166.04177856445312
train	0	白唇鹿		C:\Users\wzq\PycharmProjects\PythonProject\PythonProject\EdgeAI_Sound_Stage0_FeaturePractice\data\augmented\白唇鹿\白唇鹿1_stretch1.wav_aug11.wav	166.04177856445312
train	0	白唇鹿		C:\Users\wzq\PycharmProjects\PythonProject\PythonProject\EdgeAI_Sound_Stage0_FeaturePractice\data\augmented\白唇鹿\白唇鹿1_stretch1.wav_aug12.wav	38.87955093383789
train	0	白唇鹿		C:\Users\wzq\PycharmProjects\PythonProject\PythonProject\EdgeAI_Sound_Stage0_FeaturePractice\data\augmented\白唇鹿\白唇鹿1_stretch1.wav_aug13.wav	166.04177856445312
train	0	白唇鹿		C:\Users\wzq\PycharmProjects\PythonProject\PythonProject\EdgeAI_Sound_Stage0_FeaturePractice\data\augmented\白唇鹿\白唇鹿1_stretch1.wav_aug14.wav	166.04177856445312
train	0	白唇鹿		C:\Users\wzq\PycharmProjects\PythonProject\PythonProject\EdgeAI_Sound_Stage0_FeaturePractice\data\augmented\白唇鹿\白唇鹿1_stretch1.wav_aug15.wav	166.04177856445312
train	0	白唇鹿		C:\Users\wzq\PycharmProjects\PythonProject\PythonProject\EdgeAI_Sound_Stage0_FeaturePractice\data\augmented\白唇鹿\白唇鹿1_stretch1.wav_aug16.wav	35.4778938293457
train	0	白唇鹿		C:\Users\wzq\PycharmProjects\PythonProject\PythonProject\EdgeAI_Sound_Stage0_FeaturePractice\data\augmented\白唇鹿\白唇鹿1_stretch1.wav_aug17.wav	41.85037612915039
train	0	白唇鹿		C:\Users\wzq\PycharmProjects\PythonProject\PythonProject\EdgeAI_Sound_Stage0_FeaturePractice\data\augmented\白唇鹿\白唇鹿1_stretch1.wav_aug18.wav	38.02512741088867
train	0	白唇鹿		C:\Users\wzq\PycharmProjects\PythonProject\PythonProject\EdgeAI_Sound_Stage0_FeaturePractice\data\augmented\白唇鹿\白唇鹿1_stretch1.wav_aug19.wav	166.04177856445312
train	0	白唇鹿		C:\Users\wzq\PycharmProjects\PythonProject\PythonProject\EdgeAI_Sound_Stage0_FeaturePractice\data\augmented\白唇鹿\白唇鹿1_stretch1.wav_aug2.wav	46.2753791809082
train	0	白唇鹿		C:\Users\wzq\PycharmProjects\PythonProject\PythonProject\EdgeAI_Sound_Stage0_FeaturePractice\data\augmented\白唇鹿\白唇鹿1_stretch1.wav_aug20.wav	166.04177856445312
train	0	白唇鹿		C:\Users\wzq\PycharmProjects\PythonProject\PythonProject\EdgeAI_Sound_Stage0_FeaturePractice\data\augmented\白唇鹿\白唇鹿1_stretch1.wav_aug21.wav	166.04177856445312
train	0	白唇鹿		C:\Users\wzq\PycharmProjects\PythonProject\PythonProject\EdgeAI_Sound_Stage0_FeaturePractice\data\augmented\白唇鹿\白唇鹿1_stretch1.wav_aug22.wav	166.04177856445312
train	0	白唇鹿		C:\Users\wzq\PycharmProjects\PythonProject\PythonProject\EdgeAI_Sound_Stage0_FeaturePractice\data\augmented\白唇鹿\白唇鹿1_stretch1.wav_aug23.wav	166.04177856445312
train	0	白唇鹿		C:\Users\wzq\PycharmProjects\PythonProject\PythonProject\EdgeAI_Sound_Stage0_FeaturePractice\data\augmented\白唇鹿\白唇鹿1_stretch1.wav_aug24.wav	166.04177856445312
train	0	白唇鹿		C:\Users\wzq\PycharmProjects\PythonProject\PythonProject\EdgeAI_Sound_Stage0_FeaturePractice\data\augmented\白唇鹿\白唇鹿1_stretch1.wav_aug25.wav	166.04177856445312
train	0	白唇鹿		C:\Users\wzq\PycharmProjects\PythonProject\PythonProject\EdgeAI_Sound_Stage0_FeaturePractice\data\augmented\白唇鹿\白唇鹿1_stretch1.wav_aug3.wav	166.04177856445312
train	0	白唇鹿		C:\Users\wzq\PycharmProjects\PythonProject\PythonProject\EdgeAI_Sound_Stage0_FeaturePractice\data\augmented\白唇鹿\白唇鹿1_stretch1.wav_aug4.wav	166.04177856445312
train	0	白唇鹿		C:\Users\wzq\PycharmProjects\PythonProject\PythonProject\EdgeAI_Sound_Stage0_FeaturePractice\data\augmented\白唇鹿\白唇鹿1_stretch1.wav_aug5.wav	166.04177856445312
train	0	白唇鹿		C:\Users\wzq\PycharmProjects\PythonProject\PythonProject\EdgeAI_Sound_Stage0_FeaturePractice\data\augmented\白唇鹿\白唇鹿1_stretch1.wav_aug6.wav	166.04177856445312
train	0	白唇鹿		C:\Users\wzq\PycharmProjects\PythonProject\PythonProject\EdgeAI_Sound_Stage0_FeaturePractice\data\augmented\白唇鹿\白唇鹿1_stretch1.wav_aug7.wav	36.02629852294922
train	0	白唇鹿		C:\Users\wzq\PycharmProjects\PythonProject\PythonProject\EdgeAI_Sound_Stage0_FeaturePractice\data\augmented\白唇鹿\白唇鹿1_stretch1.wav_aug8.wav	40.817344665527344
train	0	白唇鹿		C:\Users\wzq\PycharmProjects\PythonProject\PythonProject\EdgeAI_Sound_Stage0_FeaturePractice\data\augmented\白唇鹿\白唇鹿1_stretch1.wav_aug9.wav	166.04177856445312
train	0	白唇鹿		C:\Users\wzq\PycharmProjects\PythonProject\PythonProject\EdgeAI_Sound_Stage0_FeaturePractice\data\augmented\白唇鹿\白唇鹿1_stretch2.wav	166.04177856445312
train	0	白唇鹿		C:\Users\wzq\PycharmProjects\PythonProject\PythonProject\EdgeAI_Sound_Stage0_FeaturePractice\data\augmented\白唇鹿\白唇鹿1_stretch2.wav_aug1.wav	166.04177856445312
train	0	白唇鹿		C:\Users\wzq\PycharmProjects\PythonProject\PythonProject\EdgeAI_Sound_Stage0_FeaturePractice\data\augmented\白唇鹿\白唇鹿1_stretch2.wav_aug10.wav	48.482086181640625
train	0	白唇鹿		C:\Users\wzq\PycharmProjects\PythonProject\PythonProject\EdgeAI_Sound_Stage0_FeaturePractice\data\augmented\白唇鹿\白唇鹿1_stretch2.wav_aug11.wav	36.81992721557617
train	0	白唇鹿		C:\Users\wzq\PycharmProjects\PythonProject\PythonProject\EdgeAI_Sound_Stage0_FeaturePractice\data\augmented\白唇鹿\白唇鹿1_stretch2.wav_aug12.wav	166.04177856445312
train	0	白唇鹿		C:\Users\wzq\PycharmProjects\PythonProject\PythonProject\EdgeAI_Sound_Stage0_FeaturePractice\data\augmented\白唇鹿\白唇鹿1_stretch2.wav_aug13.wav	166.04177856445312
train	0	白唇鹿		C:\Users\wzq\PycharmProjects\PythonProject\PythonProject\EdgeAI_Sound_Stage0_FeaturePractice\data\augmented\白唇鹿\白唇鹿1_stretch2.wav_aug14.wav	166.04177856445312
train	0	白唇鹿		C:\Users\wzq\PycharmProjects\PythonProject\PythonProject\EdgeAI_Sound_Stage0_FeaturePractice\data\augmented\白唇鹿\白唇鹿1_stretch2.wav_aug15.wav	166.04177856445312
train	0	白唇鹿		C:\Users\wzq\PycharmProjects\PythonProject\PythonProject\EdgeAI_Sound_Stage0_FeaturePractice\data\augmented\白唇鹿\白唇鹿1_stretch2.wav_aug16.wav	166.04177856445312
train	0	白唇鹿		C:\Users\wzq\PycharmProjects\PythonProject\PythonProject\EdgeAI_Sound_Stage0_FeaturePractice\data\augmented\白唇鹿\白唇鹿1_stretch2.wav_aug17.wav	166.04177856445312
train	0	白唇鹿		C:\Users\wzq\PycharmProjects\PythonProject\PythonProject\EdgeAI_Sound_Stage0_FeaturePractice\data\augmented\白唇鹿\白唇鹿1_stretch2.wav_aug18.wav	166.04177856445312
train	0	白唇鹿		C:\Users\wzq\PycharmProjects\PythonProject\PythonProject\EdgeAI_Sound_Stage0_FeaturePractice\data\augmented\白唇鹿\白唇鹿1_stretch2.wav_aug19.wav	52.04179763793945
train	0	白唇鹿		C:\Users\wzq\PycharmProjects\PythonProject\PythonProject\EdgeAI_Sound_Stage0_FeaturePractice\data\augmented\白唇鹿\白唇鹿1_stretch2.wav_aug2.wav	156.44122314453125
train	0	白唇鹿		C:\Users\wzq\PycharmProjects\PythonProject\PythonProject\EdgeAI_Sound_Stage0_FeaturePractice\data\augmented\白唇鹿\白唇鹿1_stretch2.wav_aug20.wav	166.04177856445312
train	0	白唇鹿		C:\Users\wzq\PycharmProjects\PythonProject\PythonProject\EdgeAI_Sound_Stage0_FeaturePractice\data\augmented\白唇鹿\白唇鹿1_stretch2.wav_aug21.wav	166.04177856445312
train	0	白唇鹿		C:\Users\wzq\PycharmProjects\PythonProject\PythonProject\EdgeAI_Sound_Stage0_FeaturePractice\data\augmented\白唇鹿\白唇鹿1_stretch2.wav_aug22.wav	50.37350845336914
train	0	白唇鹿		C:\Users\wzq\PycharmProjects\PythonProject\PythonProject\EdgeAI_Sound_Stage0_FeaturePractice\data\augmented\白唇鹿\白唇鹿1_stretch2.wav_aug23.wav	44.651363372802734
train	0	白唇鹿		C:\Users\wzq\PycharmProjects\PythonProject\PythonProject\EdgeAI_Sound_Stage0_FeaturePractice\data\augmented\白唇鹿\白唇鹿1_stretch2.wav_aug24.wav	166.04177856445312
train	0	白唇鹿		C:\Users\wzq\PycharmProjects\PythonProject\PythonProject\EdgeAI_Sound_Stage0_FeaturePractice\data\augmented\白唇鹿\白唇鹿1_stretch2.wav_aug25.wav	166.04177856445312
train	0	白唇鹿		C:\Users\wzq\PycharmProjects\PythonProject\PythonProject\EdgeAI_Sound_Stage0_FeaturePractice\data\augmented\白唇鹿\白唇鹿1_stretch2.wav_aug3.wav	43.48602294921875
train	0	白唇鹿		C:\Users\wzq\PycharmProjects\PythonProject\PythonProject\EdgeAI_Sound_Stage0_FeaturePractice\data\augmented\白唇鹿\白唇鹿1_stretch2.wav_aug4.wav	166.04177856445312
train	0	白唇鹿		C:\Users\wzq\PycharmProjects\PythonProject\PythonProject\EdgeAI_Sound_Stage0_FeaturePractice\data\augmented\白唇鹿\白唇鹿1_stretch2.wav_aug5.wav	166.04177856445312
train	0	白唇鹿		C:\Users\wzq\PycharmProjects\PythonProject\PythonProject\EdgeAI_Sound_Stage0_FeaturePractice\data\augmented\白唇鹿\白唇鹿1_stretch2.wav_aug6.wav	166.04177856445312
train	0	白唇鹿		C:\Users\wzq\PycharmProjects\PythonProject\PythonProject\EdgeAI_Sound_Stage0_FeaturePractice\data\augmented\白唇鹿\白唇鹿1_stretch2.wav_aug7.wav	166.04177856445312
train	0	白唇鹿		C:\Users\wzq\PycharmProjects\PythonProject\PythonProject\EdgeAI_Sound_Stage0_FeaturePractice\data\augmented\白唇鹿\白唇鹿1_stretch2.wav_aug8.wav	166.04177856445312
train	0	白唇鹿		C:\Users\wzq\PycharmProjects\PythonProject\PythonProject\EdgeAI_Sound_Stage0_FeaturePractice\data\augmented\白唇鹿\白唇鹿1_stretch2.wav_aug9.wav	166.04177856445312
train	0	白唇鹿		C:\Users\wzq\PycharmProjects\PythonProject\PythonProject\EdgeAI_Sound_Stage0_FeaturePractice\data\augmented\白唇鹿\白唇鹿2_noise1.wav	45.55657958984375
train	0	白唇鹿		C:\Users\wzq\PycharmProjects\PythonProject\PythonProject\EdgeAI_Sound_Stage0_FeaturePractice\data\augmented\白唇鹿\白唇鹿2_noise1.wav_aug1.wav	43.859291076660156
train	0	白唇鹿		C:\Users\wzq\PycharmProjects\PythonProject\PythonProject\EdgeAI_Sound_Stage0_FeaturePractice\data\augmented\白唇鹿\白唇鹿2_noise1.wav_aug10.wav	45.55657958984375
train	0	白唇鹿		C:\Users\wzq\PycharmProjects\PythonProject\PythonProject\EdgeAI_Sound_Stage0_FeaturePractice\data\augmented\白唇鹿\白唇鹿2_noise1.wav_aug11.wav	35.379608154296875
train	0	白唇鹿		C:\Users\wzq\PycharmProjects\PythonProject\PythonProject\EdgeAI_Sound_Stage0_FeaturePractice\data\augmented\白唇鹿\白唇鹿2_noise1.wav_aug12.wav	45.55657958984375
train	0	白唇鹿		C:\Users\wzq\PycharmProjects\PythonProject\PythonProject\EdgeAI_Sound_Stage0_FeaturePractice\data\augmented\白唇鹿\白唇鹿2_noise1.wav_aug13.wav	45.55657958984375
train	0	白唇鹿		C:\Users\wzq\PycharmProjects\PythonProject\PythonProject\EdgeAI_Sound_Stage0_FeaturePractice\data\augmented\白唇鹿\白唇鹿2_noise1.wav_aug14.wav	42.4476318359375
train	0	白唇鹿		C:\Users\wzq\PycharmProjects\PythonProject\PythonProject\EdgeAI_Sound_Stage0_FeaturePractice\data\augmented\白唇鹿\白唇鹿2_noise1.wav_aug15.wav	37.107425689697266
train	0	白唇鹿		C:\Users\wzq\PycharmProjects\PythonProject\PythonProject\EdgeAI_Sound_Stage0_FeaturePractice\data\augmented\白唇鹿\白唇鹿2_noise1.wav_aug16.wav	45.55657958984375
train	0	白唇鹿		C:\Users\wzq\PycharmProjects\PythonProject\PythonProject\EdgeAI_Sound_Stage0_FeaturePractice\data\augmented\白唇鹿\白唇鹿2_noise1.wav_aug17.wav	41.28061294555664
train	0	白唇鹿		C:\Users\wzq\PycharmProjects\PythonProject\PythonProject\EdgeAI_Sound_Stage0_FeaturePractice\data\augmented\白唇鹿\白唇鹿2_noise1.wav_aug18.wav	50.504981994628906
train	0	白唇鹿		C:\Users\wzq\PycharmProjects\PythonProject\PythonProject\EdgeAI_Sound_Stage0_FeaturePractice\data\augmented\白唇鹿\白唇鹿2_noise1.wav_aug19.wav	45.67140197753906
train	0	白唇鹿		C:\Users\wzq\PycharmProjects\PythonProject\PythonProject\EdgeAI_Sound_Stage0_FeaturePractice\data\augmented\白唇鹿\白唇鹿2_noise1.wav_aug2.wav	45.623470306396484
train	0	白唇鹿		C:\Users\wzq\PycharmProjects\PythonProject\PythonProject\EdgeAI_Sound_Stage0_FeaturePractice\data\augmented\白唇鹿\白唇鹿2_noise1.wav_aug20.wav	40.86451721191406
train	0	白唇鹿		C:\Users\wzq\PycharmProjects\PythonProject\PythonProject\EdgeAI_Sound_Stage0_FeaturePractice\data\augmented\白唇鹿\白唇鹿2_noise1.wav_aug21.wav	45.55657958984375
train	0	白唇鹿		C:\Users\wzq\PycharmProjects\PythonProject\PythonProject\EdgeAI_Sound_Stage0_FeaturePractice\data\augmented\白唇鹿\白唇鹿2_noise1.wav_aug22.wav	33.54441833496094
train	0	白唇鹿		C:\Users\wzq\PycharmProjects\PythonProject\PythonProject\EdgeAI_Sound_Stage0_FeaturePractice\data\augmented\白唇鹿\白唇鹿2_noise1.wav_aug23.wav	36.58335876464844
train	0	白唇鹿		C:\Users\wzq\PycharmProjects\PythonProject\PythonProject\EdgeAI_Sound_Stage0_FeaturePractice\data\augmented\白唇鹿\白唇鹿2_noise1.wav_aug24.wav	40.51048278808594
train	0	白唇鹿		C:\Users\wzq\PycharmProjects\PythonProject\PythonProject\EdgeAI_Sound_Stage0_FeaturePractice\data\augmented\白唇鹿\白唇鹿2_noise1.wav_aug25.wav	36.70351028442383
train	0	白唇鹿		C:\Users\wzq\PycharmProjects\PythonProject\PythonProject\EdgeAI_Sound_Stage0_FeaturePractice\data\augmented\白唇鹿\白唇鹿2_noise1.wav_aug3.wav	50.35978698730469
train	0	白唇鹿		C:\Users\wzq\PycharmProjects\PythonProject\PythonProject\EdgeAI_Sound_Stage0_FeaturePractice\data\augmented\白唇鹿\白唇鹿2_noise1.wav_aug4.wav	47.19377136230469
train	0	白唇鹿		C:\Users\wzq\PycharmProjects\PythonProject\PythonProject\EdgeAI_Sound_Stage0_FeaturePractice\data\augmented\白唇鹿\白唇鹿2_noise1.wav_aug5.wav	45.543548583984375
train	0	白唇鹿		C:\Users\wzq\PycharmProjects\PythonProject\PythonProject\EdgeAI_Sound_Stage0_FeaturePractice\data\augmented\白唇鹿\白唇鹿2_noise1.wav_aug6.wav	45.55657958984375
train	0	白唇鹿		C:\Users\wzq\PycharmProjects\PythonProject\PythonProject\EdgeAI_Sound_Stage0_FeaturePractice\data\augmented\白唇鹿\白唇鹿2_noise1.wav_aug7.wav	46.03938674926758
train	0	白唇鹿		C:\Users\wzq\PycharmProjects\PythonProject\PythonProject\EdgeAI_Sound_Stage0_FeaturePractice\data\augmented\白唇鹿\白唇鹿2_noise1.wav_aug8.wav	36.98564910888672
train	0	白唇鹿		C:\Users\wzq\PycharmProjects\PythonProject\PythonProject\EdgeAI_Sound_Stage0_FeaturePractice\data\augmented\白唇鹿\白唇鹿2_noise1.wav_aug9.wav	45.55657958984375
train	0	白唇鹿		C:\Users\wzq\PycharmProjects\PythonProject\PythonProject\EdgeAI_Sound_Stage0_FeaturePractice\data\augmented\白唇鹿\白唇鹿2_noise2.wav_aug1.wav	39.60204315185547
train	0	白唇鹿		C:\Users\wzq\PycharmProjects\PythonProject\PythonProject\EdgeAI_Sound_Stage0_FeaturePractice\data\augmented\白唇鹿\白唇鹿2_noise2.wav_aug10.wav	39.07181930541992
train	0	白唇鹿		C:\Users\wzq\PycharmProjects\PythonProject\PythonProject\EdgeAI_Sound_Stage0_FeaturePractice\data\augmented\白唇鹿\白唇鹿2_noise2.wav_aug11.wav	33.41529846191406
train	0	白唇鹿		C:\Users\wzq\PycharmProjects\PythonProject\PythonProject\EdgeAI_Sound_Stage0_FeaturePractice\data\augmented\白唇鹿\白唇鹿2_noise2.wav_aug12.wav	34.836395263671875
train	0	白唇鹿		C:\Users\wzq\PycharmProjects\PythonProject\PythonProject\EdgeAI_Sound_Stage0_FeaturePractice\data\augmented\白唇鹿\白唇鹿2_noise2.wav_aug13.wav	36.47467803955078
train	0	白唇鹿		C:\Users\wzq\PycharmProjects\PythonProject\PythonProject\EdgeAI_Sound_Stage0_FeaturePractice\data\augmented\白唇鹿\白唇鹿2_noise2.wav_aug14.wav	35.72079086303711
train	0	白唇鹿		C:\Users\wzq\PycharmProjects\PythonProject\PythonProject\EdgeAI_Sound_Stage0_FeaturePractice\data\augmented\白唇鹿\白唇鹿2_noise2.wav_aug15.wav	32.126678466796875
train	0	白唇鹿		C:\Users\wzq\PycharmProjects\PythonProject\PythonProject\EdgeAI_Sound_Stage0_FeaturePractice\data\augmented\白唇鹿\白唇鹿2_noise2.wav_aug16.wav	35.72079086303711
train	0	白唇鹿		C:\Users\wzq\PycharmProjects\PythonProject\PythonProject\EdgeAI_Sound_Stage0_FeaturePractice\data\augmented\白唇鹿\白唇鹿2_noise2.wav_aug17.wav	36.17848205566406
train	0	白唇鹿		C:\Users\wzq\PycharmProjects\PythonProject\PythonProject\EdgeAI_Sound_Stage0_FeaturePractice\data\augmented\白唇鹿\白唇鹿2_noise2.wav_aug18.wav	40.12993621826172
train	0	白唇鹿		C:\Users\wzq\PycharmProjects\PythonProject\PythonProject\EdgeAI_Sound_Stage0_FeaturePractice\data\augmented\白唇鹿\白唇鹿2_noise2.wav_aug19.wav	35.72079086303711
train	0	白唇鹿		C:\Users\wzq\PycharmProjects\PythonProject\PythonProject\EdgeAI_Sound_Stage0_FeaturePractice\data\augmented\白唇鹿\白唇鹿2_noise2.wav_aug21.wav	35.72079086303711
train	0	白唇鹿		C:\Users\wzq\PycharmProjects\PythonProject\PythonProject\EdgeAI_Sound_Stage0_FeaturePractice\data\augmented\白唇鹿\白唇鹿2_pitch1.wav	166.04177856445312
train	0	白唇鹿		C:\Users\wzq\PycharmProjects\PythonProject\PythonProject\EdgeAI_Sound_Stage0_FeaturePractice\data\augmented\白唇鹿\白唇鹿2_pitch1.wav_aug1.wav	166.04177856445312
train	0	白唇鹿		C:\Users\wzq\PycharmProjects\PythonProject\PythonProject\EdgeAI_Sound_Stage0_FeaturePractice\data\augmented\白唇鹿\白唇鹿2_pitch1.wav_aug10.wav	42.015499114990234
train	0	白唇鹿		C:\Users\wzq\PycharmProjects\PythonProject\PythonProject\EdgeAI_Sound_Stage0_FeaturePractice\data\augmented\白唇鹿\白唇鹿2_pitch1.wav_aug11.wav	166.04177856445312
train	0	白唇鹿		C:\Users\wzq\PycharmProjects\PythonProject\PythonProject\EdgeAI_Sound_Stage0_FeaturePractice\data\augmented\白唇鹿\白唇鹿2_pitch1.wav_aug12.wav	166.04177856445312
train	0	白唇鹿		C:\Users\wzq\PycharmProjects\PythonProject\PythonProject\EdgeAI_Sound_Stage0_FeaturePractice\data\augmented\白唇鹿\白唇鹿2_pitch1.wav_aug13.wav	166.04177856445312
train	0	白唇鹿		C:\Users\wzq\PycharmProjects\PythonProject\PythonProject\EdgeAI_Sound_Stage0_FeaturePractice\data\augmented\白唇鹿\白唇鹿2_pitch1.wav_aug14.wav	166.04177856445312
train	0	白唇鹿		C:\Users\wzq\PycharmProjects\PythonProject\PythonProject\EdgeAI_Sound_Stage0_FeaturePractice\data\augmented\白唇鹿\白唇鹿2_pitch1.wav_aug15.wav	166.04177856445312
train	0	白唇鹿		C:\Users\wzq\PycharmProjects\PythonProject\PythonProject\EdgeAI_Sound_Stage0_FeaturePractice\data\augmented\白唇鹿\白唇鹿2_pitch1.wav_aug16.wav	166.04177856445312
train	0	白唇鹿		C:\Users\wzq\PycharmProjects\PythonProject\PythonProject\EdgeAI_Sound_Stage0_FeaturePractice\data\augmented\白唇鹿\白唇鹿2_pitch1.wav_aug17.wav	166.04177856445312
train	0	白唇鹿		C:\Users\wzq\PycharmProjects\PythonProject\PythonProject\EdgeAI_Sound_Stage0_FeaturePractice\data\augmented\白唇鹿\白唇鹿2_pitch1.wav_aug18.wav	36.01689147949219
train	0	白唇鹿		C:\Users\wzq\PycharmProjects\PythonProject\PythonProject\EdgeAI_Sound_Stage0_FeaturePractice\data\augmented\白唇鹿\白唇鹿2_pitch1.wav_aug19.wav	166.04177856445312
train	0	白唇鹿		C:\Users\wzq\PycharmProjects\PythonProject\PythonProject\EdgeAI_Sound_Stage0_FeaturePractice\data\augmented\白唇鹿\白唇鹿2_pitch1.wav_aug2.wav	166.04177856445312
train	0	白唇鹿		C:\Users\wzq\PycharmProjects\PythonProject\PythonProject\EdgeAI_Sound_Stage0_FeaturePractice\data\augmented\白唇鹿\白唇鹿2_pitch1.wav_aug20.wav	51.0371208190918
train	0	白唇鹿		C:\Users\wzq\PycharmProjects\PythonProject\PythonProject\EdgeAI_Sound_Stage0_FeaturePractice\data\augmented\白唇鹿\白唇鹿2_pitch1.wav_aug21.wav	166.04177856445312
train	0	白唇鹿		C:\Users\wzq\PycharmProjects\PythonProject\PythonProject\EdgeAI_Sound_Stage0_FeaturePractice\data\augmented\白唇鹿\白唇鹿2_pitch1.wav_aug22.wav	166.04177856445312
train	0	白唇鹿		C:\Users\wzq\PycharmProjects\PythonProject\PythonProject\EdgeAI_Sound_Stage0_FeaturePractice\data\augmented\白唇鹿\白唇鹿2_pitch1.wav_aug23.wav	166.04177856445312
train	0	白唇鹿		C:\Users\wzq\PycharmProjects\PythonProject\PythonProject\EdgeAI_Sound_Stage0_FeaturePractice\data\augmented\白唇鹿\白唇鹿2_pitch1.wav_aug24.wav	166.04177856445312
train	0	白唇鹿		C:\Users\wzq\PycharmProjects\PythonProject\PythonProject\EdgeAI_Sound_Stage0_FeaturePractice\data\augmented\白唇鹿\白唇鹿2_pitch1.wav_aug25.wav	166.04177856445312
train	0	白唇鹿		C:\Users\wzq\PycharmProjects\PythonProject\PythonProject\EdgeAI_Sound_Stage0_FeaturePractice\data\augmented\白唇鹿\白唇鹿2_pitch1.wav_aug3.wav	166.04177856445312
train	0	白唇鹿		C:\Users\wzq\PycharmProjects\PythonProject\PythonProject\EdgeAI_Sound_Stage0_FeaturePractice\data\augmented\白唇鹿\白唇鹿2_pitch1.wav_aug4.wav	42.918766021728516
train	0	白唇鹿		C:\Users\wzq\PycharmProjects\PythonProject\PythonProject\EdgeAI_Sound_Stage0_FeaturePractice\data\augmented\白唇鹿\白唇鹿2_pitch1.wav_aug5.wav	166.04177856445312
train	0	白唇鹿		C:\Users\wzq\PycharmProjects\PythonProject\PythonProject\EdgeAI_Sound_Stage0_FeaturePractice\data\augmented\白唇鹿\白唇鹿2_pitch1.wav_aug6.wav	42.583984375
train	0	白唇鹿		C:\Users\wzq\PycharmProjects\PythonProject\PythonProject\EdgeAI_Sound_Stage0_FeaturePractice\data\augmented\白唇鹿\白唇鹿2_pitch1.wav_aug7.wav	166.04177856445312
train	0	白唇鹿		C:\Users\wzq\PycharmProjects\PythonProject\PythonProject\EdgeAI_Sound_Stage0_FeaturePractice\data\augmented\白唇鹿\白唇鹿2_pitch1.wav_aug8.wav	166.04177856445312
train	0	白唇鹿		C:\Users\wzq\PycharmProjects\PythonProject\PythonProject\EdgeAI_Sound_Stage0_FeaturePractice\data\augmented\白唇鹿\白唇鹿2_pitch1.wav_aug9.wav	44.66414260864258
train	0	白唇鹿		C:\Users\wzq\PycharmProjects\PythonProject\PythonProject\EdgeAI_Sound_Stage0_FeaturePractice\data\augmented\白唇鹿\白唇鹿2_pitch2.wav_aug1.wav	166.04177856445312
train	0	白唇鹿		C:\Users\wzq\PycharmProjects\PythonProject\PythonProject\EdgeAI_Sound_Stage0_FeaturePractice\data\augmented\白唇鹿\白唇鹿2_pitch2.wav_aug10.wav	156.8845672607422
train	0	白唇鹿		C:\Users\wzq\PycharmProjects\PythonProject\PythonProject\EdgeAI_Sound_Stage0_FeaturePractice\data\augmented\白唇鹿\白唇鹿2_pitch2.wav_aug11.wav	166.04177856445312
train	0	白唇鹿		C:\Users\wzq\PycharmProjects\PythonProject\PythonProject\EdgeAI_Sound_Stage0_FeaturePractice\data\augmented\白唇鹿\白唇鹿2_pitch2.wav_aug12.wav	43.450294494628906
train	0	白唇鹿		C:\Users\wzq\PycharmProjects\PythonProject\PythonProject\EdgeAI_Sound_Stage0_FeaturePractice\data\augmented\白唇鹿\白唇鹿2_pitch2.wav_aug13.wav	166.04177856445312
train	0	白唇鹿		C:\Users\wzq\PycharmProjects\PythonProject\PythonProject\EdgeAI_Sound_Stage0_FeaturePractice\data\augmented\白唇鹿\白唇鹿2_pitch2.wav_aug14.wav	166.04177856445312
train	0	白唇鹿		C:\Users\wzq\PycharmProjects\PythonProject\PythonProject\EdgeAI_Sound_Stage0_FeaturePractice\data\augmented\白唇鹿\白唇鹿2_pitch2.wav_aug15.wav	166.04177856445312
train	0	白唇鹿		C:\Users\wzq\PycharmProjects\PythonProject\PythonProject\EdgeAI_Sound_Stage0_FeaturePractice\data\augmented\白唇鹿\白唇鹿2_pitch2.wav_aug16.wav	38.732513427734375
train	0	白唇鹿		C:\Users\wzq\PycharmProjects\PythonProject\PythonProject\EdgeAI_Sound_Stage0_FeaturePractice\data\augmented\白唇鹿\白唇鹿2_pitch2.wav_aug17.wav	166.04177856445312
train	0	白唇鹿		C:\Users\wzq\PycharmProjects\PythonProject\PythonProject\EdgeAI_Sound_Stage0_FeaturePractice\data\augmented\白唇鹿\白唇鹿2_pitch2.wav_aug18.wav	166.04177856445312
train	0	白唇鹿		C:\Users\wzq\PycharmProjects\PythonProject\PythonProject\EdgeAI_Sound_Stage0_FeaturePractice\data\augmented\白唇鹿\白唇鹿2_pitch2.wav_aug19.wav	166.04177856445312
train	0	白唇鹿		C:\Users\wzq\PycharmProjects\PythonProject\PythonProject\EdgeAI_Sound_Stage0_FeaturePractice\data\augmented\白唇鹿\白唇鹿2_pitch2.wav_aug21.wav	166.04177856445312
train	0	白唇鹿		C:\Users\wzq\PycharmProjects\PythonProject\PythonProject\EdgeAI_Sound_Stage0_FeaturePractice\data\augmented\白唇鹿\白唇鹿2_stretch1.wav	166.04177856445312
train	0	白唇鹿		C:\Users\wzq\PycharmProjects\PythonProject\PythonProject\EdgeAI_Sound_Stage0_FeaturePractice\data\augmented\白唇鹿\白唇鹿2_stretch1.wav_aug1.wav	42.428314208984375
train	0	白唇鹿		C:\Users\wzq\PycharmProjects\PythonProject\PythonProject\EdgeAI_Sound_Stage0_FeaturePractice\data\augmented\白唇鹿\白唇鹿2_stretch1.wav_aug10.wav	166.04177856445312
train	0	白唇鹿		C:\Users\wzq\PycharmProjects\PythonProject\PythonProject\EdgeAI_Sound_Stage0_FeaturePractice\data\augmented\白唇鹿\白唇鹿2_stretch1.wav_aug11.wav	43.95330047607422
train	0	白唇鹿		C:\Users\wzq\PycharmProjects\PythonProject\PythonProject\EdgeAI_Sound_Stage0_FeaturePractice\data\augmented\白唇鹿\白唇鹿2_stretch1.wav_aug12.wav	41.64133071899414
train	0	白唇鹿		C:\Users\wzq\PycharmProjects\PythonProject\PythonProject\EdgeAI_Sound_Stage0_FeaturePractice\data\augmented\白唇鹿\白唇鹿2_stretch1.wav_aug13.wav	166.04177856445312
train	0	白唇鹿		C:\Users\wzq\PycharmProjects\PythonProject\PythonProject\EdgeAI_Sound_Stage0_FeaturePractice\data\augmented\白唇鹿\白唇鹿2_stretch1.wav_aug14.wav	166.04177856445312
train	0	白唇鹿		C:\Users\wzq\PycharmProjects\PythonProject\PythonProject\EdgeAI_Sound_Stage0_FeaturePractice\data\augmented\白唇鹿\白唇鹿2_stretch1.wav_aug15.wav	39.961978912353516
train	0	白唇鹿		C:\Users\wzq\PycharmProjects\PythonProject\PythonProject\EdgeAI_Sound_Stage0_FeaturePractice\data\augmented\白唇鹿\白唇鹿2_stretch1.wav_aug16.wav	45.21186065673828
train	0	白唇鹿		C:\Users\wzq\PycharmProjects\PythonProject\PythonProject\EdgeAI_Sound_Stage0_FeaturePractice\data\augmented\白唇鹿\白唇鹿2_stretch1.wav_aug17.wav	49.82649612426758
train	0	白唇鹿		C:\Users\wzq\PycharmProjects\PythonProject\PythonProject\EdgeAI_Sound_Stage0_FeaturePractice\data\augmented\白唇鹿\白唇鹿2_stretch1.wav_aug18.wav	47.53270721435547
train	0	白唇鹿		C:\Users\wzq\PycharmProjects\PythonProject\PythonProject\EdgeAI_Sound_Stage0_FeaturePractice\data\augmented\白唇鹿\白唇鹿2_stretch1.wav_aug19.wav	42.411170959472656
train	0	白唇鹿		C:\Users\wzq\PycharmProjects\PythonProject\PythonProject\EdgeAI_Sound_Stage0_FeaturePractice\data\augmented\白唇鹿\白唇鹿2_stretch1.wav_aug2.wav	42.21855545043945
train	0	白唇鹿		C:\Users\wzq\PycharmProjects\PythonProject\PythonProject\EdgeAI_Sound_Stage0_FeaturePractice\data\augmented\白唇鹿\白唇鹿2_stretch1.wav_aug20.wav	166.04177856445312
train	0	白唇鹿		C:\Users\wzq\PycharmProjects\PythonProject\PythonProject\EdgeAI_Sound_Stage0_FeaturePractice\data\augmented\白唇鹿\白唇鹿2_stretch1.wav_aug21.wav	166.04177856445312
train	0	白唇鹿		C:\Users\wzq\PycharmProjects\PythonProject\PythonProject\EdgeAI_Sound_Stage0_FeaturePractice\data\augmented\白唇鹿\白唇鹿2_stretch1.wav_aug22.wav	166.04177856445312
train	0	白唇鹿		C:\Users\wzq\PycharmProjects\PythonProject\PythonProject\EdgeAI_Sound_Stage0_FeaturePractice\data\augmented\白唇鹿\白唇鹿2_stretch1.wav_aug23.wav	166.04177856445312
train	0	白唇鹿		C:\Users\wzq\PycharmProjects\PythonProject\PythonProject\EdgeAI_Sound_Stage0_FeaturePractice\data\augmented\白唇鹿\白唇鹿2_stretch1.wav_aug24.wav	51.18965530395508
train	0	白唇鹿		C:\Users\wzq\PycharmProjects\PythonProject\PythonProject\EdgeAI_Sound_Stage0_FeaturePractice\data\augmented\白唇鹿\白唇鹿2_stretch1.wav_aug25.wav	44.58024597167969
train	0	白唇鹿		C:\Users\wzq\PycharmProjects\PythonProject\PythonProject\EdgeAI_Sound_Stage0_FeaturePractice\data\augmented\白唇鹿\白唇鹿2_stretch1.wav_aug3.wav	166.04177856445312
train	0	白唇鹿		C:\Users\wzq\PycharmProjects\PythonProject\PythonProject\EdgeAI_Sound_Stage0_FeaturePractice\data\augmented\白唇鹿\白唇鹿2_stretch1.wav_aug4.wav	41.949005126953125
train	0	白唇鹿		C:\Users\wzq\PycharmProjects\PythonProject\PythonProject\EdgeAI_Sound_Stage0_FeaturePractice\data\augmented\白唇鹿\白唇鹿2_stretch1.wav_aug5.wav	50.11260223388672
train	0	白唇鹿		C:\Users\wzq\PycharmProjects\PythonProject\PythonProject\EdgeAI_Sound_Stage0_FeaturePractice\data\augmented\白唇鹿\白唇鹿2_stretch1.wav_aug6.wav	166.04177856445312
train	0	白唇鹿		C:\Users\wzq\PycharmProjects\PythonProject\PythonProject\EdgeAI_Sound_Stage0_FeaturePractice\data\augmented\白唇鹿\白唇鹿2_stretch1.wav_aug7.wav	166.04177856445312
train	0	白唇鹿		C:\Users\wzq\PycharmProjects\PythonProject\PythonProject\EdgeAI_Sound_Stage0_FeaturePractice\data\augmented\白唇鹿\白唇鹿2_stretch1.wav_aug8.wav	166.04177856445312
train	0	白唇鹿		C:\Users\wzq\PycharmProjects\PythonProject\PythonProject\EdgeAI_Sound_Stage0_FeaturePractice\data\augmented\白唇鹿\白唇鹿2_stretch1.wav_aug9.wav	166.04177856445312
train	0	白唇鹿		C:\Users\wzq\PycharmProjects\PythonProject\PythonProject\EdgeAI_Sound_Stage0_FeaturePractice\data\augmented\白唇鹿\白唇鹿2_stretch2.wav_aug1.wav	166.04177856445312
train	0	白唇鹿		C:\Users\wzq\PycharmProjects\PythonProject\PythonProject\EdgeAI_Sound_Stage0_FeaturePractice\data\augmented\白唇鹿\白唇鹿2_stretch2.wav_aug10.wav	166.04177856445312
train	0	白唇鹿		C:\Users\wzq\PycharmProjects\PythonProject\PythonProject\EdgeAI_Sound_Stage0_FeaturePractice\data\augmented\白唇鹿\白唇鹿2_stretch2.wav_aug11.wav	166.04177856445312
train	0	白唇鹿		C:\Users\wzq\PycharmProjects\PythonProject\PythonProject\EdgeAI_Sound_Stage0_FeaturePractice\data\augmented\白唇鹿\白唇鹿2_stretch2.wav_aug12.wav	166.04177856445312
train	0	白唇鹿		C:\Users\wzq\PycharmProjects\PythonProject\PythonProject\EdgeAI_Sound_Stage0_FeaturePractice\data\augmented\白唇鹿\白唇鹿2_stretch2.wav_aug13.wav	35.89960861206055
train	0	白唇鹿		C:\Users\wzq\PycharmProjects\PythonProject\PythonProject\EdgeAI_Sound_Stage0_FeaturePractice\data\augmented\白唇鹿\白唇鹿2_stretch2.wav_aug14.wav	162.78038024902344
train	0	白唇鹿		C:\Users\wzq\PycharmProjects\PythonProject\PythonProject\EdgeAI_Sound_Stage0_FeaturePractice\data\augmented\白唇鹿\白唇鹿2_stretch2.wav_aug15.wav	166.04177856445312
train	0	白唇鹿		C:\Users\wzq\PycharmProjects\PythonProject\PythonProject\EdgeAI_Sound_Stage0_FeaturePractice\data\augmented\白唇鹿\白唇鹿2_stretch2.wav_aug16.wav	152.75631713867188
train	0	白唇鹿		C:\Users\wzq\PycharmProjects\PythonProject\PythonProject\EdgeAI_Sound_Stage0_FeaturePractice\data\augmented\白唇鹿\白唇鹿2_stretch2.wav_aug17.wav	166.04177856445312
train	0	白唇鹿		C:\Users\wzq\PycharmProjects\PythonProject\PythonProject\EdgeAI_Sound_Stage0_FeaturePractice\data\augmented\白唇鹿\白唇鹿2_stretch2.wav_aug18.wav	52.24638748168945
train	0	白唇鹿		C:\Users\wzq\PycharmProjects\PythonProject\PythonProject\EdgeAI_Sound_Stage0_FeaturePractice\data\augmented\白唇鹿\白唇鹿2_stretch2.wav_aug19.wav	166.04177856445312
train	0	白唇鹿		C:\Users\wzq\PycharmProjects\PythonProject\PythonProject\EdgeAI_Sound_Stage0_FeaturePractice\data\augmented\白唇鹿\白唇鹿2_stretch2.wav_aug21.wav	166.04177856445312
train	1	藏羚羊		C:\Users\wzq\PycharmProjects\PythonProject\PythonProject\EdgeAI_Sound_Stage0_FeaturePractice\data\augmented\藏羚羊\藏羚羊1_noise1.wav	44.56350326538086
train	1	藏羚羊		C:\Users\wzq\PycharmProjects\PythonProject\PythonProject\EdgeAI_Sound_Stage0_FeaturePractice\data\augmented\藏羚羊\藏羚羊1_noise1.wav_aug1.wav	37.316490173339844
train	1	藏羚羊		C:\Users\wzq\PycharmProjects\PythonProject\PythonProject\EdgeAI_Sound_Stage0_FeaturePractice\data\augmented\藏羚羊\藏羚羊1_noise1.wav_aug10.wav	44.56350326538086
train	1	藏羚羊		C:\Users\wzq\PycharmProjects\PythonProject\PythonProject\EdgeAI_Sound_Stage0_FeaturePractice\data\augmented\藏羚羊\藏羚羊1_noise1.wav_aug11.wav	42.47554016113281
train	1	藏羚羊		C:\Users\wzq\PycharmProjects\PythonProject\PythonProject\EdgeAI_Sound_Stage0_FeaturePractice\data\augmented\藏羚羊\藏羚羊1_noise1.wav_aug12.wav	44.56350326538086
train	1	藏羚羊		C:\Users\wzq\PycharmProjects\PythonProject\PythonProject\EdgeAI_Sound_Stage0_FeaturePractice\data\augmented\藏羚羊\藏羚羊1_noise1.wav_aug13.wav	44.56350326538086
train	1	藏羚羊		C:\Users\wzq\PycharmProjects\PythonProject\PythonProject\EdgeAI_Sound_Stage0_FeaturePractice\data\augmented\藏羚羊\藏羚羊1_noise1.wav_aug14.wav	48.911895751953125
train	1	藏羚羊		C:\Users\wzq\PycharmProjects\PythonProject\PythonProject\EdgeAI_Sound_Stage0_FeaturePractice\data\augmented\藏羚羊\藏羚羊1_noise1.wav_aug15.wav	44.56350326538086
train	1	藏羚羊		C:\Users\wzq\PycharmProjects\PythonProject\PythonProject\EdgeAI_Sound_Stage0_FeaturePractice\data\augmented\藏羚羊\藏羚羊1_noise1.wav_aug16.wav	34.21350860595703
train	1	藏羚羊		C:\Users\wzq\PycharmProjects\PythonProject\PythonProject\EdgeAI_Sound_Stage0_FeaturePractice\data\augmented\藏羚羊\藏羚羊1_noise1.wav_aug17.wav	44.56350326538086
train	1	藏羚羊		C:\Users\wzq\PycharmProjects\PythonProject\PythonProject\EdgeAI_Sound_Stage0_FeaturePractice\data\augmented\藏羚羊\藏羚羊1_noise1.wav_aug18.wav	39.0753288269043
train	1	藏羚羊		C:\Users\wzq\PycharmProjects\PythonProject\PythonProject\EdgeAI_Sound_Stage0_FeaturePractice\data\augmented\藏羚羊\藏羚羊1_noise1.wav_aug19.wav	44.56350326538086
train	1	藏羚羊		C:\Users\wzq\PycharmProjects\PythonProject\PythonProject\EdgeAI_Sound_Stage0_FeaturePractice\data\augmented\藏羚羊\藏羚羊1_noise1.wav_aug2.wav	44.56350326538086
train	1	藏羚羊		C:\Users\wzq\PycharmProjects\PythonProject\PythonProject\EdgeAI_Sound_Stage0_FeaturePractice\data\augmented\藏羚羊\藏羚羊1_noise1.wav_aug20.wav	40.613311767578125
train	1	藏羚羊		C:\Users\wzq\PycharmProjects\PythonProject\PythonProject\EdgeAI_Sound_Stage0_FeaturePractice\data\augmented\藏羚羊\藏羚羊1_noise1.wav_aug21.wav	51.00735092163086
train	1	藏羚羊		C:\Users\wzq\PycharmProjects\PythonProject\PythonProject\EdgeAI_Sound_Stage0_FeaturePractice\data\augmented\藏羚羊\藏羚羊1_noise1.wav_aug22.wav	44.36216354370117
train	1	藏羚羊		C:\Users\wzq\PycharmProjects\PythonProject\PythonProject\EdgeAI_Sound_Stage0_FeaturePractice\data\augmented\藏羚羊\藏羚羊1_noise1.wav_aug23.wav	39.554237365722656
train	1	藏羚羊		C:\Users\wzq\PycharmProjects\PythonProject\PythonProject\EdgeAI_Sound_Stage0_FeaturePractice\data\augmented\藏羚羊\藏羚羊1_noise1.wav_aug24.wav	34.66950988769531
train	1	藏羚羊		C:\Users\wzq\PycharmProjects\PythonProject\PythonProject\EdgeAI_Sound_Stage0_FeaturePractice\data\augmented\藏羚羊\藏羚羊1_noise1.wav_aug25.wav	44.56350326538086
train	1	藏羚羊		C:\Users\wzq\PycharmProjects\PythonProject\PythonProject\EdgeAI_Sound_Stage0_FeaturePractice\data\augmented\藏羚羊\藏羚羊1_noise1.wav_aug3.wav	44.371768951416016
train	1	藏羚羊		C:\Users\wzq\PycharmProjects\PythonProject\PythonProject\EdgeAI_Sound_Stage0_FeaturePractice\data\augmented\藏羚羊\藏羚羊1_noise1.wav_aug4.wav	35.39516067504883
train	1	藏羚羊		C:\Users\wzq\PycharmProjects\PythonProject\PythonProject\EdgeAI_Sound_Stage0_FeaturePractice\data\augmented\藏羚羊\藏羚羊1_noise1.wav_aug5.wav	44.56350326538086
train	1	藏羚羊		C:\Users\wzq\PycharmProjects\PythonProject\PythonProject\EdgeAI_Sound_Stage0_FeaturePractice\data\augmented\藏羚羊\藏羚羊1_noise1.wav_aug6.wav	44.56350326538086
train	1	藏羚羊		C:\Users\wzq\PycharmProjects\PythonProject\PythonProject\EdgeAI_Sound_Stage0_FeaturePractice\data\augmented\藏羚羊\藏羚羊1_noise1.wav_aug7.wav	35.04757308959961
train	1	藏羚羊		C:\Users\wzq\PycharmProjects\PythonProject\PythonProject\EdgeAI_Sound_Stage0_FeaturePractice\data\augmented\藏羚羊\藏羚羊1_noise1.wav_aug8.wav	44.56350326538086
train	1	藏羚羊		C:\Users\wzq\PycharmProjects\PythonProject\PythonProject\EdgeAI_Sound_Stage0_FeaturePractice\data\augmented\藏羚羊\藏羚羊1_noise1.wav_aug9.wav	44.435333251953125
train	1	藏羚羊		C:\Users\wzq\PycharmProjects\PythonProject\PythonProject\EdgeAI_Sound_Stage0_FeaturePractice\data\augmented\藏羚羊\藏羚羊1_noise2.wav	35.51648712158203
train	1	藏羚羊		C:\Users\wzq\PycharmProjects\PythonProject\PythonProject\EdgeAI_Sound_Stage0_FeaturePractice\data\augmented\藏羚羊\藏羚羊1_noise2.wav_aug1.wav	35.51648712158203
train	1	藏羚羊		C:\Users\wzq\PycharmProjects\PythonProject\PythonProject\EdgeAI_Sound_Stage0_FeaturePractice\data\augmented\藏羚羊\藏羚羊1_noise2.wav_aug10.wav	35.51648712158203
train	1	藏羚羊		C:\Users\wzq\PycharmProjects\PythonProject\PythonProject\EdgeAI_Sound_Stage0_FeaturePractice\data\augmented\藏羚羊\藏羚羊1_noise2.wav_aug11.wav	39.24421691894531
train	1	藏羚羊		C:\Users\wzq\PycharmProjects\PythonProject\PythonProject\EdgeAI_Sound_Stage0_FeaturePractice\data\augmented\藏羚羊\藏羚羊1_noise2.wav_aug12.wav	32.30620193481445
train	1	藏羚羊		C:\Users\wzq\PycharmProjects\PythonProject\PythonProject\EdgeAI_Sound_Stage0_FeaturePractice\data\augmented\藏羚羊\藏羚羊1_noise2.wav_aug13.wav	33.48591995239258
train	1	藏羚羊		C:\Users\wzq\PycharmProjects\PythonProject\PythonProject\EdgeAI_Sound_Stage0_FeaturePractice\data\augmented\藏羚羊\藏羚羊1_noise2.wav_aug14.wav	35.16083526611328
train	1	藏羚羊		C:\Users\wzq\PycharmProjects\PythonProject\PythonProject\EdgeAI_Sound_Stage0_FeaturePractice\data\augmented\藏羚羊\藏羚羊1_noise2.wav_aug15.wav	39.88147735595703
train	1	藏羚羊		C:\Users\wzq\PycharmProjects\PythonProject\PythonProject\EdgeAI_Sound_Stage0_FeaturePractice\data\augmented\藏羚羊\藏羚羊1_noise2.wav_aug16.wav	32.057071685791016
train	1	藏羚羊		C:\Users\wzq\PycharmProjects\PythonProject\PythonProject\EdgeAI_Sound_Stage0_FeaturePractice\data\augmented\藏羚羊\藏羚羊1_noise2.wav_aug17.wav	35.51648712158203
train	1	藏羚羊		C:\Users\wzq\PycharmProjects\PythonProject\PythonProject\EdgeAI_Sound_Stage0_FeaturePractice\data\augmented\藏羚羊\藏羚羊1_noise2.wav_aug18.wav	35.51648712158203
train	1	藏羚羊		C:\Users\wzq\PycharmProjects\PythonProject\PythonProject\EdgeAI_Sound_Stage0_FeaturePractice\data\augmented\藏羚羊\藏羚羊1_noise2.wav_aug19.wav	35.51648712158203
train	1	藏羚羊		C:\Users\wzq\PycharmProjects\PythonProject\PythonProject\EdgeAI_Sound_Stage0_FeaturePractice\data\augmented\藏羚羊\藏羚羊1_noise2.wav_aug2.wav	35.469120025634766
train	1	藏羚羊		C:\Users\wzq\PycharmProjects\PythonProject\PythonProject\EdgeAI_Sound_Stage0_FeaturePractice\data\augmented\藏羚羊\藏羚羊1_noise2.wav_aug20.wav	35.51648712158203
train	1	藏羚羊		C:\Users\wzq\PycharmProjects\PythonProject\PythonProject\EdgeAI_Sound_Stage0_FeaturePractice\data\augmented\藏羚羊\藏羚羊1_noise2.wav_aug21.wav	32.49674606323242
train	1	藏羚羊		C:\Users\wzq\PycharmProjects\PythonProject\PythonProject\EdgeAI_Sound_Stage0_FeaturePractice\data\augmented\藏羚羊\藏羚羊1_noise2.wav_aug22.wav	35.51648712158203
train	1	藏羚羊		C:\Users\wzq\PycharmProjects\PythonProject\PythonProject\EdgeAI_Sound_Stage0_FeaturePractice\data\augmented\藏羚羊\藏羚羊1_noise2.wav_aug23.wav	30.963178634643555
train	1	藏羚羊		C:\Users\wzq\PycharmProjects\PythonProject\PythonProject\EdgeAI_Sound_Stage0_FeaturePractice\data\augmented\藏羚羊\藏羚羊1_noise2.wav_aug24.wav	35.51648712158203
train	1	藏羚羊		C:\Users\wzq\PycharmProjects\PythonProject\PythonProject\EdgeAI_Sound_Stage0_FeaturePractice\data\augmented\藏羚羊\藏羚羊1_noise2.wav_aug25.wav	30.551271438598633
train	1	藏羚羊		C:\Users\wzq\PycharmProjects\PythonProject\PythonProject\EdgeAI_Sound_Stage0_FeaturePractice\data\augmented\藏羚羊\藏羚羊1_noise2.wav_aug3.wav	40.153419494628906
train	1	藏羚羊		C:\Users\wzq\PycharmProjects\PythonProject\PythonProject\EdgeAI_Sound_Stage0_FeaturePractice\data\augmented\藏羚羊\藏羚羊1_noise2.wav_aug4.wav	34.59000015258789
train	1	藏羚羊		C:\Users\wzq\PycharmProjects\PythonProject\PythonProject\EdgeAI_Sound_Stage0_FeaturePractice\data\augmented\藏羚羊\藏羚羊1_noise2.wav_aug5.wav	40.380523681640625
train	1	藏羚羊		C:\Users\wzq\PycharmProjects\PythonProject\PythonProject\EdgeAI_Sound_Stage0_FeaturePractice\data\augmented\藏羚羊\藏羚羊1_noise2.wav_aug6.wav	35.91541290283203
train	1	藏羚羊		C:\Users\wzq\PycharmProjects\PythonProject\PythonProject\EdgeAI_Sound_Stage0_FeaturePractice\data\augmented\藏羚羊\藏羚羊1_noise2.wav_aug7.wav	34.76382064819336
train	1	藏羚羊		C:\Users\wzq\PycharmProjects\PythonProject\PythonProject\EdgeAI_Sound_Stage0_FeaturePractice\data\augmented\藏羚羊\藏羚羊1_noise2.wav_aug8.wav	35.13872146606445
train	1	藏羚羊		C:\Users\wzq\PycharmProjects\PythonProject\PythonProject\EdgeAI_Sound_Stage0_FeaturePractice\data\augmented\藏羚羊\藏羚羊1_noise2.wav_aug9.wav	39.720462799072266
train	1	藏羚羊		C:\Users\wzq\PycharmProjects\PythonProject\PythonProject\EdgeAI_Sound_Stage0_FeaturePractice\data\augmented\藏羚羊\藏羚羊1_pitch1.wav	166.04177856445312
train	1	藏羚羊		C:\Users\wzq\PycharmProjects\PythonProject\PythonProject\EdgeAI_Sound_Stage0_FeaturePractice\data\augmented\藏羚羊\藏羚羊1_pitch1.wav_aug1.wav	35.64892578125
train	1	藏羚羊		C:\Users\wzq\PycharmProjects\PythonProject\PythonProject\EdgeAI_Sound_Stage0_FeaturePractice\data\augmented\藏羚羊\藏羚羊1_pitch1.wav_aug10.wav	166.04177856445312
train	1	藏羚羊		C:\Users\wzq\PycharmProjects\PythonProject\PythonProject\EdgeAI_Sound_Stage0_FeaturePractice\data\augmented\藏羚羊\藏羚羊1_pitch1.wav_aug11.wav	37.50470733642578
train	1	藏羚羊		C:\Users\wzq\PycharmProjects\PythonProject\PythonProject\EdgeAI_Sound_Stage0_FeaturePractice\data\augmented\藏羚羊\藏羚羊1_pitch1.wav_aug12.wav	166.04177856445312
train	1	藏羚羊		C:\Users\wzq\PycharmProjects\PythonProject\PythonProject\EdgeAI_Sound_Stage0_FeaturePractice\data\augmented\藏羚羊\藏羚羊1_pitch1.wav_aug13.wav	38.193565368652344
train	1	藏羚羊		C:\Users\wzq\PycharmProjects\PythonProject\PythonProject\EdgeAI_Sound_Stage0_FeaturePractice\data\augmented\藏羚羊\藏羚羊1_pitch1.wav_aug14.wav	46.5361328125
train	1	藏羚羊		C:\Users\wzq\PycharmProjects\PythonProject\PythonProject\EdgeAI_Sound_Stage0_FeaturePractice\data\augmented\藏羚羊\藏羚羊1_pitch1.wav_aug15.wav	151.80125427246094
train	1	藏羚羊		C:\Users\wzq\PycharmProjects\PythonProject\PythonProject\EdgeAI_Sound_Stage0_FeaturePractice\data\augmented\藏羚羊\藏羚羊1_pitch1.wav_aug16.wav	45.6140251159668
train	1	藏羚羊		C:\Users\wzq\PycharmProjects\PythonProject\PythonProject\EdgeAI_Sound_Stage0_FeaturePractice\data\augmented\藏羚羊\藏羚羊1_pitch1.wav_aug17.wav	166.04177856445312
train	1	藏羚羊		C:\Users\wzq\PycharmProjects\PythonProject\PythonProject\EdgeAI_Sound_Stage0_FeaturePractice\data\augmented\藏羚羊\藏羚羊1_pitch1.wav_aug18.wav	166.04177856445312
train	1	藏羚羊		C:\Users\wzq\PycharmProjects\PythonProject\PythonProject\EdgeAI_Sound_Stage0_FeaturePractice\data\augmented\藏羚羊\藏羚羊1_pitch1.wav_aug19.wav	166.04177856445312
train	1	藏羚羊		C:\Users\wzq\PycharmProjects\PythonProject\PythonProject\EdgeAI_Sound_Stage0_FeaturePractice\data\augmented\藏羚羊\藏羚羊1_pitch1.wav_aug2.wav	144.4867706298828
train	1	藏羚羊		C:\Users\wzq\PycharmProjects\PythonProject\PythonProject\EdgeAI_Sound_Stage0_FeaturePractice\data\augmented\藏羚羊\藏羚羊1_pitch1.wav_aug20.wav	144.82879638671875
train	1	藏羚羊		C:\Users\wzq\PycharmProjects\PythonProject\PythonProject\EdgeAI_Sound_Stage0_FeaturePractice\data\augmented\藏羚羊\藏羚羊1_pitch1.wav_aug21.wav	46.955589294433594
train	1	藏羚羊		C:\Users\wzq\PycharmProjects\PythonProject\PythonProject\EdgeAI_Sound_Stage0_FeaturePractice\data\augmented\藏羚羊\藏羚羊1_pitch1.wav_aug22.wav	47.54685592651367
train	1	藏羚羊		C:\Users\wzq\PycharmProjects\PythonProject\PythonProject\EdgeAI_Sound_Stage0_FeaturePractice\data\augmented\藏羚羊\藏羚羊1_pitch1.wav_aug23.wav	151.14324951171875
train	1	藏羚羊		C:\Users\wzq\PycharmProjects\PythonProject\PythonProject\EdgeAI_Sound_Stage0_FeaturePractice\data\augmented\藏羚羊\藏羚羊1_pitch1.wav_aug24.wav	166.04177856445312
train	1	藏羚羊		C:\Users\wzq\PycharmProjects\PythonProject\PythonProject\EdgeAI_Sound_Stage0_FeaturePractice\data\augmented\藏羚羊\藏羚羊1_pitch1.wav_aug25.wav	49.75245666503906
train	1	藏羚羊		C:\Users\wzq\PycharmProjects\PythonProject\PythonProject\EdgeAI_Sound_Stage0_FeaturePractice\data\augmented\藏羚羊\藏羚羊1_pitch1.wav_aug3.wav	166.04177856445312
train	1	藏羚羊		C:\Users\wzq\PycharmProjects\PythonProject\PythonProject\EdgeAI_Sound_Stage0_FeaturePractice\data\augmented\藏羚羊\藏羚羊1_pitch1.wav_aug4.wav	37.29658508300781
train	1	藏羚羊		C:\Users\wzq\PycharmProjects\PythonProject\PythonProject\EdgeAI_Sound_Stage0_FeaturePractice\data\augmented\藏羚羊\藏羚羊1_pitch1.wav_aug5.wav	35.498626708984375
train	1	藏羚羊		C:\Users\wzq\PycharmProjects\PythonProject\PythonProject\EdgeAI_Sound_Stage0_FeaturePractice\data\augmented\藏羚羊\藏羚羊1_pitch1.wav_aug6.wav	166.04177856445312
train	1	藏羚羊		C:\Users\wzq\PycharmProjects\PythonProject\PythonProject\EdgeAI_Sound_Stage0_FeaturePractice\data\augmented\藏羚羊\藏羚羊1_pitch1.wav_aug7.wav	154.71437072753906
train	1	藏羚羊		C:\Users\wzq\PycharmProjects\PythonProject\PythonProject\EdgeAI_Sound_Stage0_FeaturePractice\data\augmented\藏羚羊\藏羚羊1_pitch1.wav_aug8.wav	151.54522705078125
train	1	藏羚羊		C:\Users\wzq\PycharmProjects\PythonProject\PythonProject\EdgeAI_Sound_Stage0_FeaturePractice\data\augmented\藏羚羊\藏羚羊1_pitch1.wav_aug9.wav	36.52715301513672
train	1	藏羚羊		C:\Users\wzq\PycharmProjects\PythonProject\PythonProject\EdgeAI_Sound_Stage0_FeaturePractice\data\augmented\藏羚羊\藏羚羊1_pitch2.wav	166.04177856445312
train	1	藏羚羊		C:\Users\wzq\PycharmProjects\PythonProject\PythonProject\EdgeAI_Sound_Stage0_FeaturePractice\data\augmented\藏羚羊\藏羚羊1_pitch2.wav_aug1.wav	35.21157455444336
train	1	藏羚羊		C:\Users\wzq\PycharmProjects\PythonProject\PythonProject\EdgeAI_Sound_Stage0_FeaturePractice\data\augmented\藏羚羊\藏羚羊1_pitch2.wav_aug10.wav	166.04177856445312
train	1	藏羚羊		C:\Users\wzq\PycharmProjects\PythonProject\PythonProject\EdgeAI_Sound_Stage0_FeaturePractice\data\augmented\藏羚羊\藏羚羊1_pitch2.wav_aug11.wav	166.04177856445312
train	1	藏羚羊		C:\Users\wzq\PycharmProjects\PythonProject\PythonProject\EdgeAI_Sound_Stage0_FeaturePractice\data\augmented\藏羚羊\藏羚羊1_pitch2.wav_aug12.wav	166.04177856445312
train	1	藏羚羊		C:\Users\wzq\PycharmProjects\PythonProject\PythonProject\EdgeAI_Sound_Stage0_FeaturePractice\data\augmented\藏羚羊\藏羚羊1_pitch2.wav_aug13.wav	39.01002883911133
train	1	藏羚羊		C:\Users\wzq\PycharmProjects\PythonProject\PythonProject\EdgeAI_Sound_Stage0_FeaturePractice\data\augmented\藏羚羊\藏羚羊1_pitch2.wav_aug14.wav	43.50728988647461
train	1	藏羚羊		C:\Users\wzq\PycharmProjects\PythonProject\PythonProject\EdgeAI_Sound_Stage0_FeaturePractice\data\augmented\藏羚羊\藏羚羊1_pitch2.wav_aug15.wav	166.04177856445312
train	1	藏羚羊		C:\Users\wzq\PycharmProjects\PythonProject\PythonProject\EdgeAI_Sound_Stage0_FeaturePractice\data\augmented\藏羚羊\藏羚羊1_pitch2.wav_aug16.wav	166.04177856445312
train	1	藏羚羊		C:\Users\wzq\PycharmProjects\PythonProject\PythonProject\EdgeAI_Sound_Stage0_FeaturePractice\data\augmented\藏羚羊\藏羚羊1_pitch2.wav_aug17.wav	166.04177856445312
train	1	藏羚羊		C:\Users\wzq\PycharmProjects\PythonProject\PythonProject\EdgeAI_Sound_Stage0_FeaturePractice\data\augmented\藏羚羊\藏羚羊1_pitch2.wav_aug18.wav	166.04177856445312
train	1	藏羚羊		C:\Users\wzq\PycharmProjects\PythonProject\PythonProject\EdgeAI_Sound_Stage0_FeaturePractice\data\augmented\藏羚羊\藏羚羊1_pitch2.wav_aug19.wav	166.04177856445312
train	1	藏羚羊		C:\Users\wzq\PycharmProjects\PythonProject\PythonProject\EdgeAI_Sound_Stage0_FeaturePractice\data\augmented\藏羚羊\藏羚羊1_pitch2.wav_aug2.wav	166.04177856445312
train	1	藏羚羊		C:\Users\wzq\PycharmProjects\PythonProject\PythonProject\EdgeAI_Sound_Stage0_FeaturePractice\data\augmented\藏羚羊\藏羚羊1_pitch2.wav_aug20.wav	166.04177856445312
train	1	藏羚羊		C:\Users\wzq\PycharmProjects\PythonProject\PythonProject\EdgeAI_Sound_Stage0_FeaturePractice\data\augmented\藏羚羊\藏羚羊1_pitch2.wav_aug21.wav	166.04177856445312
train	1	藏羚羊		C:\Users\wzq\PycharmProjects\PythonProject\PythonProject\EdgeAI_Sound_Stage0_FeaturePractice\data\augmented\藏羚羊\藏羚羊1_pitch2.wav_aug22.wav	166.04177856445312
train	1	藏羚羊		C:\Users\wzq\PycharmProjects\PythonProject\PythonProject\EdgeAI_Sound_Stage0_FeaturePractice\data\augmented\藏羚羊\藏羚羊1_pitch2.wav_aug23.wav	49.971805572509766
train	1	藏羚羊		C:\Users\wzq\PycharmProjects\PythonProject\PythonProject\EdgeAI_Sound_Stage0_FeaturePractice\data\augmented\藏羚羊\藏羚羊1_pitch2.wav_aug24.wav	166.04177856445312
train	1	藏羚羊		C:\Users\wzq\PycharmProjects\PythonProject\PythonProject\EdgeAI_Sound_Stage0_FeaturePractice\data\augmented\藏羚羊\藏羚羊1_pitch2.wav_aug25.wav	38.60251998901367
train	1	藏羚羊		C:\Users\wzq\PycharmProjects\PythonProject\PythonProject\EdgeAI_Sound_Stage0_FeaturePractice\data\augmented\藏羚羊\藏羚羊1_pitch2.wav_aug3.wav	166.04177856445312
train	1	藏羚羊		C:\Users\wzq\PycharmProjects\PythonProject\PythonProject\EdgeAI_Sound_Stage0_FeaturePractice\data\augmented\藏羚羊\藏羚羊1_pitch2.wav_aug4.wav	166.04177856445312
train	1	藏羚羊		C:\Users\wzq\PycharmProjects\PythonProject\PythonProject\EdgeAI_Sound_Stage0_FeaturePractice\data\augmented\藏羚羊\藏羚羊1_pitch2.wav_aug5.wav	166.04177856445312
train	1	藏羚羊		C:\Users\wzq\PycharmProjects\PythonProject\PythonProject\EdgeAI_Sound_Stage0_FeaturePractice\data\augmented\藏羚羊\藏羚羊1_pitch2.wav_aug6.wav	35.84880065917969
train	1	藏羚羊		C:\Users\wzq\PycharmProjects\PythonProject\PythonProject\EdgeAI_Sound_Stage0_FeaturePractice\data\augmented\藏羚羊\藏羚羊1_pitch2.wav_aug7.wav	166.04177856445312
train	1	藏羚羊		C:\Users\wzq\PycharmProjects\PythonProject\PythonProject\EdgeAI_Sound_Stage0_FeaturePractice\data\augmented\藏羚羊\藏羚羊1_pitch2.wav_aug8.wav	166.04177856445312
train	1	藏羚羊		C:\Users\wzq\PycharmProjects\PythonProject\PythonProject\EdgeAI_Sound_Stage0_FeaturePractice\data\augmented\藏羚羊\藏羚羊1_pitch2.wav_aug9.wav	43.02195358276367
train	1	藏羚羊		C:\Users\wzq\PycharmProjects\PythonProject\PythonProject\EdgeAI_Sound_Stage0_FeaturePractice\data\augmented\藏羚羊\藏羚羊1_stretch1.wav	166.04177856445312
train	1	藏羚羊		C:\Users\wzq\PycharmProjects\PythonProject\PythonProject\EdgeAI_Sound_Stage0_FeaturePractice\data\augmented\藏羚羊\藏羚羊1_stretch1.wav_aug1.wav	166.04177856445312
train	1	藏羚羊		C:\Users\wzq\PycharmProjects\PythonProject\PythonProject\EdgeAI_Sound_Stage0_FeaturePractice\data\augmented\藏羚羊\藏羚羊1_stretch1.wav_aug10.wav	166.04177856445312
train	1	藏羚羊		C:\Users\wzq\PycharmProjects\PythonProject\PythonProject\EdgeAI_Sound_Stage0_FeaturePractice\data\augmented\藏羚羊\藏羚羊1_stretch1.wav_aug11.wav	166.04177856445312
train	1	藏羚羊		C:\Users\wzq\PycharmProjects\PythonProject\PythonProject\EdgeAI_Sound_Stage0_FeaturePractice\data\augmented\藏羚羊\藏羚羊1_stretch1.wav_aug12.wav	166.04177856445312
train	1	藏羚羊		C:\Users\wzq\PycharmProjects\PythonProject\PythonProject\EdgeAI_Sound_Stage0_FeaturePractice\data\augmented\藏羚羊\藏羚羊1_stretch1.wav_aug13.wav	166.04177856445312
train	1	藏羚羊		C:\Users\wzq\PycharmProjects\PythonProject\PythonProject\EdgeAI_Sound_Stage0_FeaturePractice\data\augmented\藏羚羊\藏羚羊1_stretch1.wav_aug14.wav	39.75625228881836
train	1	藏羚羊		C:\Users\wzq\PycharmProjects\PythonProject\PythonProject\EdgeAI_Sound_Stage0_FeaturePractice\data\augmented\藏羚羊\藏羚羊1_stretch1.wav_aug15.wav	166.04177856445312
train	1	藏羚羊		C:\Users\wzq\PycharmProjects\PythonProject\PythonProject\EdgeAI_Sound_Stage0_FeaturePractice\data\augmented\藏羚羊\藏羚羊1_stretch1.wav_aug16.wav	45.19989013671875
train	1	藏羚羊		C:\Users\wzq\PycharmProjects\PythonProject\PythonProject\EdgeAI_Sound_Stage0_FeaturePractice\data\augmented\藏羚羊\藏羚羊1_stretch1.wav_aug17.wav	53.71997833251953
train	1	藏羚羊		C:\Users\wzq\PycharmProjects\PythonProject\PythonProject\EdgeAI_Sound_Stage0_FeaturePractice\data\augmented\藏羚羊\藏羚羊1_stretch1.wav_aug18.wav	49.726375579833984
train	1	藏羚羊		C:\Users\wzq\PycharmProjects\PythonProject\PythonProject\EdgeAI_Sound_Stage0_FeaturePractice\data\augmented\藏羚羊\藏羚羊1_stretch1.wav_aug19.wav	166.04177856445312
train	1	藏羚羊		C:\Users\wzq\PycharmProjects\PythonProject\PythonProject\EdgeAI_Sound_Stage0_FeaturePractice\data\augmented\藏羚羊\藏羚羊1_stretch1.wav_aug2.wav	40.41666793823242
train	1	藏羚羊		C:\Users\wzq\PycharmProjects\PythonProject\PythonProject\EdgeAI_Sound_Stage0_FeaturePractice\data\augmented\藏羚羊\藏羚羊1_stretch1.wav_aug20.wav	45.290042877197266
train	1	藏羚羊		C:\Users\wzq\PycharmProjects\PythonProject\PythonProject\EdgeAI_Sound_Stage0_FeaturePractice\data\augmented\藏羚羊\藏羚羊1_stretch1.wav_aug21.wav	166.04177856445312
train	1	藏羚羊		C:\Users\wzq\PycharmProjects\PythonProject\PythonProject\EdgeAI_Sound_Stage0_FeaturePractice\data\augmented\藏羚羊\藏羚羊1_stretch1.wav_aug22.wav	166.04177856445312
train	1	藏羚羊		C:\Users\wzq\PycharmProjects\PythonProject\PythonProject\EdgeAI_Sound_Stage0_FeaturePractice\data\augmented\藏羚羊\藏羚羊1_stretch1.wav_aug23.wav	166.04177856445312
train	1	藏羚羊		C:\Users\wzq\PycharmProjects\PythonProject\PythonProject\EdgeAI_Sound_Stage0_FeaturePractice\data\augmented\藏羚羊\藏羚羊1_stretch1.wav_aug24.wav	166.04177856445312
train	1	藏羚羊		C:\Users\wzq\PycharmProjects\PythonProject\PythonProject\EdgeAI_Sound_Stage0_FeaturePractice\data\augmented\藏羚羊\藏羚羊1_stretch1.wav_aug25.wav	39.38077163696289
train	1	藏羚羊		C:\Users\wzq\PycharmProjects\PythonProject\PythonProject\EdgeAI_Sound_Stage0_FeaturePractice\data\augmented\藏羚羊\藏羚羊1_stretch1.wav_aug3.wav	37.55202102661133
train	1	藏羚羊		C:\Users\wzq\PycharmProjects\PythonProject\PythonProject\EdgeAI_Sound_Stage0_FeaturePractice\data\augmented\藏羚羊\藏羚羊1_stretch1.wav_aug4.wav	34.592864990234375
train	1	藏羚羊		C:\Users\wzq\PycharmProjects\PythonProject\PythonProject\EdgeAI_Sound_Stage0_FeaturePractice\data\augmented\藏羚羊\藏羚羊1_stretch1.wav_aug5.wav	166.04177856445312
train	1	藏羚羊		C:\Users\wzq\PycharmProjects\PythonProject\PythonProject\EdgeAI_Sound_Stage0_FeaturePractice\data\augmented\藏羚羊\藏羚羊1_stretch1.wav_aug6.wav	36.77538299560547
train	1	藏羚羊		C:\Users\wzq\PycharmProjects\PythonProject\PythonProject\EdgeAI_Sound_Stage0_FeaturePractice\data\augmented\藏羚羊\藏羚羊1_stretch1.wav_aug7.wav	45.05412292480469
train	1	藏羚羊		C:\Users\wzq\PycharmProjects\PythonProject\PythonProject\EdgeAI_Sound_Stage0_FeaturePractice\data\augmented\藏羚羊\藏羚羊1_stretch1.wav_aug8.wav	166.04177856445312
train	1	藏羚羊		C:\Users\wzq\PycharmProjects\PythonProject\PythonProject\EdgeAI_Sound_Stage0_FeaturePractice\data\augmented\藏羚羊\藏羚羊1_stretch1.wav_aug9.wav	166.04177856445312
train	1	藏羚羊		C:\Users\wzq\PycharmProjects\PythonProject\PythonProject\EdgeAI_Sound_Stage0_FeaturePractice\data\augmented\藏羚羊\藏羚羊1_stretch2.wav	166.04177856445312
train	1	藏羚羊		C:\Users\wzq\PycharmProjects\PythonProject\PythonProject\EdgeAI_Sound_Stage0_FeaturePractice\data\augmented\藏羚羊\藏羚羊1_stretch2.wav_aug1.wav	53.25357437133789
train	1	藏羚羊		C:\Users\wzq\PycharmProjects\PythonProject\PythonProject\EdgeAI_Sound_Stage0_FeaturePractice\data\augmented\藏羚羊\藏羚羊1_stretch2.wav_aug10.wav	142.72903442382812
train	1	藏羚羊		C:\Users\wzq\PycharmProjects\PythonProject\PythonProject\EdgeAI_Sound_Stage0_FeaturePractice\data\augmented\藏羚羊\藏羚羊1_stretch2.wav_aug11.wav	140.1386260986328
train	1	藏羚羊		C:\Users\wzq\PycharmProjects\PythonProject\PythonProject\EdgeAI_Sound_Stage0_FeaturePractice\data\augmented\藏羚羊\藏羚羊1_stretch2.wav_aug12.wav	35.20597457885742
train	1	藏羚羊		C:\Users\wzq\PycharmProjects\PythonProject\PythonProject\EdgeAI_Sound_Stage0_FeaturePractice\data\augmented\藏羚羊\藏羚羊1_stretch2.wav_aug13.wav	37.11264419555664
train	1	藏羚羊		C:\Users\wzq\PycharmProjects\PythonProject\PythonProject\EdgeAI_Sound_Stage0_FeaturePractice\data\augmented\藏羚羊\藏羚羊1_stretch2.wav_aug14.wav	142.36732482910156
train	1	藏羚羊		C:\Users\wzq\PycharmProjects\PythonProject\PythonProject\EdgeAI_Sound_Stage0_FeaturePractice\data\augmented\藏羚羊\藏羚羊1_stretch2.wav_aug15.wav	45.666259765625
train	1	藏羚羊		C:\Users\wzq\PycharmProjects\PythonProject\PythonProject\EdgeAI_Sound_Stage0_FeaturePractice\data\augmented\藏羚羊\藏羚羊1_stretch2.wav_aug16.wav	135.2110595703125
train	1	藏羚羊		C:\Users\wzq\PycharmProjects\PythonProject\PythonProject\EdgeAI_Sound_Stage0_FeaturePractice\data\augmented\藏羚羊\藏羚羊1_stretch2.wav_aug17.wav	166.04177856445312
train	1	藏羚羊		C:\Users\wzq\PycharmProjects\PythonProject\PythonProject\EdgeAI_Sound_Stage0_FeaturePractice\data\augmented\藏羚羊\藏羚羊1_stretch2.wav_aug18.wav	135.52406311035156
train	1	藏羚羊		C:\Users\wzq\PycharmProjects\PythonProject\PythonProject\EdgeAI_Sound_Stage0_FeaturePractice\data\augmented\藏羚羊\藏羚羊1_stretch2.wav_aug19.wav	166.04177856445312
train	1	藏羚羊		C:\Users\wzq\PycharmProjects\PythonProject\PythonProject\EdgeAI_Sound_Stage0_FeaturePractice\data\augmented\藏羚羊\藏羚羊1_stretch2.wav_aug2.wav	39.06070327758789
train	1	藏羚羊		C:\Users\wzq\PycharmProjects\PythonProject\PythonProject\EdgeAI_Sound_Stage0_FeaturePractice\data\augmented\藏羚羊\藏羚羊1_stretch2.wav_aug20.wav	136.30152893066406
train	1	藏羚羊		C:\Users\wzq\PycharmProjects\PythonProject\PythonProject\EdgeAI_Sound_Stage0_FeaturePractice\data\augmented\藏羚羊\藏羚羊1_stretch2.wav_aug21.wav	145.6428985595703
train	1	藏羚羊		C:\Users\wzq\PycharmProjects\PythonProject\PythonProject\EdgeAI_Sound_Stage0_FeaturePractice\data\augmented\藏羚羊\藏羚羊1_stretch2.wav_aug22.wav	47.37593460083008
train	1	藏羚羊		C:\Users\wzq\PycharmProjects\PythonProject\PythonProject\EdgeAI_Sound_Stage0_FeaturePractice\data\augmented\藏羚羊\藏羚羊1_stretch2.wav_aug23.wav	39.88181686401367
train	1	藏羚羊		C:\Users\wzq\PycharmProjects\PythonProject\PythonProject\EdgeAI_Sound_Stage0_FeaturePractice\data\augmented\藏羚羊\藏羚羊1_stretch2.wav_aug24.wav	49.3066520690918
train	1	藏羚羊		C:\Users\wzq\PycharmProjects\PythonProject\PythonProject\EdgeAI_Sound_Stage0_FeaturePractice\data\augmented\藏羚羊\藏羚羊1_stretch2.wav_aug25.wav	38.1856575012207
train	1	藏羚羊		C:\Users\wzq\PycharmProjects\PythonProject\PythonProject\EdgeAI_Sound_Stage0_FeaturePractice\data\augmented\藏羚羊\藏羚羊1_stretch2.wav_aug3.wav	166.04177856445312
train	1	藏羚羊		C:\Users\wzq\PycharmProjects\PythonProject\PythonProject\EdgeAI_Sound_Stage0_FeaturePractice\data\augmented\藏羚羊\藏羚羊1_stretch2.wav_aug4.wav	48.181671142578125
train	1	藏羚羊		C:\Users\wzq\PycharmProjects\PythonProject\PythonProject\EdgeAI_Sound_Stage0_FeaturePractice\data\augmented\藏羚羊\藏羚羊1_stretch2.wav_aug5.wav	136.1334991455078
train	1	藏羚羊		C:\Users\wzq\PycharmProjects\PythonProject\PythonProject\EdgeAI_Sound_Stage0_FeaturePractice\data\augmented\藏羚羊\藏羚羊1_stretch2.wav_aug6.wav	136.827392578125
train	1	藏羚羊		C:\Users\wzq\PycharmProjects\PythonProject\PythonProject\EdgeAI_Sound_Stage0_FeaturePractice\data\augmented\藏羚羊\藏羚羊1_stretch2.wav_aug7.wav	48.26436233520508
train	1	藏羚羊		C:\Users\wzq\PycharmProjects\PythonProject\PythonProject\EdgeAI_Sound_Stage0_FeaturePractice\data\augmented\藏羚羊\藏羚羊1_stretch2.wav_aug8.wav	49.44570541381836
train	1	藏羚羊		C:\Users\wzq\PycharmProjects\PythonProject\PythonProject\EdgeAI_Sound_Stage0_FeaturePractice\data\augmented\藏羚羊\藏羚羊1_stretch2.wav_aug9.wav	145.54966735839844
train	1	藏羚羊		C:\Users\wzq\PycharmProjects\PythonProject\PythonProject\EdgeAI_Sound_Stage0_FeaturePractice\data\augmented\藏羚羊\藏羚羊2_noise1.wav	44.67231750488281
train	1	藏羚羊		C:\Users\wzq\PycharmProjects\PythonProject\PythonProject\EdgeAI_Sound_Stage0_FeaturePractice\data\augmented\藏羚羊\藏羚羊2_noise1.wav_aug1.wav	44.67231750488281
train	1	藏羚羊		C:\Users\wzq\PycharmProjects\PythonProject\PythonProject\EdgeAI_Sound_Stage0_FeaturePractice\data\augmented\藏羚羊\藏羚羊2_noise1.wav_aug10.wav	43.38726806640625
train	1	藏羚羊		C:\Users\wzq\PycharmProjects\PythonProject\PythonProject\EdgeAI_Sound_Stage0_FeaturePractice\data\augmented\藏羚羊\藏羚羊2_noise1.wav_aug11.wav	48.66559600830078
train	1	藏羚羊		C:\Users\wzq\PycharmProjects\PythonProject\PythonProject\EdgeAI_Sound_Stage0_FeaturePractice\data\augmented\藏羚羊\藏羚羊2_noise1.wav_aug12.wav	44.67231750488281
train	1	藏羚羊		C:\Users\wzq\PycharmProjects\PythonProject\PythonProject\EdgeAI_Sound_Stage0_FeaturePractice\data\augmented\藏羚羊\藏羚羊2_noise1.wav_aug13.wav	41.60428237915039
train	1	藏羚羊		C:\Users\wzq\PycharmProjects\PythonProject\PythonProject\EdgeAI_Sound_Stage0_FeaturePractice\data\augmented\藏羚羊\藏羚羊2_noise1.wav_aug14.wav	44.29193115234375
train	1	藏羚羊		C:\Users\wzq\PycharmProjects\PythonProject\PythonProject\EdgeAI_Sound_Stage0_FeaturePractice\data\augmented\藏羚羊\藏羚羊2_noise1.wav_aug15.wav	44.67231750488281
train	1	藏羚羊		C:\Users\wzq\PycharmProjects\PythonProject\PythonProject\EdgeAI_Sound_Stage0_FeaturePractice\data\augmented\藏羚羊\藏羚羊2_noise1.wav_aug16.wav	44.67231750488281
train	1	藏羚羊		C:\Users\wzq\PycharmProjects\PythonProject\PythonProject\EdgeAI_Sound_Stage0_FeaturePractice\data\augmented\藏羚羊\藏羚羊2_noise1.wav_aug17.wav	44.67231750488281
train	1	藏羚羊		C:\Users\wzq\PycharmProjects\PythonProject\PythonProject\EdgeAI_Sound_Stage0_FeaturePractice\data\augmented\藏羚羊\藏羚羊2_noise1.wav_aug18.wav	42.357696533203125
train	1	藏羚羊		C:\Users\wzq\PycharmProjects\PythonProject\PythonProject\EdgeAI_Sound_Stage0_FeaturePractice\data\augmented\藏羚羊\藏羚羊2_noise1.wav_aug19.wav	35.00997543334961
train	1	藏羚羊		C:\Users\wzq\PycharmProjects\PythonProject\PythonProject\EdgeAI_Sound_Stage0_FeaturePractice\data\augmented\藏羚羊\藏羚羊2_noise1.wav_aug2.wav	39.368865966796875
train	1	藏羚羊		C:\Users\wzq\PycharmProjects\PythonProject\PythonProject\EdgeAI_Sound_Stage0_FeaturePractice\data\augmented\藏羚羊\藏羚羊2_noise1.wav_aug20.wav	40.80426788330078
train	1	藏羚羊		C:\Users\wzq\PycharmProjects\PythonProject\PythonProject\EdgeAI_Sound_Stage0_FeaturePractice\data\augmented\藏羚羊\藏羚羊2_noise1.wav_aug21.wav	42.702476501464844
train	1	藏羚羊		C:\Users\wzq\PycharmProjects\PythonProject\PythonProject\EdgeAI_Sound_Stage0_FeaturePractice\data\augmented\藏羚羊\藏羚羊2_noise1.wav_aug22.wav	44.67231750488281
train	1	藏羚羊		C:\Users\wzq\PycharmProjects\PythonProject\PythonProject\EdgeAI_Sound_Stage0_FeaturePractice\data\augmented\藏羚羊\藏羚羊2_noise1.wav_aug23.wav	44.63926696777344
train	1	藏羚羊		C:\Users\wzq\PycharmProjects\PythonProject\PythonProject\EdgeAI_Sound_Stage0_FeaturePractice\data\augmented\藏羚羊\藏羚羊2_noise1.wav_aug24.wav	39.61312484741211
train	1	藏羚羊		C:\Users\wzq\PycharmProjects\PythonProject\PythonProject\EdgeAI_Sound_Stage0_FeaturePractice\data\augmented\藏羚羊\藏羚羊2_noise1.wav_aug25.wav	41.84257507324219
train	1	藏羚羊		C:\Users\wzq\PycharmProjects\PythonProject\PythonProject\EdgeAI_Sound_Stage0_FeaturePractice\data\augmented\藏羚羊\藏羚羊2_noise1.wav_aug3.wav	43.97541809082031
train	1	藏羚羊		C:\Users\wzq\PycharmProjects\PythonProject\PythonProject\EdgeAI_Sound_Stage0_FeaturePractice\data\augmented\藏羚羊\藏羚羊2_noise1.wav_aug4.wav	40.41261672973633
train	1	藏羚羊		C:\Users\wzq\PycharmProjects\PythonProject\PythonProject\EdgeAI_Sound_Stage0_FeaturePractice\data\augmented\藏羚羊\藏羚羊2_noise1.wav_aug5.wav	34.74784469604492
train	1	藏羚羊		C:\Users\wzq\PycharmProjects\PythonProject\PythonProject\EdgeAI_Sound_Stage0_FeaturePractice\data\augmented\藏羚羊\藏羚羊2_noise1.wav_aug6.wav	44.67231750488281
train	1	藏羚羊		C:\Users\wzq\PycharmProjects\PythonProject\PythonProject\EdgeAI_Sound_Stage0_FeaturePractice\data\augmented\藏羚羊\藏羚羊2_noise1.wav_aug7.wav	44.67231750488281
train	1	藏羚羊		C:\Users\wzq\PycharmProjects\PythonProject\PythonProject\EdgeAI_Sound_Stage0_FeaturePractice\data\augmented\藏羚羊\藏羚羊2_noise1.wav_aug8.wav	44.67231750488281
train	1	藏羚羊		C:\Users\wzq\PycharmProjects\PythonProject\PythonProject\EdgeAI_Sound_Stage0_FeaturePractice\data\augmented\藏羚羊\藏羚羊2_noise1.wav_aug9.wav	41.81329345703125
train	1	藏羚羊		C:\Users\wzq\PycharmProjects\PythonProject\PythonProject\EdgeAI_Sound_Stage0_FeaturePractice\data\augmented\藏羚羊\藏羚羊2_noise2.wav_aug1.wav	32.578067779541016
train	1	藏羚羊		C:\Users\wzq\PycharmProjects\PythonProject\PythonProject\EdgeAI_Sound_Stage0_FeaturePractice\data\augmented\藏羚羊\藏羚羊2_noise2.wav_aug10.wav	32.224273681640625
train	1	藏羚羊		C:\Users\wzq\PycharmProjects\PythonProject\PythonProject\EdgeAI_Sound_Stage0_FeaturePractice\data\augmented\藏羚羊\藏羚羊2_noise2.wav_aug11.wav	33.90046691894531
train	1	藏羚羊		C:\Users\wzq\PycharmProjects\PythonProject\PythonProject\EdgeAI_Sound_Stage0_FeaturePractice\data\augmented\藏羚羊\藏羚羊2_noise2.wav_aug12.wav	33.45604705810547
train	1	藏羚羊		C:\Users\wzq\PycharmProjects\PythonProject\PythonProject\EdgeAI_Sound_Stage0_FeaturePractice\data\augmented\藏羚羊\藏羚羊2_noise2.wav_aug13.wav	35.39201736450195
train	1	藏羚羊		C:\Users\wzq\PycharmProjects\PythonProject\PythonProject\EdgeAI_Sound_Stage0_FeaturePractice\data\augmented\藏羚羊\藏羚羊2_noise2.wav_aug14.wav	35.39201736450195
train	1	藏羚羊		C:\Users\wzq\PycharmProjects\PythonProject\PythonProject\EdgeAI_Sound_Stage0_FeaturePractice\data\augmented\藏羚羊\藏羚羊2_noise2.wav_aug15.wav	35.39201736450195
train	1	藏羚羊		C:\Users\wzq\PycharmProjects\PythonProject\PythonProject\EdgeAI_Sound_Stage0_FeaturePractice\data\augmented\藏羚羊\藏羚羊2_noise2.wav_aug16.wav	32.778045654296875
train	1	藏羚羊		C:\Users\wzq\PycharmProjects\PythonProject\PythonProject\EdgeAI_Sound_Stage0_FeaturePractice\data\augmented\藏羚羊\藏羚羊2_noise2.wav_aug17.wav	34.54011154174805
train	1	藏羚羊		C:\Users\wzq\PycharmProjects\PythonProject\PythonProject\EdgeAI_Sound_Stage0_FeaturePractice\data\augmented\藏羚羊\藏羚羊2_noise2.wav_aug18.wav	35.39201736450195
train	1	藏羚羊		C:\Users\wzq\PycharmProjects\PythonProject\PythonProject\EdgeAI_Sound_Stage0_FeaturePractice\data\augmented\藏羚羊\藏羚羊2_noise2.wav_aug19.wav	35.39201736450195
train	1	藏羚羊		C:\Users\wzq\PycharmProjects\PythonProject\PythonProject\EdgeAI_Sound_Stage0_FeaturePractice\data\augmented\藏羚羊\藏羚羊2_noise2.wav_aug21.wav	31.654720306396484
train	1	藏羚羊		C:\Users\wzq\PycharmProjects\PythonProject\PythonProject\EdgeAI_Sound_Stage0_FeaturePractice\data\augmented\藏羚羊\藏羚羊2_pitch1.wav	166.04177856445312
train	1	藏羚羊		C:\Users\wzq\PycharmProjects\PythonProject\PythonProject\EdgeAI_Sound_Stage0_FeaturePractice\data\augmented\藏羚羊\藏羚羊2_pitch1.wav_aug1.wav	166.04177856445312
train	1	藏羚羊		C:\Users\wzq\PycharmProjects\PythonProject\PythonProject\EdgeAI_Sound_Stage0_FeaturePractice\data\augmented\藏羚羊\藏羚羊2_pitch1.wav_aug10.wav	166.04177856445312
train	1	藏羚羊		C:\Users\wzq\PycharmProjects\PythonProject\PythonProject\EdgeAI_Sound_Stage0_FeaturePractice\data\augmented\藏羚羊\藏羚羊2_pitch1.wav_aug11.wav	158.86029052734375
train	1	藏羚羊		C:\Users\wzq\PycharmProjects\PythonProject\PythonProject\EdgeAI_Sound_Stage0_FeaturePractice\data\augmented\藏羚羊\藏羚羊2_pitch1.wav_aug12.wav	166.04177856445312
train	1	藏羚羊		C:\Users\wzq\PycharmProjects\PythonProject\PythonProject\EdgeAI_Sound_Stage0_FeaturePractice\data\augmented\藏羚羊\藏羚羊2_pitch1.wav_aug13.wav	36.23488235473633
train	1	藏羚羊		C:\Users\wzq\PycharmProjects\PythonProject\PythonProject\EdgeAI_Sound_Stage0_FeaturePractice\data\augmented\藏羚羊\藏羚羊2_pitch1.wav_aug14.wav	166.04177856445312
train	1	藏羚羊		C:\Users\wzq\PycharmProjects\PythonProject\PythonProject\EdgeAI_Sound_Stage0_FeaturePractice\data\augmented\藏羚羊\藏羚羊2_pitch1.wav_aug15.wav	153.61376953125
train	1	藏羚羊		C:\Users\wzq\PycharmProjects\PythonProject\PythonProject\EdgeAI_Sound_Stage0_FeaturePractice\data\augmented\藏羚羊\藏羚羊2_pitch1.wav_aug16.wav	166.04177856445312
train	1	藏羚羊		C:\Users\wzq\PycharmProjects\PythonProject\PythonProject\EdgeAI_Sound_Stage0_FeaturePractice\data\augmented\藏羚羊\藏羚羊2_pitch1.wav_aug17.wav	166.04177856445312
train	1	藏羚羊		C:\Users\wzq\PycharmProjects\PythonProject\PythonProject\EdgeAI_Sound_Stage0_FeaturePractice\data\augmented\藏羚羊\藏羚羊2_pitch1.wav_aug18.wav	166.04177856445312
train	1	藏羚羊		C:\Users\wzq\PycharmProjects\PythonProject\PythonProject\EdgeAI_Sound_Stage0_FeaturePractice\data\augmented\藏羚羊\藏羚羊2_pitch1.wav_aug19.wav	37.25156784057617
train	1	藏羚羊		C:\Users\wzq\PycharmProjects\PythonProject\PythonProject\EdgeAI_Sound_Stage0_FeaturePractice\data\augmented\藏羚羊\藏羚羊2_pitch1.wav_aug2.wav	166.04177856445312
train	1	藏羚羊		C:\Users\wzq\PycharmProjects\PythonProject\PythonProject\EdgeAI_Sound_Stage0_FeaturePractice\data\augmented\藏羚羊\藏羚羊2_pitch1.wav_aug20.wav	42.826053619384766
train	1	藏羚羊		C:\Users\wzq\PycharmProjects\PythonProject\PythonProject\EdgeAI_Sound_Stage0_FeaturePractice\data\augmented\藏羚羊\藏羚羊2_pitch1.wav_aug21.wav	39.90186309814453
train	1	藏羚羊		C:\Users\wzq\PycharmProjects\PythonProject\PythonProject\EdgeAI_Sound_Stage0_FeaturePractice\data\augmented\藏羚羊\藏羚羊2_pitch1.wav_aug22.wav	166.04177856445312
train	1	藏羚羊		C:\Users\wzq\PycharmProjects\PythonProject\PythonProject\EdgeAI_Sound_Stage0_FeaturePractice\data\augmented\藏羚羊\藏羚羊2_pitch1.wav_aug23.wav	166.04177856445312
train	1	藏羚羊		C:\Users\wzq\PycharmProjects\PythonProject\PythonProject\EdgeAI_Sound_Stage0_FeaturePractice\data\augmented\藏羚羊\藏羚羊2_pitch1.wav_aug24.wav	166.04177856445312
train	1	藏羚羊		C:\Users\wzq\PycharmProjects\PythonProject\PythonProject\EdgeAI_Sound_Stage0_FeaturePractice\data\augmented\藏羚羊\藏羚羊2_pitch1.wav_aug25.wav	166.04177856445312
train	1	藏羚羊		C:\Users\wzq\PycharmProjects\PythonProject\PythonProject\EdgeAI_Sound_Stage0_FeaturePractice\data\augmented\藏羚羊\藏羚羊2_pitch1.wav_aug3.wav	44.62227249145508
train	1	藏羚羊		C:\Users\wzq\PycharmProjects\PythonProject\PythonProject\EdgeAI_Sound_Stage0_FeaturePractice\data\augmented\藏羚羊\藏羚羊2_pitch1.wav_aug4.wav	159.6622772216797
train	1	藏羚羊		C:\Users\wzq\PycharmProjects\PythonProject\PythonProject\EdgeAI_Sound_Stage0_FeaturePractice\data\augmented\藏羚羊\藏羚羊2_pitch1.wav_aug5.wav	166.04177856445312
train	1	藏羚羊		C:\Users\wzq\PycharmProjects\PythonProject\PythonProject\EdgeAI_Sound_Stage0_FeaturePractice\data\augmented\藏羚羊\藏羚羊2_pitch1.wav_aug6.wav	40.90485763549805
train	1	藏羚羊		C:\Users\wzq\PycharmProjects\PythonProject\PythonProject\EdgeAI_Sound_Stage0_FeaturePractice\data\augmented\藏羚羊\藏羚羊2_pitch1.wav_aug7.wav	166.04177856445312
train	1	藏羚羊		C:\Users\wzq\PycharmProjects\PythonProject\PythonProject\EdgeAI_Sound_Stage0_FeaturePractice\data\augmented\藏羚羊\藏羚羊2_pitch1.wav_aug8.wav	166.04177856445312
train	1	藏羚羊		C:\Users\wzq\PycharmProjects\PythonProject\PythonProject\EdgeAI_Sound_Stage0_FeaturePractice\data\augmented\藏羚羊\藏羚羊2_pitch1.wav_aug9.wav	166.04177856445312
train	1	藏羚羊		C:\Users\wzq\PycharmProjects\PythonProject\PythonProject\EdgeAI_Sound_Stage0_FeaturePractice\data\augmented\藏羚羊\藏羚羊2_pitch2.wav_aug1.wav	164.30404663085938
train	1	藏羚羊		C:\Users\wzq\PycharmProjects\PythonProject\PythonProject\EdgeAI_Sound_Stage0_FeaturePractice\data\augmented\藏羚羊\藏羚羊2_pitch2.wav_aug10.wav	166.04177856445312
train	1	藏羚羊		C:\Users\wzq\PycharmProjects\PythonProject\PythonProject\EdgeAI_Sound_Stage0_FeaturePractice\data\augmented\藏羚羊\藏羚羊2_pitch2.wav_aug11.wav	166.04177856445312
train	1	藏羚羊		C:\Users\wzq\PycharmProjects\PythonProject\PythonProject\EdgeAI_Sound_Stage0_FeaturePractice\data\augmented\藏羚羊\藏羚羊2_pitch2.wav_aug12.wav	166.04177856445312
train	1	藏羚羊		C:\Users\wzq\PycharmProjects\PythonProject\PythonProject\EdgeAI_Sound_Stage0_FeaturePractice\data\augmented\藏羚羊\藏羚羊2_pitch2.wav_aug13.wav	166.04177856445312
train	1	藏羚羊		C:\Users\wzq\PycharmProjects\PythonProject\PythonProject\EdgeAI_Sound_Stage0_FeaturePractice\data\augmented\藏羚羊\藏羚羊2_pitch2.wav_aug14.wav	37.670310974121094
train	1	藏羚羊		C:\Users\wzq\PycharmProjects\PythonProject\PythonProject\EdgeAI_Sound_Stage0_FeaturePractice\data\augmented\藏羚羊\藏羚羊2_pitch2.wav_aug15.wav	166.04177856445312
train	1	藏羚羊		C:\Users\wzq\PycharmProjects\PythonProject\PythonProject\EdgeAI_Sound_Stage0_FeaturePractice\data\augmented\藏羚羊\藏羚羊2_pitch2.wav_aug16.wav	41.992103576660156
train	1	藏羚羊		C:\Users\wzq\PycharmProjects\PythonProject\PythonProject\EdgeAI_Sound_Stage0_FeaturePractice\data\augmented\藏羚羊\藏羚羊2_pitch2.wav_aug17.wav	166.04177856445312
train	1	藏羚羊		C:\Users\wzq\PycharmProjects\PythonProject\PythonProject\EdgeAI_Sound_Stage0_FeaturePractice\data\augmented\藏羚羊\藏羚羊2_pitch2.wav_aug18.wav	37.53263854980469
train	1	藏羚羊		C:\Users\wzq\PycharmProjects\PythonProject\PythonProject\EdgeAI_Sound_Stage0_FeaturePractice\data\augmented\藏羚羊\藏羚羊2_pitch2.wav_aug19.wav	166.04177856445312
train	1	藏羚羊		C:\Users\wzq\PycharmProjects\PythonProject\PythonProject\EdgeAI_Sound_Stage0_FeaturePractice\data\augmented\藏羚羊\藏羚羊2_pitch2.wav_aug21.wav	166.04177856445312
train	1	藏羚羊		C:\Users\wzq\PycharmProjects\PythonProject\PythonProject\EdgeAI_Sound_Stage0_FeaturePractice\data\augmented\藏羚羊\藏羚羊2_stretch1.wav	166.04177856445312
train	1	藏羚羊		C:\Users\wzq\PycharmProjects\PythonProject\PythonProject\EdgeAI_Sound_Stage0_FeaturePractice\data\augmented\藏羚羊\藏羚羊2_stretch1.wav_aug1.wav	166.04177856445312
train	1	藏羚羊		C:\Users\wzq\PycharmProjects\PythonProject\PythonProject\EdgeAI_Sound_Stage0_FeaturePractice\data\augmented\藏羚羊\藏羚羊2_stretch1.wav_aug10.wav	166.04177856445312
train	1	藏羚羊		C:\Users\wzq\PycharmProjects\PythonProject\PythonProject\EdgeAI_Sound_Stage0_FeaturePractice\data\augmented\藏羚羊\藏羚羊2_stretch1.wav_aug11.wav	166.04177856445312
train	1	藏羚羊		C:\Users\wzq\PycharmProjects\PythonProject\PythonProject\EdgeAI_Sound_Stage0_FeaturePractice\data\augmented\藏羚羊\藏羚羊2_stretch1.wav_aug12.wav	166.04177856445312
train	1	藏羚羊		C:\Users\wzq\PycharmProjects\PythonProject\PythonProject\EdgeAI_Sound_Stage0_FeaturePractice\data\augmented\藏羚羊\藏羚羊2_stretch1.wav_aug13.wav	36.57914352416992
train	1	藏羚羊		C:\Users\wzq\PycharmProjects\PythonProject\PythonProject\EdgeAI_Sound_Stage0_FeaturePractice\data\augmented\藏羚羊\藏羚羊2_stretch1.wav_aug14.wav	166.04177856445312
train	1	藏羚羊		C:\Users\wzq\PycharmProjects\PythonProject\PythonProject\EdgeAI_Sound_Stage0_FeaturePractice\data\augmented\藏羚羊\藏羚羊2_stretch1.wav_aug15.wav	39.45849609375
train	1	藏羚羊		C:\Users\wzq\PycharmProjects\PythonProject\PythonProject\EdgeAI_Sound_Stage0_FeaturePractice\data\augmented\藏羚羊\藏羚羊2_stretch1.wav_aug16.wav	166.04177856445312
train	1	藏羚羊		C:\Users\wzq\PycharmProjects\PythonProject\PythonProject\EdgeAI_Sound_Stage0_FeaturePractice\data\augmented\藏羚羊\藏羚羊2_stretch1.wav_aug17.wav	166.04177856445312
train	1	藏羚羊		C:\Users\wzq\PycharmProjects\PythonProject\PythonProject\EdgeAI_Sound_Stage0_FeaturePractice\data\augmented\藏羚羊\藏羚羊2_stretch1.wav_aug18.wav	166.04177856445312
train	1	藏羚羊		C:\Users\wzq\PycharmProjects\PythonProject\PythonProject\EdgeAI_Sound_Stage0_FeaturePractice\data\augmented\藏羚羊\藏羚羊2_stretch1.wav_aug19.wav	166.04177856445312
train	1	藏羚羊		C:\Users\wzq\PycharmProjects\PythonProject\PythonProject\EdgeAI_Sound_Stage0_FeaturePractice\data\augmented\藏羚羊\藏羚羊2_stretch1.wav_aug2.wav	166.04177856445312
train	1	藏羚羊		C:\Users\wzq\PycharmProjects\PythonProject\PythonProject\EdgeAI_Sound_Stage0_FeaturePractice\data\augmented\藏羚羊\藏羚羊2_stretch1.wav_aug20.wav	166.04177856445312
train	1	藏羚羊		C:\Users\wzq\PycharmProjects\PythonProject\PythonProject\EdgeAI_Sound_Stage0_FeaturePractice\data\augmented\藏羚羊\藏羚羊2_stretch1.wav_aug21.wav	39.553829193115234
train	1	藏羚羊		C:\Users\wzq\PycharmProjects\PythonProject\PythonProject\EdgeAI_Sound_Stage0_FeaturePractice\data\augmented\藏羚羊\藏羚羊2_stretch1.wav_aug22.wav	166.04177856445312
train	1	藏羚羊		C:\Users\wzq\PycharmProjects\PythonProject\PythonProject\EdgeAI_Sound_Stage0_FeaturePractice\data\augmented\藏羚羊\藏羚羊2_stretch1.wav_aug23.wav	166.04177856445312
train	1	藏羚羊		C:\Users\wzq\PycharmProjects\PythonProject\PythonProject\EdgeAI_Sound_Stage0_FeaturePractice\data\augmented\藏羚羊\藏羚羊2_stretch1.wav_aug24.wav	166.04177856445312
train	1	藏羚羊		C:\Users\wzq\PycharmProjects\PythonProject\PythonProject\EdgeAI_Sound_Stage0_FeaturePractice\data\augmented\藏羚羊\藏羚羊2_stretch1.wav_aug25.wav	48.665775299072266
train	1	藏羚羊		C:\Users\wzq\PycharmProjects\PythonProject\PythonProject\EdgeAI_Sound_Stage0_FeaturePractice\data\augmented\藏羚羊\藏羚羊2_stretch1.wav_aug3.wav	166.04177856445312
train	1	藏羚羊		C:\Users\wzq\PycharmProjects\PythonProject\PythonProject\EdgeAI_Sound_Stage0_FeaturePractice\data\augmented\藏羚羊\藏羚羊2_stretch1.wav_aug4.wav	166.04177856445312
train	1	藏羚羊		C:\Users\wzq\PycharmProjects\PythonProject\PythonProject\EdgeAI_Sound_Stage0_FeaturePractice\data\augmented\藏羚羊\藏羚羊2_stretch1.wav_aug5.wav	166.04177856445312
train	1	藏羚羊		C:\Users\wzq\PycharmProjects\PythonProject\PythonProject\EdgeAI_Sound_Stage0_FeaturePractice\data\augmented\藏羚羊\藏羚羊2_stretch1.wav_aug6.wav	166.04177856445312
train	1	藏羚羊		C:\Users\wzq\PycharmProjects\PythonProject\PythonProject\EdgeAI_Sound_Stage0_FeaturePractice\data\augmented\藏羚羊\藏羚羊2_stretch1.wav_aug7.wav	166.04177856445312
train	1	藏羚羊		C:\Users\wzq\PycharmProjects\PythonProject\PythonProject\EdgeAI_Sound_Stage0_FeaturePractice\data\augmented\藏羚羊\藏羚羊2_stretch1.wav_aug8.wav	42.17232131958008
train	1	藏羚羊		C:\Users\wzq\PycharmProjects\PythonProject\PythonProject\EdgeAI_Sound_Stage0_FeaturePractice\data\augmented\藏羚羊\藏羚羊2_stretch1.wav_aug9.wav	35.651512145996094
train	1	藏羚羊		C:\Users\wzq\PycharmProjects\PythonProject\PythonProject\EdgeAI_Sound_Stage0_FeaturePractice\data\augmented\藏羚羊\藏羚羊2_stretch2.wav_aug1.wav	37.178306579589844
train	1	藏羚羊		C:\Users\wzq\PycharmProjects\PythonProject\PythonProject\EdgeAI_Sound_Stage0_FeaturePractice\data\augmented\藏羚羊\藏羚羊2_stretch2.wav_aug10.wav	43.60749816894531
train	1	藏羚羊		C:\Users\wzq\PycharmProjects\PythonProject\PythonProject\EdgeAI_Sound_Stage0_FeaturePractice\data\augmented\藏羚羊\藏羚羊2_stretch2.wav_aug11.wav	142.54736328125
train	1	藏羚羊		C:\Users\wzq\PycharmProjects\PythonProject\PythonProject\EdgeAI_Sound_Stage0_FeaturePractice\data\augmented\藏羚羊\藏羚羊2_stretch2.wav_aug12.wav	44.66355895996094
train	1	藏羚羊		C:\Users\wzq\PycharmProjects\PythonProject\PythonProject\EdgeAI_Sound_Stage0_FeaturePractice\data\augmented\藏羚羊\藏羚羊2_stretch2.wav_aug13.wav	166.04177856445312
train	1	藏羚羊		C:\Users\wzq\PycharmProjects\PythonProject\PythonProject\EdgeAI_Sound_Stage0_FeaturePractice\data\augmented\藏羚羊\藏羚羊2_stretch2.wav_aug14.wav	46.72968292236328
train	1	藏羚羊		C:\Users\wzq\PycharmProjects\PythonProject\PythonProject\EdgeAI_Sound_Stage0_FeaturePractice\data\augmented\藏羚羊\藏羚羊2_stretch2.wav_aug15.wav	143.95849609375
train	1	藏羚羊		C:\Users\wzq\PycharmProjects\PythonProject\PythonProject\EdgeAI_Sound_Stage0_FeaturePractice\data\augmented\藏羚羊\藏羚羊2_stretch2.wav_aug16.wav	166.04177856445312
train	1	藏羚羊		C:\Users\wzq\PycharmProjects\PythonProject\PythonProject\EdgeAI_Sound_Stage0_FeaturePractice\data\augmented\藏羚羊\藏羚羊2_stretch2.wav_aug17.wav	142.94488525390625
train	1	藏羚羊		C:\Users\wzq\PycharmProjects\PythonProject\PythonProject\EdgeAI_Sound_Stage0_FeaturePractice\data\augmented\藏羚羊\藏羚羊2_stretch2.wav_aug18.wav	166.04177856445312
train	1	藏羚羊		C:\Users\wzq\PycharmProjects\PythonProject\PythonProject\EdgeAI_Sound_Stage0_FeaturePractice\data\augmented\藏羚羊\藏羚羊2_stretch2.wav_aug19.wav	166.04177856445312
train	1	藏羚羊		C:\Users\wzq\PycharmProjects\PythonProject\PythonProject\EdgeAI_Sound_Stage0_FeaturePractice\data\augmented\藏羚羊\藏羚羊2_stretch2.wav_aug21.wav	35.82456588745117
train	2	藏野驴		C:\Users\wzq\PycharmProjects\PythonProject\PythonProject\EdgeAI_Sound_Stage0_FeaturePractice\data\augmented\藏野驴\藏野驴1_noise1.wav	45.55384826660156
train	2	藏野驴		C:\Users\wzq\PycharmProjects\PythonProject\PythonProject\EdgeAI_Sound_Stage0_FeaturePractice\data\augmented\藏野驴\藏野驴1_noise1.wav_aug1.wav	45.55384826660156
train	2	藏野驴		C:\Users\wzq\PycharmProjects\PythonProject\PythonProject\EdgeAI_Sound_Stage0_FeaturePractice\data\augmented\藏野驴\藏野驴1_noise1.wav_aug10.wav	45.55384826660156
train	2	藏野驴		C:\Users\wzq\PycharmProjects\PythonProject\PythonProject\EdgeAI_Sound_Stage0_FeaturePractice\data\augmented\藏野驴\藏野驴1_noise1.wav_aug11.wav	45.55384826660156
train	2	藏野驴		C:\Users\wzq\PycharmProjects\PythonProject\PythonProject\EdgeAI_Sound_Stage0_FeaturePractice\data\augmented\藏野驴\藏野驴1_noise1.wav_aug12.wav	44.51464080810547
train	2	藏野驴		C:\Users\wzq\PycharmProjects\PythonProject\PythonProject\EdgeAI_Sound_Stage0_FeaturePractice\data\augmented\藏野驴\藏野驴1_noise1.wav_aug13.wav	49.24123764038086
train	2	藏野驴		C:\Users\wzq\PycharmProjects\PythonProject\PythonProject\EdgeAI_Sound_Stage0_FeaturePractice\data\augmented\藏野驴\藏野驴1_noise1.wav_aug14.wav	44.54637908935547
train	2	藏野驴		C:\Users\wzq\PycharmProjects\PythonProject\PythonProject\EdgeAI_Sound_Stage0_FeaturePractice\data\augmented\藏野驴\藏野驴1_noise1.wav_aug15.wav	37.03501892089844
train	2	藏野驴		C:\Users\wzq\PycharmProjects\PythonProject\PythonProject\EdgeAI_Sound_Stage0_FeaturePractice\data\augmented\藏野驴\藏野驴1_noise1.wav_aug16.wav	46.29217529296875
train	2	藏野驴		C:\Users\wzq\PycharmProjects\PythonProject\PythonProject\EdgeAI_Sound_Stage0_FeaturePractice\data\augmented\藏野驴\藏野驴1_noise1.wav_aug17.wav	45.55384826660156
train	2	藏野驴		C:\Users\wzq\PycharmProjects\PythonProject\PythonProject\EdgeAI_Sound_Stage0_FeaturePractice\data\augmented\藏野驴\藏野驴1_noise1.wav_aug18.wav	44.379600524902344
train	2	藏野驴		C:\Users\wzq\PycharmProjects\PythonProject\PythonProject\EdgeAI_Sound_Stage0_FeaturePractice\data\augmented\藏野驴\藏野驴1_noise1.wav_aug19.wav	45.55384826660156
train	2	藏野驴		C:\Users\wzq\PycharmProjects\PythonProject\PythonProject\EdgeAI_Sound_Stage0_FeaturePractice\data\augmented\藏野驴\藏野驴1_noise1.wav_aug2.wav	46.98574447631836
train	2	藏野驴		C:\Users\wzq\PycharmProjects\PythonProject\PythonProject\EdgeAI_Sound_Stage0_FeaturePractice\data\augmented\藏野驴\藏野驴1_noise1.wav_aug20.wav	45.55384826660156
train	2	藏野驴		C:\Users\wzq\PycharmProjects\PythonProject\PythonProject\EdgeAI_Sound_Stage0_FeaturePractice\data\augmented\藏野驴\藏野驴1_noise1.wav_aug21.wav	49.2912483215332
train	2	藏野驴		C:\Users\wzq\PycharmProjects\PythonProject\PythonProject\EdgeAI_Sound_Stage0_FeaturePractice\data\augmented\藏野驴\藏野驴1_noise1.wav_aug22.wav	34.986778259277344
train	2	藏野驴		C:\Users\wzq\PycharmProjects\PythonProject\PythonProject\EdgeAI_Sound_Stage0_FeaturePractice\data\augmented\藏野驴\藏野驴1_noise1.wav_aug23.wav	45.55384826660156
train	2	藏野驴		C:\Users\wzq\PycharmProjects\PythonProject\PythonProject\EdgeAI_Sound_Stage0_FeaturePractice\data\augmented\藏野驴\藏野驴1_noise1.wav_aug24.wav	45.55384826660156
train	2	藏野驴		C:\Users\wzq\PycharmProjects\PythonProject\PythonProject\EdgeAI_Sound_Stage0_FeaturePractice\data\augmented\藏野驴\藏野驴1_noise1.wav_aug25.wav	37.98585891723633
train	2	藏野驴		C:\Users\wzq\PycharmProjects\PythonProject\PythonProject\EdgeAI_Sound_Stage0_FeaturePractice\data\augmented\藏野驴\藏野驴1_noise1.wav_aug3.wav	45.55384826660156
train	2	藏野驴		C:\Users\wzq\PycharmProjects\PythonProject\PythonProject\EdgeAI_Sound_Stage0_FeaturePractice\data\augmented\藏野驴\藏野驴1_noise1.wav_aug4.wav	39.03889465332031
train	2	藏野驴		C:\Users\wzq\PycharmProjects\PythonProject\PythonProject\EdgeAI_Sound_Stage0_FeaturePractice\data\augmented\藏野驴\藏野驴1_noise1.wav_aug5.wav	44.5498046875
train	2	藏野驴		C:\Users\wzq\PycharmProjects\PythonProject\PythonProject\EdgeAI_Sound_Stage0_FeaturePractice\data\augmented\藏野驴\藏野驴1_noise1.wav_aug6.wav	49.251800537109375
train	2	藏野驴		C:\Users\wzq\PycharmProjects\PythonProject\PythonProject\EdgeAI_Sound_Stage0_FeaturePractice\data\augmented\藏野驴\藏野驴1_noise1.wav_aug7.wav	44.66493225097656
train	2	藏野驴		C:\Users\wzq\PycharmProjects\PythonProject\PythonProject\EdgeAI_Sound_Stage0_FeaturePractice\data\augmented\藏野驴\藏野驴1_noise1.wav_aug8.wav	39.97743606567383
train	2	藏野驴		C:\Users\wzq\PycharmProjects\PythonProject\PythonProject\EdgeAI_Sound_Stage0_FeaturePractice\data\augmented\藏野驴\藏野驴1_noise1.wav_aug9.wav	37.40254592895508
train	2	藏野驴		C:\Users\wzq\PycharmProjects\PythonProject\PythonProject\EdgeAI_Sound_Stage0_FeaturePractice\data\augmented\藏野驴\藏野驴1_noise2.wav	35.275390625
train	2	藏野驴		C:\Users\wzq\PycharmProjects\PythonProject\PythonProject\EdgeAI_Sound_Stage0_FeaturePractice\data\augmented\藏野驴\藏野驴1_noise2.wav_aug1.wav	39.05153274536133
train	2	藏野驴		C:\Users\wzq\PycharmProjects\PythonProject\PythonProject\EdgeAI_Sound_Stage0_FeaturePractice\data\augmented\藏野驴\藏野驴1_noise2.wav_aug10.wav	35.275390625
train	2	藏野驴		C:\Users\wzq\PycharmProjects\PythonProject\PythonProject\EdgeAI_Sound_Stage0_FeaturePractice\data\augmented\藏野驴\藏野驴1_noise2.wav_aug11.wav	31.5098934173584
train	2	藏野驴		C:\Users\wzq\PycharmProjects\PythonProject\PythonProject\EdgeAI_Sound_Stage0_FeaturePractice\data\augmented\藏野驴\藏野驴1_noise2.wav_aug12.wav	35.275390625
train	2	藏野驴		C:\Users\wzq\PycharmProjects\PythonProject\PythonProject\EdgeAI_Sound_Stage0_FeaturePractice\data\augmented\藏野驴\藏野驴1_noise2.wav_aug13.wav	34.6173095703125
train	2	藏野驴		C:\Users\wzq\PycharmProjects\PythonProject\PythonProject\EdgeAI_Sound_Stage0_FeaturePractice\data\augmented\藏野驴\藏野驴1_noise2.wav_aug14.wav	35.275390625
train	2	藏野驴		C:\Users\wzq\PycharmProjects\PythonProject\PythonProject\EdgeAI_Sound_Stage0_FeaturePractice\data\augmented\藏野驴\藏野驴1_noise2.wav_aug15.wav	38.914268493652344
train	2	藏野驴		C:\Users\wzq\PycharmProjects\PythonProject\PythonProject\EdgeAI_Sound_Stage0_FeaturePractice\data\augmented\藏野驴\藏野驴1_noise2.wav_aug16.wav	35.25920867919922
train	2	藏野驴		C:\Users\wzq\PycharmProjects\PythonProject\PythonProject\EdgeAI_Sound_Stage0_FeaturePractice\data\augmented\藏野驴\藏野驴1_noise2.wav_aug17.wav	35.275390625
train	2	藏野驴		C:\Users\wzq\PycharmProjects\PythonProject\PythonProject\EdgeAI_Sound_Stage0_FeaturePractice\data\augmented\藏野驴\藏野驴1_noise2.wav_aug18.wav	32.821556091308594
train	2	藏野驴		C:\Users\wzq\PycharmProjects\PythonProject\PythonProject\EdgeAI_Sound_Stage0_FeaturePractice\data\augmented\藏野驴\藏野驴1_noise2.wav_aug19.wav	35.275390625
train	2	藏野驴		C:\Users\wzq\PycharmProjects\PythonProject\PythonProject\EdgeAI_Sound_Stage0_FeaturePractice\data\augmented\藏野驴\藏野驴1_noise2.wav_aug2.wav	30.568470001220703
train	2	藏野驴		C:\Users\wzq\PycharmProjects\PythonProject\PythonProject\EdgeAI_Sound_Stage0_FeaturePractice\data\augmented\藏野驴\藏野驴1_noise2.wav_aug20.wav	35.275390625
train	2	藏野驴		C:\Users\wzq\PycharmProjects\PythonProject\PythonProject\EdgeAI_Sound_Stage0_FeaturePractice\data\augmented\藏野驴\藏野驴1_noise2.wav_aug21.wav	39.539634704589844
train	2	藏野驴		C:\Users\wzq\PycharmProjects\PythonProject\PythonProject\EdgeAI_Sound_Stage0_FeaturePractice\data\augmented\藏野驴\藏野驴1_noise2.wav_aug22.wav	32.80757522583008
train	2	藏野驴		C:\Users\wzq\PycharmProjects\PythonProject\PythonProject\EdgeAI_Sound_Stage0_FeaturePractice\data\augmented\藏野驴\藏野驴1_noise2.wav_aug23.wav	35.275390625
train	2	藏野驴		C:\Users\wzq\PycharmProjects\PythonProject\PythonProject\EdgeAI_Sound_Stage0_FeaturePractice\data\augmented\藏野驴\藏野驴1_noise2.wav_aug24.wav	32.755531311035156
train	2	藏野驴		C:\Users\wzq\PycharmProjects\PythonProject\PythonProject\EdgeAI_Sound_Stage0_FeaturePractice\data\augmented\藏野驴\藏野驴1_noise2.wav_aug25.wav	34.89873504638672
train	2	藏野驴		C:\Users\wzq\PycharmProjects\PythonProject\PythonProject\EdgeAI_Sound_Stage0_FeaturePractice\data\augmented\藏野驴\藏野驴1_noise2.wav_aug3.wav	30.976394653320312
train	2	藏野驴		C:\Users\wzq\PycharmProjects\PythonProject\PythonProject\EdgeAI_Sound_Stage0_FeaturePractice\data\augmented\藏野驴\藏野驴1_noise2.wav_aug4.wav	34.82500076293945
train	2	藏野驴		C:\Users\wzq\PycharmProjects\PythonProject\PythonProject\EdgeAI_Sound_Stage0_FeaturePractice\data\augmented\藏野驴\藏野驴1_noise2.wav_aug5.wav	34.9494514465332
train	2	藏野驴		C:\Users\wzq\PycharmProjects\PythonProject\PythonProject\EdgeAI_Sound_Stage0_FeaturePractice\data\augmented\藏野驴\藏野驴1_noise2.wav_aug6.wav	39.459495544433594
train	2	藏野驴		C:\Users\wzq\PycharmProjects\PythonProject\PythonProject\EdgeAI_Sound_Stage0_FeaturePractice\data\augmented\藏野驴\藏野驴1_noise2.wav_aug7.wav	35.275390625
train	2	藏野驴		C:\Users\wzq\PycharmProjects\PythonProject\PythonProject\EdgeAI_Sound_Stage0_FeaturePractice\data\augmented\藏野驴\藏野驴1_noise2.wav_aug8.wav	35.275390625
train	2	藏野驴		C:\Users\wzq\PycharmProjects\PythonProject\PythonProject\EdgeAI_Sound_Stage0_FeaturePractice\data\augmented\藏野驴\藏野驴1_noise2.wav_aug9.wav	38.6031379699707
train	2	藏野驴		C:\Users\wzq\PycharmProjects\PythonProject\PythonProject\EdgeAI_Sound_Stage0_FeaturePractice\data\augmented\藏野驴\藏野驴1_pitch1.wav	166.04177856445312
train	2	藏野驴		C:\Users\wzq\PycharmProjects\PythonProject\PythonProject\EdgeAI_Sound_Stage0_FeaturePractice\data\augmented\藏野驴\藏野驴1_pitch1.wav_aug1.wav	42.972171783447266
train	2	藏野驴		C:\Users\wzq\PycharmProjects\PythonProject\PythonProject\EdgeAI_Sound_Stage0_FeaturePractice\data\augmented\藏野驴\藏野驴1_pitch1.wav_aug10.wav	166.04177856445312
train	2	藏野驴		C:\Users\wzq\PycharmProjects\PythonProject\PythonProject\EdgeAI_Sound_Stage0_FeaturePractice\data\augmented\藏野驴\藏野驴1_pitch1.wav_aug11.wav	166.04177856445312
train	2	藏野驴		C:\Users\wzq\PycharmProjects\PythonProject\PythonProject\EdgeAI_Sound_Stage0_FeaturePractice\data\augmented\藏野驴\藏野驴1_pitch1.wav_aug12.wav	40.728633880615234
train	2	藏野驴		C:\Users\wzq\PycharmProjects\PythonProject\PythonProject\EdgeAI_Sound_Stage0_FeaturePractice\data\augmented\藏野驴\藏野驴1_pitch1.wav_aug13.wav	166.04177856445312
train	2	藏野驴		C:\Users\wzq\PycharmProjects\PythonProject\PythonProject\EdgeAI_Sound_Stage0_FeaturePractice\data\augmented\藏野驴\藏野驴1_pitch1.wav_aug14.wav	39.97821807861328
train	2	藏野驴		C:\Users\wzq\PycharmProjects\PythonProject\PythonProject\EdgeAI_Sound_Stage0_FeaturePractice\data\augmented\藏野驴\藏野驴1_pitch1.wav_aug15.wav	166.04177856445312
train	2	藏野驴		C:\Users\wzq\PycharmProjects\PythonProject\PythonProject\EdgeAI_Sound_Stage0_FeaturePractice\data\augmented\藏野驴\藏野驴1_pitch1.wav_aug16.wav	45.99448776245117
train	2	藏野驴		C:\Users\wzq\PycharmProjects\PythonProject\PythonProject\EdgeAI_Sound_Stage0_FeaturePractice\data\augmented\藏野驴\藏野驴1_pitch1.wav_aug17.wav	37.066322326660156
train	2	藏野驴		C:\Users\wzq\PycharmProjects\PythonProject\PythonProject\EdgeAI_Sound_Stage0_FeaturePractice\data\augmented\藏野驴\藏野驴1_pitch1.wav_aug18.wav	44.806880950927734
train	2	藏野驴		C:\Users\wzq\PycharmProjects\PythonProject\PythonProject\EdgeAI_Sound_Stage0_FeaturePractice\data\augmented\藏野驴\藏野驴1_pitch1.wav_aug19.wav	166.04177856445312
train	2	藏野驴		C:\Users\wzq\PycharmProjects\PythonProject\PythonProject\EdgeAI_Sound_Stage0_FeaturePractice\data\augmented\藏野驴\藏野驴1_pitch1.wav_aug2.wav	166.04177856445312
train	2	藏野驴		C:\Users\wzq\PycharmProjects\PythonProject\PythonProject\EdgeAI_Sound_Stage0_FeaturePractice\data\augmented\藏野驴\藏野驴1_pitch1.wav_aug20.wav	166.04177856445312
train	2	藏野驴		C:\Users\wzq\PycharmProjects\PythonProject\PythonProject\EdgeAI_Sound_Stage0_FeaturePractice\data\augmented\藏野驴\藏野驴1_pitch1.wav_aug21.wav	166.04177856445312
train	2	藏野驴		C:\Users\wzq\PycharmProjects\PythonProject\PythonProject\EdgeAI_Sound_Stage0_FeaturePractice\data\augmented\藏野驴\藏野驴1_pitch1.wav_aug22.wav	166.04177856445312
train	2	藏野驴		C:\Users\wzq\PycharmProjects\PythonProject\PythonProject\EdgeAI_Sound_Stage0_FeaturePractice\data\augmented\藏野驴\藏野驴1_pitch1.wav_aug23.wav	46.13943099975586
train	2	藏野驴		C:\Users\wzq\PycharmProjects\PythonProject\PythonProject\EdgeAI_Sound_Stage0_FeaturePractice\data\augmented\藏野驴\藏野驴1_pitch1.wav_aug24.wav	166.04177856445312
train	2	藏野驴		C:\Users\wzq\PycharmProjects\PythonProject\PythonProject\EdgeAI_Sound_Stage0_FeaturePractice\data\augmented\藏野驴\藏野驴1_pitch1.wav_aug25.wav	166.04177856445312
train	2	藏野驴		C:\Users\wzq\PycharmProjects\PythonProject\PythonProject\EdgeAI_Sound_Stage0_FeaturePractice\data\augmented\藏野驴\藏野驴1_pitch1.wav_aug3.wav	166.04177856445312
train	2	藏野驴		C:\Users\wzq\PycharmProjects\PythonProject\PythonProject\EdgeAI_Sound_Stage0_FeaturePractice\data\augmented\藏野驴\藏野驴1_pitch1.wav_aug4.wav	51.788543701171875
train	2	藏野驴		C:\Users\wzq\PycharmProjects\PythonProject\PythonProject\EdgeAI_Sound_Stage0_FeaturePractice\data\augmented\藏野驴\藏野驴1_pitch1.wav_aug5.wav	166.04177856445312
train	2	藏野驴		C:\Users\wzq\PycharmProjects\PythonProject\PythonProject\EdgeAI_Sound_Stage0_FeaturePractice\data\augmented\藏野驴\藏野驴1_pitch1.wav_aug6.wav	166.04177856445312
train	2	藏野驴		C:\Users\wzq\PycharmProjects\PythonProject\PythonProject\EdgeAI_Sound_Stage0_FeaturePractice\data\augmented\藏野驴\藏野驴1_pitch1.wav_aug7.wav	166.04177856445312
train	2	藏野驴		C:\Users\wzq\PycharmProjects\PythonProject\PythonProject\EdgeAI_Sound_Stage0_FeaturePractice\data\augmented\藏野驴\藏野驴1_pitch1.wav_aug8.wav	45.967864990234375
train	2	藏野驴		C:\Users\wzq\PycharmProjects\PythonProject\PythonProject\EdgeAI_Sound_Stage0_FeaturePractice\data\augmented\藏野驴\藏野驴1_pitch1.wav_aug9.wav	166.04177856445312
train	2	藏野驴		C:\Users\wzq\PycharmProjects\PythonProject\PythonProject\EdgeAI_Sound_Stage0_FeaturePractice\data\augmented\藏野驴\藏野驴1_pitch2.wav	166.04177856445312
train	2	藏野驴		C:\Users\wzq\PycharmProjects\PythonProject\PythonProject\EdgeAI_Sound_Stage0_FeaturePractice\data\augmented\藏野驴\藏野驴1_pitch2.wav_aug1.wav	45.78116226196289
train	2	藏野驴		C:\Users\wzq\PycharmProjects\PythonProject\PythonProject\EdgeAI_Sound_Stage0_FeaturePractice\data\augmented\藏野驴\藏野驴1_pitch2.wav_aug10.wav	166.04177856445312
train	2	藏野驴		C:\Users\wzq\PycharmProjects\PythonProject\PythonProject\EdgeAI_Sound_Stage0_FeaturePractice\data\augmented\藏野驴\藏野驴1_pitch2.wav_aug11.wav	35.859073638916016
train	2	藏野驴		C:\Users\wzq\PycharmProjects\PythonProject\PythonProject\EdgeAI_Sound_Stage0_FeaturePractice\data\augmented\藏野驴\藏野驴1_pitch2.wav_aug12.wav	161.42555236816406
train	2	藏野驴		C:\Users\wzq\PycharmProjects\PythonProject\PythonProject\EdgeAI_Sound_Stage0_FeaturePractice\data\augmented\藏野驴\藏野驴1_pitch2.wav_aug13.wav	54.21229934692383
train	2	藏野驴		C:\Users\wzq\PycharmProjects\PythonProject\PythonProject\EdgeAI_Sound_Stage0_FeaturePractice\data\augmented\藏野驴\藏野驴1_pitch2.wav_aug14.wav	166.04177856445312
train	2	藏野驴		C:\Users\wzq\PycharmProjects\PythonProject\PythonProject\EdgeAI_Sound_Stage0_FeaturePractice\data\augmented\藏野驴\藏野驴1_pitch2.wav_aug15.wav	166.04177856445312
train	2	藏野驴		C:\Users\wzq\PycharmProjects\PythonProject\PythonProject\EdgeAI_Sound_Stage0_FeaturePractice\data\augmented\藏野驴\藏野驴1_pitch2.wav_aug16.wav	166.04177856445312
train	2	藏野驴		C:\Users\wzq\PycharmProjects\PythonProject\PythonProject\EdgeAI_Sound_Stage0_FeaturePractice\data\augmented\藏野驴\藏野驴1_pitch2.wav_aug17.wav	166.04177856445312
train	2	藏野驴		C:\Users\wzq\PycharmProjects\PythonProject\PythonProject\EdgeAI_Sound_Stage0_FeaturePractice\data\augmented\藏野驴\藏野驴1_pitch2.wav_aug18.wav	166.04177856445312
train	2	藏野驴		C:\Users\wzq\PycharmProjects\PythonProject\PythonProject\EdgeAI_Sound_Stage0_FeaturePractice\data\augmented\藏野驴\藏野驴1_pitch2.wav_aug19.wav	166.04177856445312
train	2	藏野驴		C:\Users\wzq\PycharmProjects\PythonProject\PythonProject\EdgeAI_Sound_Stage0_FeaturePractice\data\augmented\藏野驴\藏野驴1_pitch2.wav_aug2.wav	39.111732482910156
train	2	藏野驴		C:\Users\wzq\PycharmProjects\PythonProject\PythonProject\EdgeAI_Sound_Stage0_FeaturePractice\data\augmented\藏野驴\藏野驴1_pitch2.wav_aug20.wav	48.7300910949707
train	2	藏野驴		C:\Users\wzq\PycharmProjects\PythonProject\PythonProject\EdgeAI_Sound_Stage0_FeaturePractice\data\augmented\藏野驴\藏野驴1_pitch2.wav_aug21.wav	37.11734390258789
train	2	藏野驴		C:\Users\wzq\PycharmProjects\PythonProject\PythonProject\EdgeAI_Sound_Stage0_FeaturePractice\data\augmented\藏野驴\藏野驴1_pitch2.wav_aug22.wav	166.04177856445312
train	2	藏野驴		C:\Users\wzq\PycharmProjects\PythonProject\PythonProject\EdgeAI_Sound_Stage0_FeaturePractice\data\augmented\藏野驴\藏野驴1_pitch2.wav_aug23.wav	166.04177856445312
train	2	藏野驴		C:\Users\wzq\PycharmProjects\PythonProject\PythonProject\EdgeAI_Sound_Stage0_FeaturePractice\data\augmented\藏野驴\藏野驴1_pitch2.wav_aug24.wav	166.04177856445312
train	2	藏野驴		C:\Users\wzq\PycharmProjects\PythonProject\PythonProject\EdgeAI_Sound_Stage0_FeaturePractice\data\augmented\藏野驴\藏野驴1_pitch2.wav_aug25.wav	159.68785095214844
train	2	藏野驴		C:\Users\wzq\PycharmProjects\PythonProject\PythonProject\EdgeAI_Sound_Stage0_FeaturePractice\data\augmented\藏野驴\藏野驴1_pitch2.wav_aug3.wav	166.04177856445312
train	2	藏野驴		C:\Users\wzq\PycharmProjects\PythonProject\PythonProject\EdgeAI_Sound_Stage0_FeaturePractice\data\augmented\藏野驴\藏野驴1_pitch2.wav_aug4.wav	166.04177856445312
train	2	藏野驴		C:\Users\wzq\PycharmProjects\PythonProject\PythonProject\EdgeAI_Sound_Stage0_FeaturePractice\data\augmented\藏野驴\藏野驴1_pitch2.wav_aug5.wav	166.04177856445312
train	2	藏野驴		C:\Users\wzq\PycharmProjects\PythonProject\PythonProject\EdgeAI_Sound_Stage0_FeaturePractice\data\augmented\藏野驴\藏野驴1_pitch2.wav_aug6.wav	166.04177856445312
train	2	藏野驴		C:\Users\wzq\PycharmProjects\PythonProject\PythonProject\EdgeAI_Sound_Stage0_FeaturePractice\data\augmented\藏野驴\藏野驴1_pitch2.wav_aug7.wav	35.30241394042969
train	2	藏野驴		C:\Users\wzq\PycharmProjects\PythonProject\PythonProject\EdgeAI_Sound_Stage0_FeaturePractice\data\augmented\藏野驴\藏野驴1_pitch2.wav_aug8.wav	166.04177856445312
train	2	藏野驴		C:\Users\wzq\PycharmProjects\PythonProject\PythonProject\EdgeAI_Sound_Stage0_FeaturePractice\data\augmented\藏野驴\藏野驴1_pitch2.wav_aug9.wav	166.04177856445312
train	2	藏野驴		C:\Users\wzq\PycharmProjects\PythonProject\PythonProject\EdgeAI_Sound_Stage0_FeaturePractice\data\augmented\藏野驴\藏野驴1_stretch1.wav	166.04177856445312
train	2	藏野驴		C:\Users\wzq\PycharmProjects\PythonProject\PythonProject\EdgeAI_Sound_Stage0_FeaturePractice\data\augmented\藏野驴\藏野驴1_stretch1.wav_aug1.wav	35.97623825073242
train	2	藏野驴		C:\Users\wzq\PycharmProjects\PythonProject\PythonProject\EdgeAI_Sound_Stage0_FeaturePractice\data\augmented\藏野驴\藏野驴1_stretch1.wav_aug10.wav	166.04177856445312
train	2	藏野驴		C:\Users\wzq\PycharmProjects\PythonProject\PythonProject\EdgeAI_Sound_Stage0_FeaturePractice\data\augmented\藏野驴\藏野驴1_stretch1.wav_aug11.wav	37.49559783935547
train	2	藏野驴		C:\Users\wzq\PycharmProjects\PythonProject\PythonProject\EdgeAI_Sound_Stage0_FeaturePractice\data\augmented\藏野驴\藏野驴1_stretch1.wav_aug12.wav	166.04177856445312
train	2	藏野驴		C:\Users\wzq\PycharmProjects\PythonProject\PythonProject\EdgeAI_Sound_Stage0_FeaturePractice\data\augmented\藏野驴\藏野驴1_stretch1.wav_aug13.wav	40.8671760559082
train	2	藏野驴		C:\Users\wzq\PycharmProjects\PythonProject\PythonProject\EdgeAI_Sound_Stage0_FeaturePractice\data\augmented\藏野驴\藏野驴1_stretch1.wav_aug14.wav	41.18989944458008
train	2	藏野驴		C:\Users\wzq\PycharmProjects\PythonProject\PythonProject\EdgeAI_Sound_Stage0_FeaturePractice\data\augmented\藏野驴\藏野驴1_stretch1.wav_aug15.wav	166.04177856445312
train	2	藏野驴		C:\Users\wzq\PycharmProjects\PythonProject\PythonProject\EdgeAI_Sound_Stage0_FeaturePractice\data\augmented\藏野驴\藏野驴1_stretch1.wav_aug16.wav	166.04177856445312
train	2	藏野驴		C:\Users\wzq\PycharmProjects\PythonProject\PythonProject\EdgeAI_Sound_Stage0_FeaturePractice\data\augmented\藏野驴\藏野驴1_stretch1.wav_aug17.wav	41.25058364868164
train	2	藏野驴		C:\Users\wzq\PycharmProjects\PythonProject\PythonProject\EdgeAI_Sound_Stage0_FeaturePractice\data\augmented\藏野驴\藏野驴1_stretch1.wav_aug18.wav	50.99245071411133
train	2	藏野驴		C:\Users\wzq\PycharmProjects\PythonProject\PythonProject\EdgeAI_Sound_Stage0_FeaturePractice\data\augmented\藏野驴\藏野驴1_stretch1.wav_aug19.wav	166.04177856445312
train	2	藏野驴		C:\Users\wzq\PycharmProjects\PythonProject\PythonProject\EdgeAI_Sound_Stage0_FeaturePractice\data\augmented\藏野驴\藏野驴1_stretch1.wav_aug2.wav	166.04177856445312
train	2	藏野驴		C:\Users\wzq\PycharmProjects\PythonProject\PythonProject\EdgeAI_Sound_Stage0_FeaturePractice\data\augmented\藏野驴\藏野驴1_stretch1.wav_aug20.wav	166.04177856445312
train	2	藏野驴		C:\Users\wzq\PycharmProjects\PythonProject\PythonProject\EdgeAI_Sound_Stage0_FeaturePractice\data\augmented\藏野驴\藏野驴1_stretch1.wav_aug21.wav	166.04177856445312
train	2	藏野驴		C:\Users\wzq\PycharmProjects\PythonProject\PythonProject\EdgeAI_Sound_Stage0_FeaturePractice\data\augmented\藏野驴\藏野驴1_stretch1.wav_aug22.wav	166.04177856445312
train	2	藏野驴		C:\Users\wzq\PycharmProjects\PythonProject\PythonProject\EdgeAI_Sound_Stage0_FeaturePractice\data\augmented\藏野驴\藏野驴1_stretch1.wav_aug23.wav	46.695011138916016
train	2	藏野驴		C:\Users\wzq\PycharmProjects\PythonProject\PythonProject\EdgeAI_Sound_Stage0_FeaturePractice\data\augmented\藏野驴\藏野驴1_stretch1.wav_aug24.wav	166.04177856445312
train	2	藏野驴		C:\Users\wzq\PycharmProjects\PythonProject\PythonProject\EdgeAI_Sound_Stage0_FeaturePractice\data\augmented\藏野驴\藏野驴1_stretch1.wav_aug25.wav	166.04177856445312
train	2	藏野驴		C:\Users\wzq\PycharmProjects\PythonProject\PythonProject\EdgeAI_Sound_Stage0_FeaturePractice\data\augmented\藏野驴\藏野驴1_stretch1.wav_aug3.wav	50.039100646972656
train	2	藏野驴		C:\Users\wzq\PycharmProjects\PythonProject\PythonProject\EdgeAI_Sound_Stage0_FeaturePractice\data\augmented\藏野驴\藏野驴1_stretch1.wav_aug4.wav	166.04177856445312
train	2	藏野驴		C:\Users\wzq\PycharmProjects\PythonProject\PythonProject\EdgeAI_Sound_Stage0_FeaturePractice\data\augmented\藏野驴\藏野驴1_stretch1.wav_aug5.wav	166.04177856445312
train	2	藏野驴		C:\Users\wzq\PycharmProjects\PythonProject\PythonProject\EdgeAI_Sound_Stage0_FeaturePractice\data\augmented\藏野驴\藏野驴1_stretch1.wav_aug6.wav	166.04177856445312
train	2	藏野驴		C:\Users\wzq\PycharmProjects\PythonProject\PythonProject\EdgeAI_Sound_Stage0_FeaturePractice\data\augmented\藏野驴\藏野驴1_stretch1.wav_aug7.wav	166.04177856445312
train	2	藏野驴		C:\Users\wzq\PycharmProjects\PythonProject\PythonProject\EdgeAI_Sound_Stage0_FeaturePractice\data\augmented\藏野驴\藏野驴1_stretch1.wav_aug8.wav	34.063438415527344
train	2	藏野驴		C:\Users\wzq\PycharmProjects\PythonProject\PythonProject\EdgeAI_Sound_Stage0_FeaturePractice\data\augmented\藏野驴\藏野驴1_stretch1.wav_aug9.wav	166.04177856445312
train	2	藏野驴		C:\Users\wzq\PycharmProjects\PythonProject\PythonProject\EdgeAI_Sound_Stage0_FeaturePractice\data\augmented\藏野驴\藏野驴1_stretch2.wav	166.04177856445312
train	2	藏野驴		C:\Users\wzq\PycharmProjects\PythonProject\PythonProject\EdgeAI_Sound_Stage0_FeaturePractice\data\augmented\藏野驴\藏野驴1_stretch2.wav_aug1.wav	166.04177856445312
train	2	藏野驴		C:\Users\wzq\PycharmProjects\PythonProject\PythonProject\EdgeAI_Sound_Stage0_FeaturePractice\data\augmented\藏野驴\藏野驴1_stretch2.wav_aug10.wav	166.04177856445312
train	2	藏野驴		C:\Users\wzq\PycharmProjects\PythonProject\PythonProject\EdgeAI_Sound_Stage0_FeaturePractice\data\augmented\藏野驴\藏野驴1_stretch2.wav_aug11.wav	157.3013916015625
train	2	藏野驴		C:\Users\wzq\PycharmProjects\PythonProject\PythonProject\EdgeAI_Sound_Stage0_FeaturePractice\data\augmented\藏野驴\藏野驴1_stretch2.wav_aug12.wav	166.04177856445312
train	2	藏野驴		C:\Users\wzq\PycharmProjects\PythonProject\PythonProject\EdgeAI_Sound_Stage0_FeaturePractice\data\augmented\藏野驴\藏野驴1_stretch2.wav_aug13.wav	166.04177856445312
train	2	藏野驴		C:\Users\wzq\PycharmProjects\PythonProject\PythonProject\EdgeAI_Sound_Stage0_FeaturePractice\data\augmented\藏野驴\藏野驴1_stretch2.wav_aug14.wav	42.02320098876953
train	2	藏野驴		C:\Users\wzq\PycharmProjects\PythonProject\PythonProject\EdgeAI_Sound_Stage0_FeaturePractice\data\augmented\藏野驴\藏野驴1_stretch2.wav_aug15.wav	166.04177856445312
train	2	藏野驴		C:\Users\wzq\PycharmProjects\PythonProject\PythonProject\EdgeAI_Sound_Stage0_FeaturePractice\data\augmented\藏野驴\藏野驴1_stretch2.wav_aug16.wav	166.04177856445312
train	2	藏野驴		C:\Users\wzq\PycharmProjects\PythonProject\PythonProject\EdgeAI_Sound_Stage0_FeaturePractice\data\augmented\藏野驴\藏野驴1_stretch2.wav_aug17.wav	35.9146728515625
train	2	藏野驴		C:\Users\wzq\PycharmProjects\PythonProject\PythonProject\EdgeAI_Sound_Stage0_FeaturePractice\data\augmented\藏野驴\藏野驴1_stretch2.wav_aug18.wav	162.37356567382812
train	2	藏野驴		C:\Users\wzq\PycharmProjects\PythonProject\PythonProject\EdgeAI_Sound_Stage0_FeaturePractice\data\augmented\藏野驴\藏野驴1_stretch2.wav_aug19.wav	46.81409454345703
train	2	藏野驴		C:\Users\wzq\PycharmProjects\PythonProject\PythonProject\EdgeAI_Sound_Stage0_FeaturePractice\data\augmented\藏野驴\藏野驴1_stretch2.wav_aug2.wav	51.491485595703125
train	2	藏野驴		C:\Users\wzq\PycharmProjects\PythonProject\PythonProject\EdgeAI_Sound_Stage0_FeaturePractice\data\augmented\藏野驴\藏野驴1_stretch2.wav_aug20.wav	157.3482208251953
train	2	藏野驴		C:\Users\wzq\PycharmProjects\PythonProject\PythonProject\EdgeAI_Sound_Stage0_FeaturePractice\data\augmented\藏野驴\藏野驴1_stretch2.wav_aug21.wav	37.477294921875
train	2	藏野驴		C:\Users\wzq\PycharmProjects\PythonProject\PythonProject\EdgeAI_Sound_Stage0_FeaturePractice\data\augmented\藏野驴\藏野驴1_stretch2.wav_aug22.wav	166.04177856445312
train	2	藏野驴		C:\Users\wzq\PycharmProjects\PythonProject\PythonProject\EdgeAI_Sound_Stage0_FeaturePractice\data\augmented\藏野驴\藏野驴1_stretch2.wav_aug23.wav	43.531288146972656
train	2	藏野驴		C:\Users\wzq\PycharmProjects\PythonProject\PythonProject\EdgeAI_Sound_Stage0_FeaturePractice\data\augmented\藏野驴\藏野驴1_stretch2.wav_aug24.wav	166.04177856445312
train	2	藏野驴		C:\Users\wzq\PycharmProjects\PythonProject\PythonProject\EdgeAI_Sound_Stage0_FeaturePractice\data\augmented\藏野驴\藏野驴1_stretch2.wav_aug25.wav	156.21202087402344
train	2	藏野驴		C:\Users\wzq\PycharmProjects\PythonProject\PythonProject\EdgeAI_Sound_Stage0_FeaturePractice\data\augmented\藏野驴\藏野驴1_stretch2.wav_aug3.wav	166.04177856445312
train	2	藏野驴		C:\Users\wzq\PycharmProjects\PythonProject\PythonProject\EdgeAI_Sound_Stage0_FeaturePractice\data\augmented\藏野驴\藏野驴1_stretch2.wav_aug4.wav	166.04177856445312
train	2	藏野驴		C:\Users\wzq\PycharmProjects\PythonProject\PythonProject\EdgeAI_Sound_Stage0_FeaturePractice\data\augmented\藏野驴\藏野驴1_stretch2.wav_aug5.wav	166.04177856445312
train	2	藏野驴		C:\Users\wzq\PycharmProjects\PythonProject\PythonProject\EdgeAI_Sound_Stage0_FeaturePractice\data\augmented\藏野驴\藏野驴1_stretch2.wav_aug6.wav	158.9090576171875
train	2	藏野驴		C:\Users\wzq\PycharmProjects\PythonProject\PythonProject\EdgeAI_Sound_Stage0_FeaturePractice\data\augmented\藏野驴\藏野驴1_stretch2.wav_aug7.wav	157.6624298095703
train	2	藏野驴		C:\Users\wzq\PycharmProjects\PythonProject\PythonProject\EdgeAI_Sound_Stage0_FeaturePractice\data\augmented\藏野驴\藏野驴1_stretch2.wav_aug8.wav	39.490360260009766
train	2	藏野驴		C:\Users\wzq\PycharmProjects\PythonProject\PythonProject\EdgeAI_Sound_Stage0_FeaturePractice\data\augmented\藏野驴\藏野驴1_stretch2.wav_aug9.wav	166.04177856445312
train	2	藏野驴		C:\Users\wzq\PycharmProjects\PythonProject\PythonProject\EdgeAI_Sound_Stage0_FeaturePractice\data\augmented\藏野驴\藏野驴2_noise1.wav	44.64570236206055
train	2	藏野驴		C:\Users\wzq\PycharmProjects\PythonProject\PythonProject\EdgeAI_Sound_Stage0_FeaturePractice\data\augmented\藏野驴\藏野驴2_noise1.wav_aug1.wav	44.64570236206055
train	2	藏野驴		C:\Users\wzq\PycharmProjects\PythonProject\PythonProject\EdgeAI_Sound_Stage0_FeaturePractice\data\augmented\藏野驴\藏野驴2_noise1.wav_aug10.wav	36.873008728027344
train	2	藏野驴		C:\Users\wzq\PycharmProjects\PythonProject\PythonProject\EdgeAI_Sound_Stage0_FeaturePractice\data\augmented\藏野驴\藏野驴2_noise1.wav_aug11.wav	37.877838134765625
train	2	藏野驴		C:\Users\wzq\PycharmProjects\PythonProject\PythonProject\EdgeAI_Sound_Stage0_FeaturePractice\data\augmented\藏野驴\藏野驴2_noise1.wav_aug12.wav	44.64570236206055
train	2	藏野驴		C:\Users\wzq\PycharmProjects\PythonProject\PythonProject\EdgeAI_Sound_Stage0_FeaturePractice\data\augmented\藏野驴\藏野驴2_noise1.wav_aug13.wav	44.64570236206055
train	2	藏野驴		C:\Users\wzq\PycharmProjects\PythonProject\PythonProject\EdgeAI_Sound_Stage0_FeaturePractice\data\augmented\藏野驴\藏野驴2_noise1.wav_aug14.wav	44.7972412109375
train	2	藏野驴		C:\Users\wzq\PycharmProjects\PythonProject\PythonProject\EdgeAI_Sound_Stage0_FeaturePractice\data\augmented\藏野驴\藏野驴2_noise1.wav_aug15.wav	44.2935676574707
train	2	藏野驴		C:\Users\wzq\PycharmProjects\PythonProject\PythonProject\EdgeAI_Sound_Stage0_FeaturePractice\data\augmented\藏野驴\藏野驴2_noise1.wav_aug16.wav	44.628238677978516
train	2	藏野驴		C:\Users\wzq\PycharmProjects\PythonProject\PythonProject\EdgeAI_Sound_Stage0_FeaturePractice\data\augmented\藏野驴\藏野驴2_noise1.wav_aug17.wav	48.999481201171875
train	2	藏野驴		C:\Users\wzq\PycharmProjects\PythonProject\PythonProject\EdgeAI_Sound_Stage0_FeaturePractice\data\augmented\藏野驴\藏野驴2_noise1.wav_aug18.wav	49.00475311279297
train	2	藏野驴		C:\Users\wzq\PycharmProjects\PythonProject\PythonProject\EdgeAI_Sound_Stage0_FeaturePractice\data\augmented\藏野驴\藏野驴2_noise1.wav_aug19.wav	48.86442184448242
train	2	藏野驴		C:\Users\wzq\PycharmProjects\PythonProject\PythonProject\EdgeAI_Sound_Stage0_FeaturePractice\data\augmented\藏野驴\藏野驴2_noise1.wav_aug2.wav	44.64570236206055
train	2	藏野驴		C:\Users\wzq\PycharmProjects\PythonProject\PythonProject\EdgeAI_Sound_Stage0_FeaturePractice\data\augmented\藏野驴\藏野驴2_noise1.wav_aug20.wav	49.13482666015625
train	2	藏野驴		C:\Users\wzq\PycharmProjects\PythonProject\PythonProject\EdgeAI_Sound_Stage0_FeaturePractice\data\augmented\藏野驴\藏野驴2_noise1.wav_aug21.wav	44.64570236206055
train	2	藏野驴		C:\Users\wzq\PycharmProjects\PythonProject\PythonProject\EdgeAI_Sound_Stage0_FeaturePractice\data\augmented\藏野驴\藏野驴2_noise1.wav_aug22.wav	44.79753875732422
train	2	藏野驴		C:\Users\wzq\PycharmProjects\PythonProject\PythonProject\EdgeAI_Sound_Stage0_FeaturePractice\data\augmented\藏野驴\藏野驴2_noise1.wav_aug23.wav	45.22382736206055
train	2	藏野驴		C:\Users\wzq\PycharmProjects\PythonProject\PythonProject\EdgeAI_Sound_Stage0_FeaturePractice\data\augmented\藏野驴\藏野驴2_noise1.wav_aug24.wav	37.93970489501953
train	2	藏野驴		C:\Users\wzq\PycharmProjects\PythonProject\PythonProject\EdgeAI_Sound_Stage0_FeaturePractice\data\augmented\藏野驴\藏野驴2_noise1.wav_aug25.wav	44.64570236206055
train	2	藏野驴		C:\Users\wzq\PycharmProjects\PythonProject\PythonProject\EdgeAI_Sound_Stage0_FeaturePractice\data\augmented\藏野驴\藏野驴2_noise1.wav_aug3.wav	44.77606201171875
train	2	藏野驴		C:\Users\wzq\PycharmProjects\PythonProject\PythonProject\EdgeAI_Sound_Stage0_FeaturePractice\data\augmented\藏野驴\藏野驴2_noise1.wav_aug4.wav	40.263160705566406
train	2	藏野驴		C:\Users\wzq\PycharmProjects\PythonProject\PythonProject\EdgeAI_Sound_Stage0_FeaturePractice\data\augmented\藏野驴\藏野驴2_noise1.wav_aug5.wav	44.74354553222656
train	2	藏野驴		C:\Users\wzq\PycharmProjects\PythonProject\PythonProject\EdgeAI_Sound_Stage0_FeaturePractice\data\augmented\藏野驴\藏野驴2_noise1.wav_aug6.wav	33.20425033569336
train	2	藏野驴		C:\Users\wzq\PycharmProjects\PythonProject\PythonProject\EdgeAI_Sound_Stage0_FeaturePractice\data\augmented\藏野驴\藏野驴2_noise1.wav_aug7.wav	38.40407180786133
train	2	藏野驴		C:\Users\wzq\PycharmProjects\PythonProject\PythonProject\EdgeAI_Sound_Stage0_FeaturePractice\data\augmented\藏野驴\藏野驴2_noise1.wav_aug8.wav	44.64570236206055
train	2	藏野驴		C:\Users\wzq\PycharmProjects\PythonProject\PythonProject\EdgeAI_Sound_Stage0_FeaturePractice\data\augmented\藏野驴\藏野驴2_noise1.wav_aug9.wav	44.29520797729492
train	2	藏野驴		C:\Users\wzq\PycharmProjects\PythonProject\PythonProject\EdgeAI_Sound_Stage0_FeaturePractice\data\augmented\藏野驴\藏野驴2_noise2.wav_aug1.wav	37.28752517700195
train	2	藏野驴		C:\Users\wzq\PycharmProjects\PythonProject\PythonProject\EdgeAI_Sound_Stage0_FeaturePractice\data\augmented\藏野驴\藏野驴2_noise2.wav_aug10.wav	39.809837341308594
train	2	藏野驴		C:\Users\wzq\PycharmProjects\PythonProject\PythonProject\EdgeAI_Sound_Stage0_FeaturePractice\data\augmented\藏野驴\藏野驴2_noise2.wav_aug11.wav	35.98294448852539
train	2	藏野驴		C:\Users\wzq\PycharmProjects\PythonProject\PythonProject\EdgeAI_Sound_Stage0_FeaturePractice\data\augmented\藏野驴\藏野驴2_noise2.wav_aug12.wav	40.31477355957031
train	2	藏野驴		C:\Users\wzq\PycharmProjects\PythonProject\PythonProject\EdgeAI_Sound_Stage0_FeaturePractice\data\augmented\藏野驴\藏野驴2_noise2.wav_aug13.wav	35.98294448852539
train	2	藏野驴		C:\Users\wzq\PycharmProjects\PythonProject\PythonProject\EdgeAI_Sound_Stage0_FeaturePractice\data\augmented\藏野驴\藏野驴2_noise2.wav_aug14.wav	35.20243453979492
train	2	藏野驴		C:\Users\wzq\PycharmProjects\PythonProject\PythonProject\EdgeAI_Sound_Stage0_FeaturePractice\data\augmented\藏野驴\藏野驴2_noise2.wav_aug15.wav	35.98294448852539
train	2	藏野驴		C:\Users\wzq\PycharmProjects\PythonProject\PythonProject\EdgeAI_Sound_Stage0_FeaturePractice\data\augmented\藏野驴\藏野驴2_noise2.wav_aug16.wav	34.565948486328125
train	2	藏野驴		C:\Users\wzq\PycharmProjects\PythonProject\PythonProject\EdgeAI_Sound_Stage0_FeaturePractice\data\augmented\藏野驴\藏野驴2_noise2.wav_aug17.wav	30.173254013061523
train	2	藏野驴		C:\Users\wzq\PycharmProjects\PythonProject\PythonProject\EdgeAI_Sound_Stage0_FeaturePractice\data\augmented\藏野驴\藏野驴2_noise2.wav_aug18.wav	35.98294448852539
train	2	藏野驴		C:\Users\wzq\PycharmProjects\PythonProject\PythonProject\EdgeAI_Sound_Stage0_FeaturePractice\data\augmented\藏野驴\藏野驴2_noise2.wav_aug19.wav	35.98294448852539
train	2	藏野驴		C:\Users\wzq\PycharmProjects\PythonProject\PythonProject\EdgeAI_Sound_Stage0_FeaturePractice\data\augmented\藏野驴\藏野驴2_noise2.wav_aug21.wav	35.98294448852539
train	2	藏野驴		C:\Users\wzq\PycharmProjects\PythonProject\PythonProject\EdgeAI_Sound_Stage0_FeaturePractice\data\augmented\藏野驴\藏野驴2_pitch1.wav	166.04177856445312
train	2	藏野驴		C:\Users\wzq\PycharmProjects\PythonProject\PythonProject\EdgeAI_Sound_Stage0_FeaturePractice\data\augmented\藏野驴\藏野驴2_pitch1.wav_aug1.wav	37.959049224853516
train	2	藏野驴		C:\Users\wzq\PycharmProjects\PythonProject\PythonProject\EdgeAI_Sound_Stage0_FeaturePractice\data\augmented\藏野驴\藏野驴2_pitch1.wav_aug10.wav	166.04177856445312
train	2	藏野驴		C:\Users\wzq\PycharmProjects\PythonProject\PythonProject\EdgeAI_Sound_Stage0_FeaturePractice\data\augmented\藏野驴\藏野驴2_pitch1.wav_aug11.wav	50.71704864501953
train	2	藏野驴		C:\Users\wzq\PycharmProjects\PythonProject\PythonProject\EdgeAI_Sound_Stage0_FeaturePractice\data\augmented\藏野驴\藏野驴2_pitch1.wav_aug12.wav	48.550907135009766
train	2	藏野驴		C:\Users\wzq\PycharmProjects\PythonProject\PythonProject\EdgeAI_Sound_Stage0_FeaturePractice\data\augmented\藏野驴\藏野驴2_pitch1.wav_aug13.wav	166.04177856445312
train	2	藏野驴		C:\Users\wzq\PycharmProjects\PythonProject\PythonProject\EdgeAI_Sound_Stage0_FeaturePractice\data\augmented\藏野驴\藏野驴2_pitch1.wav_aug14.wav	166.04177856445312
train	2	藏野驴		C:\Users\wzq\PycharmProjects\PythonProject\PythonProject\EdgeAI_Sound_Stage0_FeaturePractice\data\augmented\藏野驴\藏野驴2_pitch1.wav_aug15.wav	166.04177856445312
train	2	藏野驴		C:\Users\wzq\PycharmProjects\PythonProject\PythonProject\EdgeAI_Sound_Stage0_FeaturePractice\data\augmented\藏野驴\藏野驴2_pitch1.wav_aug16.wav	166.04177856445312
train	2	藏野驴		C:\Users\wzq\PycharmProjects\PythonProject\PythonProject\EdgeAI_Sound_Stage0_FeaturePractice\data\augmented\藏野驴\藏野驴2_pitch1.wav_aug17.wav	36.921627044677734
train	2	藏野驴		C:\Users\wzq\PycharmProjects\PythonProject\PythonProject\EdgeAI_Sound_Stage0_FeaturePractice\data\augmented\藏野驴\藏野驴2_pitch1.wav_aug18.wav	37.046295166015625
train	2	藏野驴		C:\Users\wzq\PycharmProjects\PythonProject\PythonProject\EdgeAI_Sound_Stage0_FeaturePractice\data\augmented\藏野驴\藏野驴2_pitch1.wav_aug19.wav	166.04177856445312
train	2	藏野驴		C:\Users\wzq\PycharmProjects\PythonProject\PythonProject\EdgeAI_Sound_Stage0_FeaturePractice\data\augmented\藏野驴\藏野驴2_pitch1.wav_aug2.wav	36.16293716430664
train	2	藏野驴		C:\Users\wzq\PycharmProjects\PythonProject\PythonProject\EdgeAI_Sound_Stage0_FeaturePractice\data\augmented\藏野驴\藏野驴2_pitch1.wav_aug20.wav	166.04177856445312
train	2	藏野驴		C:\Users\wzq\PycharmProjects\PythonProject\PythonProject\EdgeAI_Sound_Stage0_FeaturePractice\data\augmented\藏野驴\藏野驴2_pitch1.wav_aug21.wav	39.582157135009766
train	2	藏野驴		C:\Users\wzq\PycharmProjects\PythonProject\PythonProject\EdgeAI_Sound_Stage0_FeaturePractice\data\augmented\藏野驴\藏野驴2_pitch1.wav_aug22.wav	166.04177856445312
train	2	藏野驴		C:\Users\wzq\PycharmProjects\PythonProject\PythonProject\EdgeAI_Sound_Stage0_FeaturePractice\data\augmented\藏野驴\藏野驴2_pitch1.wav_aug23.wav	35.37097930908203
train	2	藏野驴		C:\Users\wzq\PycharmProjects\PythonProject\PythonProject\EdgeAI_Sound_Stage0_FeaturePractice\data\augmented\藏野驴\藏野驴2_pitch1.wav_aug24.wav	166.04177856445312
train	2	藏野驴		C:\Users\wzq\PycharmProjects\PythonProject\PythonProject\EdgeAI_Sound_Stage0_FeaturePractice\data\augmented\藏野驴\藏野驴2_pitch1.wav_aug25.wav	42.65938949584961
train	2	藏野驴		C:\Users\wzq\PycharmProjects\PythonProject\PythonProject\EdgeAI_Sound_Stage0_FeaturePractice\data\augmented\藏野驴\藏野驴2_pitch1.wav_aug3.wav	166.04177856445312
train	2	藏野驴		C:\Users\wzq\PycharmProjects\PythonProject\PythonProject\EdgeAI_Sound_Stage0_FeaturePractice\data\augmented\藏野驴\藏野驴2_pitch1.wav_aug4.wav	46.006568908691406
train	2	藏野驴		C:\Users\wzq\PycharmProjects\PythonProject\PythonProject\EdgeAI_Sound_Stage0_FeaturePractice\data\augmented\藏野驴\藏野驴2_pitch1.wav_aug5.wav	52.284759521484375
train	2	藏野驴		C:\Users\wzq\PycharmProjects\PythonProject\PythonProject\EdgeAI_Sound_Stage0_FeaturePractice\data\augmented\藏野驴\藏野驴2_pitch1.wav_aug6.wav	48.835819244384766
train	2	藏野驴		C:\Users\wzq\PycharmProjects\PythonProject\PythonProject\EdgeAI_Sound_Stage0_FeaturePractice\data\augmented\藏野驴\藏野驴2_pitch1.wav_aug7.wav	166.04177856445312
train	2	藏野驴		C:\Users\wzq\PycharmProjects\PythonProject\PythonProject\EdgeAI_Sound_Stage0_FeaturePractice\data\augmented\藏野驴\藏野驴2_pitch1.wav_aug8.wav	166.04177856445312
train	2	藏野驴		C:\Users\wzq\PycharmProjects\PythonProject\PythonProject\EdgeAI_Sound_Stage0_FeaturePractice\data\augmented\藏野驴\藏野驴2_pitch1.wav_aug9.wav	166.04177856445312
train	2	藏野驴		C:\Users\wzq\PycharmProjects\PythonProject\PythonProject\EdgeAI_Sound_Stage0_FeaturePractice\data\augmented\藏野驴\藏野驴2_pitch2.wav_aug1.wav	166.04177856445312
train	2	藏野驴		C:\Users\wzq\PycharmProjects\PythonProject\PythonProject\EdgeAI_Sound_Stage0_FeaturePractice\data\augmented\藏野驴\藏野驴2_pitch2.wav_aug10.wav	166.04177856445312
train	2	藏野驴		C:\Users\wzq\PycharmProjects\PythonProject\PythonProject\EdgeAI_Sound_Stage0_FeaturePractice\data\augmented\藏野驴\藏野驴2_pitch2.wav_aug11.wav	166.04177856445312
train	2	藏野驴		C:\Users\wzq\PycharmProjects\PythonProject\PythonProject\EdgeAI_Sound_Stage0_FeaturePractice\data\augmented\藏野驴\藏野驴2_pitch2.wav_aug12.wav	166.04177856445312
train	2	藏野驴		C:\Users\wzq\PycharmProjects\PythonProject\PythonProject\EdgeAI_Sound_Stage0_FeaturePractice\data\augmented\藏野驴\藏野驴2_pitch2.wav_aug13.wav	36.37397766113281
train	2	藏野驴		C:\Users\wzq\PycharmProjects\PythonProject\PythonProject\EdgeAI_Sound_Stage0_FeaturePractice\data\augmented\藏野驴\藏野驴2_pitch2.wav_aug14.wav	166.04177856445312
train	2	藏野驴		C:\Users\wzq\PycharmProjects\PythonProject\PythonProject\EdgeAI_Sound_Stage0_FeaturePractice\data\augmented\藏野驴\藏野驴2_pitch2.wav_aug15.wav	41.675201416015625
train	2	藏野驴		C:\Users\wzq\PycharmProjects\PythonProject\PythonProject\EdgeAI_Sound_Stage0_FeaturePractice\data\augmented\藏野驴\藏野驴2_pitch2.wav_aug16.wav	166.04177856445312
train	2	藏野驴		C:\Users\wzq\PycharmProjects\PythonProject\PythonProject\EdgeAI_Sound_Stage0_FeaturePractice\data\augmented\藏野驴\藏野驴2_pitch2.wav_aug17.wav	166.04177856445312
train	2	藏野驴		C:\Users\wzq\PycharmProjects\PythonProject\PythonProject\EdgeAI_Sound_Stage0_FeaturePractice\data\augmented\藏野驴\藏野驴2_pitch2.wav_aug18.wav	166.04177856445312
train	2	藏野驴		C:\Users\wzq\PycharmProjects\PythonProject\PythonProject\EdgeAI_Sound_Stage0_FeaturePractice\data\augmented\藏野驴\藏野驴2_pitch2.wav_aug19.wav	36.356204986572266
train	2	藏野驴		C:\Users\wzq\PycharmProjects\PythonProject\PythonProject\EdgeAI_Sound_Stage0_FeaturePractice\data\augmented\藏野驴\藏野驴2_pitch2.wav_aug21.wav	38.082584381103516
train	2	藏野驴		C:\Users\wzq\PycharmProjects\PythonProject\PythonProject\EdgeAI_Sound_Stage0_FeaturePractice\data\augmented\藏野驴\藏野驴2_stretch1.wav	166.04177856445312
train	2	藏野驴		C:\Users\wzq\PycharmProjects\PythonProject\PythonProject\EdgeAI_Sound_Stage0_FeaturePractice\data\augmented\藏野驴\藏野驴2_stretch1.wav_aug1.wav	166.04177856445312
train	2	藏野驴		C:\Users\wzq\PycharmProjects\PythonProject\PythonProject\EdgeAI_Sound_Stage0_FeaturePractice\data\augmented\藏野驴\藏野驴2_stretch1.wav_aug10.wav	166.04177856445312
train	2	藏野驴		C:\Users\wzq\PycharmProjects\PythonProject\PythonProject\EdgeAI_Sound_Stage0_FeaturePractice\data\augmented\藏野驴\藏野驴2_stretch1.wav_aug11.wav	166.04177856445312
train	2	藏野驴		C:\Users\wzq\PycharmProjects\PythonProject\PythonProject\EdgeAI_Sound_Stage0_FeaturePractice\data\augmented\藏野驴\藏野驴2_stretch1.wav_aug12.wav	47.0906867980957
train	2	藏野驴		C:\Users\wzq\PycharmProjects\PythonProject\PythonProject\EdgeAI_Sound_Stage0_FeaturePractice\data\augmented\藏野驴\藏野驴2_stretch1.wav_aug13.wav	47.62473678588867
train	2	藏野驴		C:\Users\wzq\PycharmProjects\PythonProject\PythonProject\EdgeAI_Sound_Stage0_FeaturePractice\data\augmented\藏野驴\藏野驴2_stretch1.wav_aug14.wav	36.10916519165039
train	2	藏野驴		C:\Users\wzq\PycharmProjects\PythonProject\PythonProject\EdgeAI_Sound_Stage0_FeaturePractice\data\augmented\藏野驴\藏野驴2_stretch1.wav_aug15.wav	38.00722122192383
train	2	藏野驴		C:\Users\wzq\PycharmProjects\PythonProject\PythonProject\EdgeAI_Sound_Stage0_FeaturePractice\data\augmented\藏野驴\藏野驴2_stretch1.wav_aug16.wav	38.658573150634766
train	2	藏野驴		C:\Users\wzq\PycharmProjects\PythonProject\PythonProject\EdgeAI_Sound_Stage0_FeaturePractice\data\augmented\藏野驴\藏野驴2_stretch1.wav_aug17.wav	166.04177856445312
train	2	藏野驴		C:\Users\wzq\PycharmProjects\PythonProject\PythonProject\EdgeAI_Sound_Stage0_FeaturePractice\data\augmented\藏野驴\藏野驴2_stretch1.wav_aug18.wav	166.04177856445312
train	2	藏野驴		C:\Users\wzq\PycharmProjects\PythonProject\PythonProject\EdgeAI_Sound_Stage0_FeaturePractice\data\augmented\藏野驴\藏野驴2_stretch1.wav_aug19.wav	166.04177856445312
train	2	藏野驴		C:\Users\wzq\PycharmProjects\PythonProject\PythonProject\EdgeAI_Sound_Stage0_FeaturePractice\data\augmented\藏野驴\藏野驴2_stretch1.wav_aug2.wav	166.04177856445312
train	2	藏野驴		C:\Users\wzq\PycharmProjects\PythonProject\PythonProject\EdgeAI_Sound_Stage0_FeaturePractice\data\augmented\藏野驴\藏野驴2_stretch1.wav_aug20.wav	166.04177856445312
train	2	藏野驴		C:\Users\wzq\PycharmProjects\PythonProject\PythonProject\EdgeAI_Sound_Stage0_FeaturePractice\data\augmented\藏野驴\藏野驴2_stretch1.wav_aug21.wav	166.04177856445312
train	2	藏野驴		C:\Users\wzq\PycharmProjects\PythonProject\PythonProject\EdgeAI_Sound_Stage0_FeaturePractice\data\augmented\藏野驴\藏野驴2_stretch1.wav_aug22.wav	50.3071174621582
train	2	藏野驴		C:\Users\wzq\PycharmProjects\PythonProject\PythonProject\EdgeAI_Sound_Stage0_FeaturePractice\data\augmented\藏野驴\藏野驴2_stretch1.wav_aug23.wav	166.04177856445312
train	2	藏野驴		C:\Users\wzq\PycharmProjects\PythonProject\PythonProject\EdgeAI_Sound_Stage0_FeaturePractice\data\augmented\藏野驴\藏野驴2_stretch1.wav_aug24.wav	166.04177856445312
train	2	藏野驴		C:\Users\wzq\PycharmProjects\PythonProject\PythonProject\EdgeAI_Sound_Stage0_FeaturePractice\data\augmented\藏野驴\藏野驴2_stretch1.wav_aug25.wav	38.56511306762695
train	2	藏野驴		C:\Users\wzq\PycharmProjects\PythonProject\PythonProject\EdgeAI_Sound_Stage0_FeaturePractice\data\augmented\藏野驴\藏野驴2_stretch1.wav_aug3.wav	41.8580322265625
train	2	藏野驴		C:\Users\wzq\PycharmProjects\PythonProject\PythonProject\EdgeAI_Sound_Stage0_FeaturePractice\data\augmented\藏野驴\藏野驴2_stretch1.wav_aug4.wav	166.04177856445312
train	2	藏野驴		C:\Users\wzq\PycharmProjects\PythonProject\PythonProject\EdgeAI_Sound_Stage0_FeaturePractice\data\augmented\藏野驴\藏野驴2_stretch1.wav_aug5.wav	166.04177856445312
train	2	藏野驴		C:\Users\wzq\PycharmProjects\PythonProject\PythonProject\EdgeAI_Sound_Stage0_FeaturePractice\data\augmented\藏野驴\藏野驴2_stretch1.wav_aug6.wav	166.04177856445312
train	2	藏野驴		C:\Users\wzq\PycharmProjects\PythonProject\PythonProject\EdgeAI_Sound_Stage0_FeaturePractice\data\augmented\藏野驴\藏野驴2_stretch1.wav_aug7.wav	166.04177856445312
train	2	藏野驴		C:\Users\wzq\PycharmProjects\PythonProject\PythonProject\EdgeAI_Sound_Stage0_FeaturePractice\data\augmented\藏野驴\藏野驴2_stretch1.wav_aug8.wav	44.70819854736328
train	2	藏野驴		C:\Users\wzq\PycharmProjects\PythonProject\PythonProject\EdgeAI_Sound_Stage0_FeaturePractice\data\augmented\藏野驴\藏野驴2_stretch1.wav_aug9.wav	166.04177856445312
train	2	藏野驴		C:\Users\wzq\PycharmProjects\PythonProject\PythonProject\EdgeAI_Sound_Stage0_FeaturePractice\data\augmented\藏野驴\藏野驴2_stretch2.wav_aug1.wav	166.04177856445312
train	2	藏野驴		C:\Users\wzq\PycharmProjects\PythonProject\PythonProject\EdgeAI_Sound_Stage0_FeaturePractice\data\augmented\藏野驴\藏野驴2_stretch2.wav_aug10.wav	166.04177856445312
train	2	藏野驴		C:\Users\wzq\PycharmProjects\PythonProject\PythonProject\EdgeAI_Sound_Stage0_FeaturePractice\data\augmented\藏野驴\藏野驴2_stretch2.wav_aug11.wav	166.04177856445312
train	2	藏野驴		C:\Users\wzq\PycharmProjects\PythonProject\PythonProject\EdgeAI_Sound_Stage0_FeaturePractice\data\augmented\藏野驴\藏野驴2_stretch2.wav_aug12.wav	150.4560089111328
train	2	藏野驴		C:\Users\wzq\PycharmProjects\PythonProject\PythonProject\EdgeAI_Sound_Stage0_FeaturePractice\data\augmented\藏野驴\藏野驴2_stretch2.wav_aug13.wav	35.37038040161133
train	2	藏野驴		C:\Users\wzq\PycharmProjects\PythonProject\PythonProject\EdgeAI_Sound_Stage0_FeaturePractice\data\augmented\藏野驴\藏野驴2_stretch2.wav_aug14.wav	166.04177856445312
train	2	藏野驴		C:\Users\wzq\PycharmProjects\PythonProject\PythonProject\EdgeAI_Sound_Stage0_FeaturePractice\data\augmented\藏野驴\藏野驴2_stretch2.wav_aug15.wav	150.40296936035156
train	2	藏野驴		C:\Users\wzq\PycharmProjects\PythonProject\PythonProject\EdgeAI_Sound_Stage0_FeaturePractice\data\augmented\藏野驴\藏野驴2_stretch2.wav_aug16.wav	48.283714294433594
train	2	藏野驴		C:\Users\wzq\PycharmProjects\PythonProject\PythonProject\EdgeAI_Sound_Stage0_FeaturePractice\data\augmented\藏野驴\藏野驴2_stretch2.wav_aug17.wav	150.7010498046875
train	2	藏野驴		C:\Users\wzq\PycharmProjects\PythonProject\PythonProject\EdgeAI_Sound_Stage0_FeaturePractice\data\augmented\藏野驴\藏野驴2_stretch2.wav_aug18.wav	166.04177856445312
train	2	藏野驴		C:\Users\wzq\PycharmProjects\PythonProject\PythonProject\EdgeAI_Sound_Stage0_FeaturePractice\data\augmented\藏野驴\藏野驴2_stretch2.wav_aug19.wav	38.19301223754883
train	2	藏野驴		C:\Users\wzq\PycharmProjects\PythonProject\PythonProject\EdgeAI_Sound_Stage0_FeaturePractice\data\augmented\藏野驴\藏野驴2_stretch2.wav_aug21.wav	40.15020751953125
train	3	野牦牛		C:\Users\wzq\PycharmProjects\PythonProject\PythonProject\EdgeAI_Sound_Stage0_FeaturePractice\data\augmented\野牦牛\野牦牛1_noise1.wav	44.781837463378906
train	3	野牦牛		C:\Users\wzq\PycharmProjects\PythonProject\PythonProject\EdgeAI_Sound_Stage0_FeaturePractice\data\augmented\野牦牛\野牦牛1_noise1.wav_aug1.wav	44.88038635253906
train	3	野牦牛		C:\Users\wzq\PycharmProjects\PythonProject\PythonProject\EdgeAI_Sound_Stage0_FeaturePractice\data\augmented\野牦牛\野牦牛1_noise1.wav_aug10.wav	41.929317474365234
train	3	野牦牛		C:\Users\wzq\PycharmProjects\PythonProject\PythonProject\EdgeAI_Sound_Stage0_FeaturePractice\data\augmented\野牦牛\野牦牛1_noise1.wav_aug11.wav	44.781837463378906
train	3	野牦牛		C:\Users\wzq\PycharmProjects\PythonProject\PythonProject\EdgeAI_Sound_Stage0_FeaturePractice\data\augmented\野牦牛\野牦牛1_noise1.wav_aug12.wav	32.737281799316406
train	3	野牦牛		C:\Users\wzq\PycharmProjects\PythonProject\PythonProject\EdgeAI_Sound_Stage0_FeaturePractice\data\augmented\野牦牛\野牦牛1_noise1.wav_aug13.wav	35.30526351928711
train	3	野牦牛		C:\Users\wzq\PycharmProjects\PythonProject\PythonProject\EdgeAI_Sound_Stage0_FeaturePractice\data\augmented\野牦牛\野牦牛1_noise1.wav_aug14.wav	44.781837463378906
train	3	野牦牛		C:\Users\wzq\PycharmProjects\PythonProject\PythonProject\EdgeAI_Sound_Stage0_FeaturePractice\data\augmented\野牦牛\野牦牛1_noise1.wav_aug15.wav	37.622806549072266
train	3	野牦牛		C:\Users\wzq\PycharmProjects\PythonProject\PythonProject\EdgeAI_Sound_Stage0_FeaturePractice\data\augmented\野牦牛\野牦牛1_noise1.wav_aug16.wav	44.781837463378906
train	3	野牦牛		C:\Users\wzq\PycharmProjects\PythonProject\PythonProject\EdgeAI_Sound_Stage0_FeaturePractice\data\augmented\野牦牛\野牦牛1_noise1.wav_aug17.wav	34.92080307006836
train	3	野牦牛		C:\Users\wzq\PycharmProjects\PythonProject\PythonProject\EdgeAI_Sound_Stage0_FeaturePractice\data\augmented\野牦牛\野牦牛1_noise1.wav_aug18.wav	34.078548431396484
train	3	野牦牛		C:\Users\wzq\PycharmProjects\PythonProject\PythonProject\EdgeAI_Sound_Stage0_FeaturePractice\data\augmented\野牦牛\野牦牛1_noise1.wav_aug19.wav	44.781837463378906
train	3	野牦牛		C:\Users\wzq\PycharmProjects\PythonProject\PythonProject\EdgeAI_Sound_Stage0_FeaturePractice\data\augmented\野牦牛\野牦牛1_noise1.wav_aug2.wav	44.781837463378906
train	3	野牦牛		C:\Users\wzq\PycharmProjects\PythonProject\PythonProject\EdgeAI_Sound_Stage0_FeaturePractice\data\augmented\野牦牛\野牦牛1_noise1.wav_aug20.wav	34.879066467285156
train	3	野牦牛		C:\Users\wzq\PycharmProjects\PythonProject\PythonProject\EdgeAI_Sound_Stage0_FeaturePractice\data\augmented\野牦牛\野牦牛1_noise1.wav_aug21.wav	40.59394836425781
train	3	野牦牛		C:\Users\wzq\PycharmProjects\PythonProject\PythonProject\EdgeAI_Sound_Stage0_FeaturePractice\data\augmented\野牦牛\野牦牛1_noise1.wav_aug22.wav	48.834739685058594
train	3	野牦牛		C:\Users\wzq\PycharmProjects\PythonProject\PythonProject\EdgeAI_Sound_Stage0_FeaturePractice\data\augmented\野牦牛\野牦牛1_noise1.wav_aug23.wav	38.5703125
train	3	野牦牛		C:\Users\wzq\PycharmProjects\PythonProject\PythonProject\EdgeAI_Sound_Stage0_FeaturePractice\data\augmented\野牦牛\野牦牛1_noise1.wav_aug24.wav	44.715576171875
train	3	野牦牛		C:\Users\wzq\PycharmProjects\PythonProject\PythonProject\EdgeAI_Sound_Stage0_FeaturePractice\data\augmented\野牦牛\野牦牛1_noise1.wav_aug25.wav	44.781837463378906
train	3	野牦牛		C:\Users\wzq\PycharmProjects\PythonProject\PythonProject\EdgeAI_Sound_Stage0_FeaturePractice\data\augmented\野牦牛\野牦牛1_noise1.wav_aug3.wav	44.825496673583984
train	3	野牦牛		C:\Users\wzq\PycharmProjects\PythonProject\PythonProject\EdgeAI_Sound_Stage0_FeaturePractice\data\augmented\野牦牛\野牦牛1_noise1.wav_aug4.wav	35.8352165222168
train	3	野牦牛		C:\Users\wzq\PycharmProjects\PythonProject\PythonProject\EdgeAI_Sound_Stage0_FeaturePractice\data\augmented\野牦牛\野牦牛1_noise1.wav_aug5.wav	44.781837463378906
train	3	野牦牛		C:\Users\wzq\PycharmProjects\PythonProject\PythonProject\EdgeAI_Sound_Stage0_FeaturePractice\data\augmented\野牦牛\野牦牛1_noise1.wav_aug6.wav	34.969512939453125
train	3	野牦牛		C:\Users\wzq\PycharmProjects\PythonProject\PythonProject\EdgeAI_Sound_Stage0_FeaturePractice\data\augmented\野牦牛\野牦牛1_noise1.wav_aug7.wav	39.966487884521484
train	3	野牦牛		C:\Users\wzq\PycharmProjects\PythonProject\PythonProject\EdgeAI_Sound_Stage0_FeaturePractice\data\augmented\野牦牛\野牦牛1_noise1.wav_aug8.wav	44.781837463378906
train	3	野牦牛		C:\Users\wzq\PycharmProjects\PythonProject\PythonProject\EdgeAI_Sound_Stage0_FeaturePractice\data\augmented\野牦牛\野牦牛1_noise1.wav_aug9.wav	49.937129974365234
train	3	野牦牛		C:\Users\wzq\PycharmProjects\PythonProject\PythonProject\EdgeAI_Sound_Stage0_FeaturePractice\data\augmented\野牦牛\野牦牛1_noise2.wav	35.01857376098633
train	3	野牦牛		C:\Users\wzq\PycharmProjects\PythonProject\PythonProject\EdgeAI_Sound_Stage0_FeaturePractice\data\augmented\野牦牛\野牦牛1_noise2.wav_aug1.wav	35.01857376098633
train	3	野牦牛		C:\Users\wzq\PycharmProjects\PythonProject\PythonProject\EdgeAI_Sound_Stage0_FeaturePractice\data\augmented\野牦牛\野牦牛1_noise2.wav_aug10.wav	30.50645637512207
train	3	野牦牛		C:\Users\wzq\PycharmProjects\PythonProject\PythonProject\EdgeAI_Sound_Stage0_FeaturePractice\data\augmented\野牦牛\野牦牛1_noise2.wav_aug11.wav	31.551414489746094
train	3	野牦牛		C:\Users\wzq\PycharmProjects\PythonProject\PythonProject\EdgeAI_Sound_Stage0_FeaturePractice\data\augmented\野牦牛\野牦牛1_noise2.wav_aug12.wav	35.01857376098633
train	3	野牦牛		C:\Users\wzq\PycharmProjects\PythonProject\PythonProject\EdgeAI_Sound_Stage0_FeaturePractice\data\augmented\野牦牛\野牦牛1_noise2.wav_aug13.wav	35.246864318847656
train	3	野牦牛		C:\Users\wzq\PycharmProjects\PythonProject\PythonProject\EdgeAI_Sound_Stage0_FeaturePractice\data\augmented\野牦牛\野牦牛1_noise2.wav_aug14.wav	35.01857376098633
train	3	野牦牛		C:\Users\wzq\PycharmProjects\PythonProject\PythonProject\EdgeAI_Sound_Stage0_FeaturePractice\data\augmented\野牦牛\野牦牛1_noise2.wav_aug15.wav	35.01857376098633
train	3	野牦牛		C:\Users\wzq\PycharmProjects\PythonProject\PythonProject\EdgeAI_Sound_Stage0_FeaturePractice\data\augmented\野牦牛\野牦牛1_noise2.wav_aug16.wav	35.01857376098633
train	3	野牦牛		C:\Users\wzq\PycharmProjects\PythonProject\PythonProject\EdgeAI_Sound_Stage0_FeaturePractice\data\augmented\野牦牛\野牦牛1_noise2.wav_aug17.wav	33.66069412231445
train	3	野牦牛		C:\Users\wzq\PycharmProjects\PythonProject\PythonProject\EdgeAI_Sound_Stage0_FeaturePractice\data\augmented\野牦牛\野牦牛1_noise2.wav_aug18.wav	35.01857376098633
train	3	野牦牛		C:\Users\wzq\PycharmProjects\PythonProject\PythonProject\EdgeAI_Sound_Stage0_FeaturePractice\data\augmented\野牦牛\野牦牛1_noise2.wav_aug19.wav	40.0488166809082
train	3	野牦牛		C:\Users\wzq\PycharmProjects\PythonProject\PythonProject\EdgeAI_Sound_Stage0_FeaturePractice\data\augmented\野牦牛\野牦牛1_noise2.wav_aug2.wav	35.01857376098633
train	3	野牦牛		C:\Users\wzq\PycharmProjects\PythonProject\PythonProject\EdgeAI_Sound_Stage0_FeaturePractice\data\augmented\野牦牛\野牦牛1_noise2.wav_aug20.wav	35.01857376098633
train	3	野牦牛		C:\Users\wzq\PycharmProjects\PythonProject\PythonProject\EdgeAI_Sound_Stage0_FeaturePractice\data\augmented\野牦牛\野牦牛1_noise2.wav_aug21.wav	32.19760513305664
train	3	野牦牛		C:\Users\wzq\PycharmProjects\PythonProject\PythonProject\EdgeAI_Sound_Stage0_FeaturePractice\data\augmented\野牦牛\野牦牛1_noise2.wav_aug22.wav	35.01857376098633
train	3	野牦牛		C:\Users\wzq\PycharmProjects\PythonProject\PythonProject\EdgeAI_Sound_Stage0_FeaturePractice\data\augmented\野牦牛\野牦牛1_noise2.wav_aug23.wav	35.05036544799805
train	3	野牦牛		C:\Users\wzq\PycharmProjects\PythonProject\PythonProject\EdgeAI_Sound_Stage0_FeaturePractice\data\augmented\野牦牛\野牦牛1_noise2.wav_aug24.wav	38.63243103027344
train	3	野牦牛		C:\Users\wzq\PycharmProjects\PythonProject\PythonProject\EdgeAI_Sound_Stage0_FeaturePractice\data\augmented\野牦牛\野牦牛1_noise2.wav_aug25.wav	35.01857376098633
train	3	野牦牛		C:\Users\wzq\PycharmProjects\PythonProject\PythonProject\EdgeAI_Sound_Stage0_FeaturePractice\data\augmented\野牦牛\野牦牛1_noise2.wav_aug3.wav	33.93239974975586
train	3	野牦牛		C:\Users\wzq\PycharmProjects\PythonProject\PythonProject\EdgeAI_Sound_Stage0_FeaturePractice\data\augmented\野牦牛\野牦牛1_noise2.wav_aug4.wav	35.22416687011719
train	3	野牦牛		C:\Users\wzq\PycharmProjects\PythonProject\PythonProject\EdgeAI_Sound_Stage0_FeaturePractice\data\augmented\野牦牛\野牦牛1_noise2.wav_aug5.wav	35.01857376098633
train	3	野牦牛		C:\Users\wzq\PycharmProjects\PythonProject\PythonProject\EdgeAI_Sound_Stage0_FeaturePractice\data\augmented\野牦牛\野牦牛1_noise2.wav_aug6.wav	35.01857376098633
train	3	野牦牛		C:\Users\wzq\PycharmProjects\PythonProject\PythonProject\EdgeAI_Sound_Stage0_FeaturePractice\data\augmented\野牦牛\野牦牛1_noise2.wav_aug7.wav	35.143409729003906
train	3	野牦牛		C:\Users\wzq\PycharmProjects\PythonProject\PythonProject\EdgeAI_Sound_Stage0_FeaturePractice\data\augmented\野牦牛\野牦牛1_noise2.wav_aug8.wav	35.01857376098633
train	3	野牦牛		C:\Users\wzq\PycharmProjects\PythonProject\PythonProject\EdgeAI_Sound_Stage0_FeaturePractice\data\augmented\野牦牛\野牦牛1_noise2.wav_aug9.wav	35.01857376098633
train	3	野牦牛		C:\Users\wzq\PycharmProjects\PythonProject\PythonProject\EdgeAI_Sound_Stage0_FeaturePractice\data\augmented\野牦牛\野牦牛1_pitch1.wav	166.04177856445312
train	3	野牦牛		C:\Users\wzq\PycharmProjects\PythonProject\PythonProject\EdgeAI_Sound_Stage0_FeaturePractice\data\augmented\野牦牛\野牦牛1_pitch1.wav_aug1.wav	166.04177856445312
train	3	野牦牛		C:\Users\wzq\PycharmProjects\PythonProject\PythonProject\EdgeAI_Sound_Stage0_FeaturePractice\data\augmented\野牦牛\野牦牛1_pitch1.wav_aug10.wav	163.82632446289062
train	3	野牦牛		C:\Users\wzq\PycharmProjects\PythonProject\PythonProject\EdgeAI_Sound_Stage0_FeaturePractice\data\augmented\野牦牛\野牦牛1_pitch1.wav_aug11.wav	166.04177856445312
train	3	野牦牛		C:\Users\wzq\PycharmProjects\PythonProject\PythonProject\EdgeAI_Sound_Stage0_FeaturePractice\data\augmented\野牦牛\野牦牛1_pitch1.wav_aug12.wav	166.04177856445312
train	3	野牦牛		C:\Users\wzq\PycharmProjects\PythonProject\PythonProject\EdgeAI_Sound_Stage0_FeaturePractice\data\augmented\野牦牛\野牦牛1_pitch1.wav_aug13.wav	34.488983154296875
train	3	野牦牛		C:\Users\wzq\PycharmProjects\PythonProject\PythonProject\EdgeAI_Sound_Stage0_FeaturePractice\data\augmented\野牦牛\野牦牛1_pitch1.wav_aug14.wav	46.01331329345703
train	3	野牦牛		C:\Users\wzq\PycharmProjects\PythonProject\PythonProject\EdgeAI_Sound_Stage0_FeaturePractice\data\augmented\野牦牛\野牦牛1_pitch1.wav_aug15.wav	166.04177856445312
train	3	野牦牛		C:\Users\wzq\PycharmProjects\PythonProject\PythonProject\EdgeAI_Sound_Stage0_FeaturePractice\data\augmented\野牦牛\野牦牛1_pitch1.wav_aug16.wav	166.04177856445312
train	3	野牦牛		C:\Users\wzq\PycharmProjects\PythonProject\PythonProject\EdgeAI_Sound_Stage0_FeaturePractice\data\augmented\野牦牛\野牦牛1_pitch1.wav_aug17.wav	36.76011657714844
train	3	野牦牛		C:\Users\wzq\PycharmProjects\PythonProject\PythonProject\EdgeAI_Sound_Stage0_FeaturePractice\data\augmented\野牦牛\野牦牛1_pitch1.wav_aug18.wav	166.04177856445312
train	3	野牦牛		C:\Users\wzq\PycharmProjects\PythonProject\PythonProject\EdgeAI_Sound_Stage0_FeaturePractice\data\augmented\野牦牛\野牦牛1_pitch1.wav_aug19.wav	166.04177856445312
train	3	野牦牛		C:\Users\wzq\PycharmProjects\PythonProject\PythonProject\EdgeAI_Sound_Stage0_FeaturePractice\data\augmented\野牦牛\野牦牛1_pitch1.wav_aug2.wav	43.427433013916016
train	3	野牦牛		C:\Users\wzq\PycharmProjects\PythonProject\PythonProject\EdgeAI_Sound_Stage0_FeaturePractice\data\augmented\野牦牛\野牦牛1_pitch1.wav_aug20.wav	166.04177856445312
train	3	野牦牛		C:\Users\wzq\PycharmProjects\PythonProject\PythonProject\EdgeAI_Sound_Stage0_FeaturePractice\data\augmented\野牦牛\野牦牛1_pitch1.wav_aug21.wav	42.646217346191406
train	3	野牦牛		C:\Users\wzq\PycharmProjects\PythonProject\PythonProject\EdgeAI_Sound_Stage0_FeaturePractice\data\augmented\野牦牛\野牦牛1_pitch1.wav_aug22.wav	36.30183792114258
train	3	野牦牛		C:\Users\wzq\PycharmProjects\PythonProject\PythonProject\EdgeAI_Sound_Stage0_FeaturePractice\data\augmented\野牦牛\野牦牛1_pitch1.wav_aug23.wav	166.04177856445312
train	3	野牦牛		C:\Users\wzq\PycharmProjects\PythonProject\PythonProject\EdgeAI_Sound_Stage0_FeaturePractice\data\augmented\野牦牛\野牦牛1_pitch1.wav_aug24.wav	42.21421813964844
train	3	野牦牛		C:\Users\wzq\PycharmProjects\PythonProject\PythonProject\EdgeAI_Sound_Stage0_FeaturePractice\data\augmented\野牦牛\野牦牛1_pitch1.wav_aug25.wav	50.40357208251953
train	3	野牦牛		C:\Users\wzq\PycharmProjects\PythonProject\PythonProject\EdgeAI_Sound_Stage0_FeaturePractice\data\augmented\野牦牛\野牦牛1_pitch1.wav_aug3.wav	37.23753356933594
train	3	野牦牛		C:\Users\wzq\PycharmProjects\PythonProject\PythonProject\EdgeAI_Sound_Stage0_FeaturePractice\data\augmented\野牦牛\野牦牛1_pitch1.wav_aug4.wav	166.04177856445312
train	3	野牦牛		C:\Users\wzq\PycharmProjects\PythonProject\PythonProject\EdgeAI_Sound_Stage0_FeaturePractice\data\augmented\野牦牛\野牦牛1_pitch1.wav_aug5.wav	164.09710693359375
train	3	野牦牛		C:\Users\wzq\PycharmProjects\PythonProject\PythonProject\EdgeAI_Sound_Stage0_FeaturePractice\data\augmented\野牦牛\野牦牛1_pitch1.wav_aug6.wav	160.89085388183594
train	3	野牦牛		C:\Users\wzq\PycharmProjects\PythonProject\PythonProject\EdgeAI_Sound_Stage0_FeaturePractice\data\augmented\野牦牛\野牦牛1_pitch1.wav_aug7.wav	166.04177856445312
train	3	野牦牛		C:\Users\wzq\PycharmProjects\PythonProject\PythonProject\EdgeAI_Sound_Stage0_FeaturePractice\data\augmented\野牦牛\野牦牛1_pitch1.wav_aug8.wav	46.49906539916992
train	3	野牦牛		C:\Users\wzq\PycharmProjects\PythonProject\PythonProject\EdgeAI_Sound_Stage0_FeaturePractice\data\augmented\野牦牛\野牦牛1_pitch1.wav_aug9.wav	166.04177856445312
train	3	野牦牛		C:\Users\wzq\PycharmProjects\PythonProject\PythonProject\EdgeAI_Sound_Stage0_FeaturePractice\data\augmented\野牦牛\野牦牛1_pitch2.wav	166.04177856445312
train	3	野牦牛		C:\Users\wzq\PycharmProjects\PythonProject\PythonProject\EdgeAI_Sound_Stage0_FeaturePractice\data\augmented\野牦牛\野牦牛1_pitch2.wav_aug1.wav	36.509456634521484
train	3	野牦牛		C:\Users\wzq\PycharmProjects\PythonProject\PythonProject\EdgeAI_Sound_Stage0_FeaturePractice\data\augmented\野牦牛\野牦牛1_pitch2.wav_aug10.wav	39.105865478515625
train	3	野牦牛		C:\Users\wzq\PycharmProjects\PythonProject\PythonProject\EdgeAI_Sound_Stage0_FeaturePractice\data\augmented\野牦牛\野牦牛1_pitch2.wav_aug11.wav	42.8956413269043
train	3	野牦牛		C:\Users\wzq\PycharmProjects\PythonProject\PythonProject\EdgeAI_Sound_Stage0_FeaturePractice\data\augmented\野牦牛\野牦牛1_pitch2.wav_aug12.wav	166.04177856445312
train	3	野牦牛		C:\Users\wzq\PycharmProjects\PythonProject\PythonProject\EdgeAI_Sound_Stage0_FeaturePractice\data\augmented\野牦牛\野牦牛1_pitch2.wav_aug13.wav	166.04177856445312
train	3	野牦牛		C:\Users\wzq\PycharmProjects\PythonProject\PythonProject\EdgeAI_Sound_Stage0_FeaturePractice\data\augmented\野牦牛\野牦牛1_pitch2.wav_aug14.wav	166.04177856445312
train	3	野牦牛		C:\Users\wzq\PycharmProjects\PythonProject\PythonProject\EdgeAI_Sound_Stage0_FeaturePractice\data\augmented\野牦牛\野牦牛1_pitch2.wav_aug15.wav	36.49864196777344
train	3	野牦牛		C:\Users\wzq\PycharmProjects\PythonProject\PythonProject\EdgeAI_Sound_Stage0_FeaturePractice\data\augmented\野牦牛\野牦牛1_pitch2.wav_aug16.wav	39.83494186401367
train	3	野牦牛		C:\Users\wzq\PycharmProjects\PythonProject\PythonProject\EdgeAI_Sound_Stage0_FeaturePractice\data\augmented\野牦牛\野牦牛1_pitch2.wav_aug17.wav	166.04177856445312
train	3	野牦牛		C:\Users\wzq\PycharmProjects\PythonProject\PythonProject\EdgeAI_Sound_Stage0_FeaturePractice\data\augmented\野牦牛\野牦牛1_pitch2.wav_aug18.wav	166.04177856445312
train	3	野牦牛		C:\Users\wzq\PycharmProjects\PythonProject\PythonProject\EdgeAI_Sound_Stage0_FeaturePractice\data\augmented\野牦牛\野牦牛1_pitch2.wav_aug19.wav	157.11886596679688
train	3	野牦牛		C:\Users\wzq\PycharmProjects\PythonProject\PythonProject\EdgeAI_Sound_Stage0_FeaturePractice\data\augmented\野牦牛\野牦牛1_pitch2.wav_aug2.wav	166.04177856445312
train	3	野牦牛		C:\Users\wzq\PycharmProjects\PythonProject\PythonProject\EdgeAI_Sound_Stage0_FeaturePractice\data\augmented\野牦牛\野牦牛1_pitch2.wav_aug20.wav	166.04177856445312
train	3	野牦牛		C:\Users\wzq\PycharmProjects\PythonProject\PythonProject\EdgeAI_Sound_Stage0_FeaturePractice\data\augmented\野牦牛\野牦牛1_pitch2.wav_aug21.wav	166.04177856445312
train	3	野牦牛		C:\Users\wzq\PycharmProjects\PythonProject\PythonProject\EdgeAI_Sound_Stage0_FeaturePractice\data\augmented\野牦牛\野牦牛1_pitch2.wav_aug22.wav	166.04177856445312
train	3	野牦牛		C:\Users\wzq\PycharmProjects\PythonProject\PythonProject\EdgeAI_Sound_Stage0_FeaturePractice\data\augmented\野牦牛\野牦牛1_pitch2.wav_aug23.wav	166.04177856445312
train	3	野牦牛		C:\Users\wzq\PycharmProjects\PythonProject\PythonProject\EdgeAI_Sound_Stage0_FeaturePractice\data\augmented\野牦牛\野牦牛1_pitch2.wav_aug24.wav	166.04177856445312
train	3	野牦牛		C:\Users\wzq\PycharmProjects\PythonProject\PythonProject\EdgeAI_Sound_Stage0_FeaturePractice\data\augmented\野牦牛\野牦牛1_pitch2.wav_aug25.wav	166.04177856445312
train	3	野牦牛		C:\Users\wzq\PycharmProjects\PythonProject\PythonProject\EdgeAI_Sound_Stage0_FeaturePractice\data\augmented\野牦牛\野牦牛1_pitch2.wav_aug3.wav	48.6480598449707
train	3	野牦牛		C:\Users\wzq\PycharmProjects\PythonProject\PythonProject\EdgeAI_Sound_Stage0_FeaturePractice\data\augmented\野牦牛\野牦牛1_pitch2.wav_aug4.wav	38.847904205322266
train	3	野牦牛		C:\Users\wzq\PycharmProjects\PythonProject\PythonProject\EdgeAI_Sound_Stage0_FeaturePractice\data\augmented\野牦牛\野牦牛1_pitch2.wav_aug5.wav	166.04177856445312
train	3	野牦牛		C:\Users\wzq\PycharmProjects\PythonProject\PythonProject\EdgeAI_Sound_Stage0_FeaturePractice\data\augmented\野牦牛\野牦牛1_pitch2.wav_aug6.wav	166.04177856445312
train	3	野牦牛		C:\Users\wzq\PycharmProjects\PythonProject\PythonProject\EdgeAI_Sound_Stage0_FeaturePractice\data\augmented\野牦牛\野牦牛1_pitch2.wav_aug7.wav	166.04177856445312
train	3	野牦牛		C:\Users\wzq\PycharmProjects\PythonProject\PythonProject\EdgeAI_Sound_Stage0_FeaturePractice\data\augmented\野牦牛\野牦牛1_pitch2.wav_aug8.wav	166.04177856445312
train	3	野牦牛		C:\Users\wzq\PycharmProjects\PythonProject\PythonProject\EdgeAI_Sound_Stage0_FeaturePractice\data\augmented\野牦牛\野牦牛1_pitch2.wav_aug9.wav	166.04177856445312
train	3	野牦牛		C:\Users\wzq\PycharmProjects\PythonProject\PythonProject\EdgeAI_Sound_Stage0_FeaturePractice\data\augmented\野牦牛\野牦牛1_stretch1.wav	166.04177856445312
train	3	野牦牛		C:\Users\wzq\PycharmProjects\PythonProject\PythonProject\EdgeAI_Sound_Stage0_FeaturePractice\data\augmented\野牦牛\野牦牛1_stretch1.wav_aug1.wav	35.93722152709961
train	3	野牦牛		C:\Users\wzq\PycharmProjects\PythonProject\PythonProject\EdgeAI_Sound_Stage0_FeaturePractice\data\augmented\野牦牛\野牦牛1_stretch1.wav_aug10.wav	166.04177856445312
train	3	野牦牛		C:\Users\wzq\PycharmProjects\PythonProject\PythonProject\EdgeAI_Sound_Stage0_FeaturePractice\data\augmented\野牦牛\野牦牛1_stretch1.wav_aug11.wav	166.04177856445312
train	3	野牦牛		C:\Users\wzq\PycharmProjects\PythonProject\PythonProject\EdgeAI_Sound_Stage0_FeaturePractice\data\augmented\野牦牛\野牦牛1_stretch1.wav_aug12.wav	51.01710510253906
train	3	野牦牛		C:\Users\wzq\PycharmProjects\PythonProject\PythonProject\EdgeAI_Sound_Stage0_FeaturePractice\data\augmented\野牦牛\野牦牛1_stretch1.wav_aug13.wav	166.04177856445312
train	3	野牦牛		C:\Users\wzq\PycharmProjects\PythonProject\PythonProject\EdgeAI_Sound_Stage0_FeaturePractice\data\augmented\野牦牛\野牦牛1_stretch1.wav_aug14.wav	41.01357650756836
train	3	野牦牛		C:\Users\wzq\PycharmProjects\PythonProject\PythonProject\EdgeAI_Sound_Stage0_FeaturePractice\data\augmented\野牦牛\野牦牛1_stretch1.wav_aug15.wav	44.476837158203125
train	3	野牦牛		C:\Users\wzq\PycharmProjects\PythonProject\PythonProject\EdgeAI_Sound_Stage0_FeaturePractice\data\augmented\野牦牛\野牦牛1_stretch1.wav_aug16.wav	166.04177856445312
train	3	野牦牛		C:\Users\wzq\PycharmProjects\PythonProject\PythonProject\EdgeAI_Sound_Stage0_FeaturePractice\data\augmented\野牦牛\野牦牛1_stretch1.wav_aug17.wav	166.04177856445312
train	3	野牦牛		C:\Users\wzq\PycharmProjects\PythonProject\PythonProject\EdgeAI_Sound_Stage0_FeaturePractice\data\augmented\野牦牛\野牦牛1_stretch1.wav_aug18.wav	52.2280158996582
train	3	野牦牛		C:\Users\wzq\PycharmProjects\PythonProject\PythonProject\EdgeAI_Sound_Stage0_FeaturePractice\data\augmented\野牦牛\野牦牛1_stretch1.wav_aug19.wav	45.17881393432617
train	3	野牦牛		C:\Users\wzq\PycharmProjects\PythonProject\PythonProject\EdgeAI_Sound_Stage0_FeaturePractice\data\augmented\野牦牛\野牦牛1_stretch1.wav_aug2.wav	43.43400955200195
train	3	野牦牛		C:\Users\wzq\PycharmProjects\PythonProject\PythonProject\EdgeAI_Sound_Stage0_FeaturePractice\data\augmented\野牦牛\野牦牛1_stretch1.wav_aug20.wav	44.03199768066406
train	3	野牦牛		C:\Users\wzq\PycharmProjects\PythonProject\PythonProject\EdgeAI_Sound_Stage0_FeaturePractice\data\augmented\野牦牛\野牦牛1_stretch1.wav_aug21.wav	48.70429229736328
train	3	野牦牛		C:\Users\wzq\PycharmProjects\PythonProject\PythonProject\EdgeAI_Sound_Stage0_FeaturePractice\data\augmented\野牦牛\野牦牛1_stretch1.wav_aug22.wav	166.04177856445312
train	3	野牦牛		C:\Users\wzq\PycharmProjects\PythonProject\PythonProject\EdgeAI_Sound_Stage0_FeaturePractice\data\augmented\野牦牛\野牦牛1_stretch1.wav_aug23.wav	39.038875579833984
train	3	野牦牛		C:\Users\wzq\PycharmProjects\PythonProject\PythonProject\EdgeAI_Sound_Stage0_FeaturePractice\data\augmented\野牦牛\野牦牛1_stretch1.wav_aug24.wav	50.018104553222656
train	3	野牦牛		C:\Users\wzq\PycharmProjects\PythonProject\PythonProject\EdgeAI_Sound_Stage0_FeaturePractice\data\augmented\野牦牛\野牦牛1_stretch1.wav_aug25.wav	166.04177856445312
train	3	野牦牛		C:\Users\wzq\PycharmProjects\PythonProject\PythonProject\EdgeAI_Sound_Stage0_FeaturePractice\data\augmented\野牦牛\野牦牛1_stretch1.wav_aug3.wav	49.5277099609375
train	3	野牦牛		C:\Users\wzq\PycharmProjects\PythonProject\PythonProject\EdgeAI_Sound_Stage0_FeaturePractice\data\augmented\野牦牛\野牦牛1_stretch1.wav_aug4.wav	166.04177856445312
train	3	野牦牛		C:\Users\wzq\PycharmProjects\PythonProject\PythonProject\EdgeAI_Sound_Stage0_FeaturePractice\data\augmented\野牦牛\野牦牛1_stretch1.wav_aug5.wav	36.65064239501953
train	3	野牦牛		C:\Users\wzq\PycharmProjects\PythonProject\PythonProject\EdgeAI_Sound_Stage0_FeaturePractice\data\augmented\野牦牛\野牦牛1_stretch1.wav_aug6.wav	166.04177856445312
train	3	野牦牛		C:\Users\wzq\PycharmProjects\PythonProject\PythonProject\EdgeAI_Sound_Stage0_FeaturePractice\data\augmented\野牦牛\野牦牛1_stretch1.wav_aug7.wav	166.04177856445312
train	3	野牦牛		C:\Users\wzq\PycharmProjects\PythonProject\PythonProject\EdgeAI_Sound_Stage0_FeaturePractice\data\augmented\野牦牛\野牦牛1_stretch1.wav_aug8.wav	166.04177856445312
train	3	野牦牛		C:\Users\wzq\PycharmProjects\PythonProject\PythonProject\EdgeAI_Sound_Stage0_FeaturePractice\data\augmented\野牦牛\野牦牛1_stretch1.wav_aug9.wav	166.04177856445312
train	3	野牦牛		C:\Users\wzq\PycharmProjects\PythonProject\PythonProject\EdgeAI_Sound_Stage0_FeaturePractice\data\augmented\野牦牛\野牦牛1_stretch2.wav	166.04177856445312
train	3	野牦牛		C:\Users\wzq\PycharmProjects\PythonProject\PythonProject\EdgeAI_Sound_Stage0_FeaturePractice\data\augmented\野牦牛\野牦牛1_stretch2.wav_aug1.wav	166.04177856445312
train	3	野牦牛		C:\Users\wzq\PycharmProjects\PythonProject\PythonProject\EdgeAI_Sound_Stage0_FeaturePractice\data\augmented\野牦牛\野牦牛1_stretch2.wav_aug10.wav	41.98757553100586
train	3	野牦牛		C:\Users\wzq\PycharmProjects\PythonProject\PythonProject\EdgeAI_Sound_Stage0_FeaturePractice\data\augmented\野牦牛\野牦牛1_stretch2.wav_aug11.wav	166.04177856445312
train	3	野牦牛		C:\Users\wzq\PycharmProjects\PythonProject\PythonProject\EdgeAI_Sound_Stage0_FeaturePractice\data\augmented\野牦牛\野牦牛1_stretch2.wav_aug12.wav	166.04177856445312
train	3	野牦牛		C:\Users\wzq\PycharmProjects\PythonProject\PythonProject\EdgeAI_Sound_Stage0_FeaturePractice\data\augmented\野牦牛\野牦牛1_stretch2.wav_aug13.wav	166.04177856445312
train	3	野牦牛		C:\Users\wzq\PycharmProjects\PythonProject\PythonProject\EdgeAI_Sound_Stage0_FeaturePractice\data\augmented\野牦牛\野牦牛1_stretch2.wav_aug14.wav	158.12213134765625
train	3	野牦牛		C:\Users\wzq\PycharmProjects\PythonProject\PythonProject\EdgeAI_Sound_Stage0_FeaturePractice\data\augmented\野牦牛\野牦牛1_stretch2.wav_aug15.wav	152.75631713867188
train	3	野牦牛		C:\Users\wzq\PycharmProjects\PythonProject\PythonProject\EdgeAI_Sound_Stage0_FeaturePractice\data\augmented\野牦牛\野牦牛1_stretch2.wav_aug16.wav	166.04177856445312
train	3	野牦牛		C:\Users\wzq\PycharmProjects\PythonProject\PythonProject\EdgeAI_Sound_Stage0_FeaturePractice\data\augmented\野牦牛\野牦牛1_stretch2.wav_aug17.wav	166.04177856445312
train	3	野牦牛		C:\Users\wzq\PycharmProjects\PythonProject\PythonProject\EdgeAI_Sound_Stage0_FeaturePractice\data\augmented\野牦牛\野牦牛1_stretch2.wav_aug18.wav	47.10482406616211
train	3	野牦牛		C:\Users\wzq\PycharmProjects\PythonProject\PythonProject\EdgeAI_Sound_Stage0_FeaturePractice\data\augmented\野牦牛\野牦牛1_stretch2.wav_aug19.wav	166.04177856445312
train	3	野牦牛		C:\Users\wzq\PycharmProjects\PythonProject\PythonProject\EdgeAI_Sound_Stage0_FeaturePractice\data\augmented\野牦牛\野牦牛1_stretch2.wav_aug2.wav	166.04177856445312
train	3	野牦牛		C:\Users\wzq\PycharmProjects\PythonProject\PythonProject\EdgeAI_Sound_Stage0_FeaturePractice\data\augmented\野牦牛\野牦牛1_stretch2.wav_aug20.wav	166.04177856445312
train	3	野牦牛		C:\Users\wzq\PycharmProjects\PythonProject\PythonProject\EdgeAI_Sound_Stage0_FeaturePractice\data\augmented\野牦牛\野牦牛1_stretch2.wav_aug21.wav	166.04177856445312
train	3	野牦牛		C:\Users\wzq\PycharmProjects\PythonProject\PythonProject\EdgeAI_Sound_Stage0_FeaturePractice\data\augmented\野牦牛\野牦牛1_stretch2.wav_aug22.wav	152.75631713867188
train	3	野牦牛		C:\Users\wzq\PycharmProjects\PythonProject\PythonProject\EdgeAI_Sound_Stage0_FeaturePractice\data\augmented\野牦牛\野牦牛1_stretch2.wav_aug23.wav	166.04177856445312
train	3	野牦牛		C:\Users\wzq\PycharmProjects\PythonProject\PythonProject\EdgeAI_Sound_Stage0_FeaturePractice\data\augmented\野牦牛\野牦牛1_stretch2.wav_aug24.wav	166.04177856445312
train	3	野牦牛		C:\Users\wzq\PycharmProjects\PythonProject\PythonProject\EdgeAI_Sound_Stage0_FeaturePractice\data\augmented\野牦牛\野牦牛1_stretch2.wav_aug25.wav	166.04177856445312
train	3	野牦牛		C:\Users\wzq\PycharmProjects\PythonProject\PythonProject\EdgeAI_Sound_Stage0_FeaturePractice\data\augmented\野牦牛\野牦牛1_stretch2.wav_aug3.wav	166.04177856445312
train	3	野牦牛		C:\Users\wzq\PycharmProjects\PythonProject\PythonProject\EdgeAI_Sound_Stage0_FeaturePractice\data\augmented\野牦牛\野牦牛1_stretch2.wav_aug4.wav	156.44122314453125
train	3	野牦牛		C:\Users\wzq\PycharmProjects\PythonProject\PythonProject\EdgeAI_Sound_Stage0_FeaturePractice\data\augmented\野牦牛\野牦牛1_stretch2.wav_aug5.wav	166.04177856445312
train	3	野牦牛		C:\Users\wzq\PycharmProjects\PythonProject\PythonProject\EdgeAI_Sound_Stage0_FeaturePractice\data\augmented\野牦牛\野牦牛1_stretch2.wav_aug6.wav	38.85326385498047
train	3	野牦牛		C:\Users\wzq\PycharmProjects\PythonProject\PythonProject\EdgeAI_Sound_Stage0_FeaturePractice\data\augmented\野牦牛\野牦牛1_stretch2.wav_aug7.wav	166.04177856445312
train	3	野牦牛		C:\Users\wzq\PycharmProjects\PythonProject\PythonProject\EdgeAI_Sound_Stage0_FeaturePractice\data\augmented\野牦牛\野牦牛1_stretch2.wav_aug8.wav	166.04177856445312
train	3	野牦牛		C:\Users\wzq\PycharmProjects\PythonProject\PythonProject\EdgeAI_Sound_Stage0_FeaturePractice\data\augmented\野牦牛\野牦牛1_stretch2.wav_aug9.wav	166.04177856445312
train	3	野牦牛		C:\Users\wzq\PycharmProjects\PythonProject\PythonProject\EdgeAI_Sound_Stage0_FeaturePractice\data\augmented\野牦牛\野牦牛2_noise1.wav	44.60491943359375
train	3	野牦牛		C:\Users\wzq\PycharmProjects\PythonProject\PythonProject\EdgeAI_Sound_Stage0_FeaturePractice\data\augmented\野牦牛\野牦牛2_noise1.wav_aug1.wav	44.62294387817383
train	3	野牦牛		C:\Users\wzq\PycharmProjects\PythonProject\PythonProject\EdgeAI_Sound_Stage0_FeaturePractice\data\augmented\野牦牛\野牦牛2_noise1.wav_aug10.wav	44.60491943359375
train	3	野牦牛		C:\Users\wzq\PycharmProjects\PythonProject\PythonProject\EdgeAI_Sound_Stage0_FeaturePractice\data\augmented\野牦牛\野牦牛2_noise1.wav_aug11.wav	49.90641784667969
train	3	野牦牛		C:\Users\wzq\PycharmProjects\PythonProject\PythonProject\EdgeAI_Sound_Stage0_FeaturePractice\data\augmented\野牦牛\野牦牛2_noise1.wav_aug12.wav	49.90433120727539
train	3	野牦牛		C:\Users\wzq\PycharmProjects\PythonProject\PythonProject\EdgeAI_Sound_Stage0_FeaturePractice\data\augmented\野牦牛\野牦牛2_noise1.wav_aug13.wav	35.51652526855469
train	3	野牦牛		C:\Users\wzq\PycharmProjects\PythonProject\PythonProject\EdgeAI_Sound_Stage0_FeaturePractice\data\augmented\野牦牛\野牦牛2_noise1.wav_aug14.wav	44.40440368652344
train	3	野牦牛		C:\Users\wzq\PycharmProjects\PythonProject\PythonProject\EdgeAI_Sound_Stage0_FeaturePractice\data\augmented\野牦牛\野牦牛2_noise1.wav_aug15.wav	35.31004333496094
train	3	野牦牛		C:\Users\wzq\PycharmProjects\PythonProject\PythonProject\EdgeAI_Sound_Stage0_FeaturePractice\data\augmented\野牦牛\野牦牛2_noise1.wav_aug16.wav	44.60491943359375
train	3	野牦牛		C:\Users\wzq\PycharmProjects\PythonProject\PythonProject\EdgeAI_Sound_Stage0_FeaturePractice\data\augmented\野牦牛\野牦牛2_noise1.wav_aug17.wav	35.459381103515625
train	3	野牦牛		C:\Users\wzq\PycharmProjects\PythonProject\PythonProject\EdgeAI_Sound_Stage0_FeaturePractice\data\augmented\野牦牛\野牦牛2_noise1.wav_aug18.wav	34.15681838989258
train	3	野牦牛		C:\Users\wzq\PycharmProjects\PythonProject\PythonProject\EdgeAI_Sound_Stage0_FeaturePractice\data\augmented\野牦牛\野牦牛2_noise1.wav_aug19.wav	39.30766296386719
train	3	野牦牛		C:\Users\wzq\PycharmProjects\PythonProject\PythonProject\EdgeAI_Sound_Stage0_FeaturePractice\data\augmented\野牦牛\野牦牛2_noise1.wav_aug2.wav	44.65119934082031
train	3	野牦牛		C:\Users\wzq\PycharmProjects\PythonProject\PythonProject\EdgeAI_Sound_Stage0_FeaturePractice\data\augmented\野牦牛\野牦牛2_noise1.wav_aug20.wav	44.41163635253906
train	3	野牦牛		C:\Users\wzq\PycharmProjects\PythonProject\PythonProject\EdgeAI_Sound_Stage0_FeaturePractice\data\augmented\野牦牛\野牦牛2_noise1.wav_aug21.wav	34.815494537353516
train	3	野牦牛		C:\Users\wzq\PycharmProjects\PythonProject\PythonProject\EdgeAI_Sound_Stage0_FeaturePractice\data\augmented\野牦牛\野牦牛2_noise1.wav_aug22.wav	49.55177688598633
train	3	野牦牛		C:\Users\wzq\PycharmProjects\PythonProject\PythonProject\EdgeAI_Sound_Stage0_FeaturePractice\data\augmented\野牦牛\野牦牛2_noise1.wav_aug23.wav	44.60491943359375
train	3	野牦牛		C:\Users\wzq\PycharmProjects\PythonProject\PythonProject\EdgeAI_Sound_Stage0_FeaturePractice\data\augmented\野牦牛\野牦牛2_noise1.wav_aug24.wav	36.76930618286133
train	3	野牦牛		C:\Users\wzq\PycharmProjects\PythonProject\PythonProject\EdgeAI_Sound_Stage0_FeaturePractice\data\augmented\野牦牛\野牦牛2_noise1.wav_aug25.wav	44.60491943359375
train	3	野牦牛		C:\Users\wzq\PycharmProjects\PythonProject\PythonProject\EdgeAI_Sound_Stage0_FeaturePractice\data\augmented\野牦牛\野牦牛2_noise1.wav_aug3.wav	44.60491943359375
train	3	野牦牛		C:\Users\wzq\PycharmProjects\PythonProject\PythonProject\EdgeAI_Sound_Stage0_FeaturePractice\data\augmented\野牦牛\野牦牛2_noise1.wav_aug4.wav	44.60491943359375
train	3	野牦牛		C:\Users\wzq\PycharmProjects\PythonProject\PythonProject\EdgeAI_Sound_Stage0_FeaturePractice\data\augmented\野牦牛\野牦牛2_noise1.wav_aug5.wav	44.60491943359375
train	3	野牦牛		C:\Users\wzq\PycharmProjects\PythonProject\PythonProject\EdgeAI_Sound_Stage0_FeaturePractice\data\augmented\野牦牛\野牦牛2_noise1.wav_aug6.wav	44.60491943359375
train	3	野牦牛		C:\Users\wzq\PycharmProjects\PythonProject\PythonProject\EdgeAI_Sound_Stage0_FeaturePractice\data\augmented\野牦牛\野牦牛2_noise1.wav_aug7.wav	44.60491943359375
train	3	野牦牛		C:\Users\wzq\PycharmProjects\PythonProject\PythonProject\EdgeAI_Sound_Stage0_FeaturePractice\data\augmented\野牦牛\野牦牛2_noise1.wav_aug8.wav	35.38666534423828
train	3	野牦牛		C:\Users\wzq\PycharmProjects\PythonProject\PythonProject\EdgeAI_Sound_Stage0_FeaturePractice\data\augmented\野牦牛\野牦牛2_noise1.wav_aug9.wav	44.43309783935547
train	3	野牦牛		C:\Users\wzq\PycharmProjects\PythonProject\PythonProject\EdgeAI_Sound_Stage0_FeaturePractice\data\augmented\野牦牛\野牦牛2_noise2.wav_aug1.wav	34.74087905883789
train	3	野牦牛		C:\Users\wzq\PycharmProjects\PythonProject\PythonProject\EdgeAI_Sound_Stage0_FeaturePractice\data\augmented\野牦牛\野牦牛2_noise2.wav_aug10.wav	34.67438888549805
train	3	野牦牛		C:\Users\wzq\PycharmProjects\PythonProject\PythonProject\EdgeAI_Sound_Stage0_FeaturePractice\data\augmented\野牦牛\野牦牛2_noise2.wav_aug11.wav	34.88175582885742
train	3	野牦牛		C:\Users\wzq\PycharmProjects\PythonProject\PythonProject\EdgeAI_Sound_Stage0_FeaturePractice\data\augmented\野牦牛\野牦牛2_noise2.wav_aug12.wav	34.67438888549805
train	3	野牦牛		C:\Users\wzq\PycharmProjects\PythonProject\PythonProject\EdgeAI_Sound_Stage0_FeaturePractice\data\augmented\野牦牛\野牦牛2_noise2.wav_aug13.wav	33.15391540527344
train	3	野牦牛		C:\Users\wzq\PycharmProjects\PythonProject\PythonProject\EdgeAI_Sound_Stage0_FeaturePractice\data\augmented\野牦牛\野牦牛2_noise2.wav_aug14.wav	35.271881103515625
train	3	野牦牛		C:\Users\wzq\PycharmProjects\PythonProject\PythonProject\EdgeAI_Sound_Stage0_FeaturePractice\data\augmented\野牦牛\野牦牛2_noise2.wav_aug15.wav	34.67438888549805
train	3	野牦牛		C:\Users\wzq\PycharmProjects\PythonProject\PythonProject\EdgeAI_Sound_Stage0_FeaturePractice\data\augmented\野牦牛\野牦牛2_noise2.wav_aug16.wav	34.67438888549805
train	3	野牦牛		C:\Users\wzq\PycharmProjects\PythonProject\PythonProject\EdgeAI_Sound_Stage0_FeaturePractice\data\augmented\野牦牛\野牦牛2_noise2.wav_aug17.wav	34.40641784667969
train	3	野牦牛		C:\Users\wzq\PycharmProjects\PythonProject\PythonProject\EdgeAI_Sound_Stage0_FeaturePractice\data\augmented\野牦牛\野牦牛2_noise2.wav_aug18.wav	34.67438888549805
train	3	野牦牛		C:\Users\wzq\PycharmProjects\PythonProject\PythonProject\EdgeAI_Sound_Stage0_FeaturePractice\data\augmented\野牦牛\野牦牛2_noise2.wav_aug19.wav	32.657371520996094
train	3	野牦牛		C:\Users\wzq\PycharmProjects\PythonProject\PythonProject\EdgeAI_Sound_Stage0_FeaturePractice\data\augmented\野牦牛\野牦牛2_noise2.wav_aug21.wav	30.346071243286133
train	3	野牦牛		C:\Users\wzq\PycharmProjects\PythonProject\PythonProject\EdgeAI_Sound_Stage0_FeaturePractice\data\augmented\野牦牛\野牦牛2_pitch1.wav	166.04177856445312
train	3	野牦牛		C:\Users\wzq\PycharmProjects\PythonProject\PythonProject\EdgeAI_Sound_Stage0_FeaturePractice\data\augmented\野牦牛\野牦牛2_pitch1.wav_aug1.wav	166.04177856445312
train	3	野牦牛		C:\Users\wzq\PycharmProjects\PythonProject\PythonProject\EdgeAI_Sound_Stage0_FeaturePractice\data\augmented\野牦牛\野牦牛2_pitch1.wav_aug10.wav	166.04177856445312
train	3	野牦牛		C:\Users\wzq\PycharmProjects\PythonProject\PythonProject\EdgeAI_Sound_Stage0_FeaturePractice\data\augmented\野牦牛\野牦牛2_pitch1.wav_aug11.wav	166.04177856445312
train	3	野牦牛		C:\Users\wzq\PycharmProjects\PythonProject\PythonProject\EdgeAI_Sound_Stage0_FeaturePractice\data\augmented\野牦牛\野牦牛2_pitch1.wav_aug12.wav	36.044334411621094
train	3	野牦牛		C:\Users\wzq\PycharmProjects\PythonProject\PythonProject\EdgeAI_Sound_Stage0_FeaturePractice\data\augmented\野牦牛\野牦牛2_pitch1.wav_aug13.wav	166.04177856445312
train	3	野牦牛		C:\Users\wzq\PycharmProjects\PythonProject\PythonProject\EdgeAI_Sound_Stage0_FeaturePractice\data\augmented\野牦牛\野牦牛2_pitch1.wav_aug14.wav	39.58855056762695
train	3	野牦牛		C:\Users\wzq\PycharmProjects\PythonProject\PythonProject\EdgeAI_Sound_Stage0_FeaturePractice\data\augmented\野牦牛\野牦牛2_pitch1.wav_aug15.wav	41.490665435791016
train	3	野牦牛		C:\Users\wzq\PycharmProjects\PythonProject\PythonProject\EdgeAI_Sound_Stage0_FeaturePractice\data\augmented\野牦牛\野牦牛2_pitch1.wav_aug16.wav	152.1933135986328
train	3	野牦牛		C:\Users\wzq\PycharmProjects\PythonProject\PythonProject\EdgeAI_Sound_Stage0_FeaturePractice\data\augmented\野牦牛\野牦牛2_pitch1.wav_aug17.wav	41.78181457519531
train	3	野牦牛		C:\Users\wzq\PycharmProjects\PythonProject\PythonProject\EdgeAI_Sound_Stage0_FeaturePractice\data\augmented\野牦牛\野牦牛2_pitch1.wav_aug18.wav	43.47520446777344
train	3	野牦牛		C:\Users\wzq\PycharmProjects\PythonProject\PythonProject\EdgeAI_Sound_Stage0_FeaturePractice\data\augmented\野牦牛\野牦牛2_pitch1.wav_aug19.wav	166.04177856445312
train	3	野牦牛		C:\Users\wzq\PycharmProjects\PythonProject\PythonProject\EdgeAI_Sound_Stage0_FeaturePractice\data\augmented\野牦牛\野牦牛2_pitch1.wav_aug2.wav	51.47299575805664
train	3	野牦牛		C:\Users\wzq\PycharmProjects\PythonProject\PythonProject\EdgeAI_Sound_Stage0_FeaturePractice\data\augmented\野牦牛\野牦牛2_pitch1.wav_aug20.wav	166.04177856445312
train	3	野牦牛		C:\Users\wzq\PycharmProjects\PythonProject\PythonProject\EdgeAI_Sound_Stage0_FeaturePractice\data\augmented\野牦牛\野牦牛2_pitch1.wav_aug21.wav	153.67776489257812
train	3	野牦牛		C:\Users\wzq\PycharmProjects\PythonProject\PythonProject\EdgeAI_Sound_Stage0_FeaturePractice\data\augmented\野牦牛\野牦牛2_pitch1.wav_aug22.wav	166.04177856445312
train	3	野牦牛		C:\Users\wzq\PycharmProjects\PythonProject\PythonProject\EdgeAI_Sound_Stage0_FeaturePractice\data\augmented\野牦牛\野牦牛2_pitch1.wav_aug23.wav	152.543212890625
train	3	野牦牛		C:\Users\wzq\PycharmProjects\PythonProject\PythonProject\EdgeAI_Sound_Stage0_FeaturePractice\data\augmented\野牦牛\野牦牛2_pitch1.wav_aug24.wav	166.04177856445312
train	3	野牦牛		C:\Users\wzq\PycharmProjects\PythonProject\PythonProject\EdgeAI_Sound_Stage0_FeaturePractice\data\augmented\野牦牛\野牦牛2_pitch1.wav_aug25.wav	166.04177856445312
train	3	野牦牛		C:\Users\wzq\PycharmProjects\PythonProject\PythonProject\EdgeAI_Sound_Stage0_FeaturePractice\data\augmented\野牦牛\野牦牛2_pitch1.wav_aug3.wav	153.95941162109375
train	3	野牦牛		C:\Users\wzq\PycharmProjects\PythonProject\PythonProject\EdgeAI_Sound_Stage0_FeaturePractice\data\augmented\野牦牛\野牦牛2_pitch1.wav_aug4.wav	39.671417236328125
train	3	野牦牛		C:\Users\wzq\PycharmProjects\PythonProject\PythonProject\EdgeAI_Sound_Stage0_FeaturePractice\data\augmented\野牦牛\野牦牛2_pitch1.wav_aug5.wav	41.140804290771484
train	3	野牦牛		C:\Users\wzq\PycharmProjects\PythonProject\PythonProject\EdgeAI_Sound_Stage0_FeaturePractice\data\augmented\野牦牛\野牦牛2_pitch1.wav_aug6.wav	166.04177856445312
train	3	野牦牛		C:\Users\wzq\PycharmProjects\PythonProject\PythonProject\EdgeAI_Sound_Stage0_FeaturePractice\data\augmented\野牦牛\野牦牛2_pitch1.wav_aug7.wav	166.04177856445312
train	3	野牦牛		C:\Users\wzq\PycharmProjects\PythonProject\PythonProject\EdgeAI_Sound_Stage0_FeaturePractice\data\augmented\野牦牛\野牦牛2_pitch1.wav_aug8.wav	166.04177856445312
train	3	野牦牛		C:\Users\wzq\PycharmProjects\PythonProject\PythonProject\EdgeAI_Sound_Stage0_FeaturePractice\data\augmented\野牦牛\野牦牛2_pitch1.wav_aug9.wav	166.04177856445312
train	3	野牦牛		C:\Users\wzq\PycharmProjects\PythonProject\PythonProject\EdgeAI_Sound_Stage0_FeaturePractice\data\augmented\野牦牛\野牦牛2_pitch2.wav_aug1.wav	45.217742919921875
train	3	野牦牛		C:\Users\wzq\PycharmProjects\PythonProject\PythonProject\EdgeAI_Sound_Stage0_FeaturePractice\data\augmented\野牦牛\野牦牛2_pitch2.wav_aug10.wav	166.04177856445312
train	3	野牦牛		C:\Users\wzq\PycharmProjects\PythonProject\PythonProject\EdgeAI_Sound_Stage0_FeaturePractice\data\augmented\野牦牛\野牦牛2_pitch2.wav_aug11.wav	166.04177856445312
train	3	野牦牛		C:\Users\wzq\PycharmProjects\PythonProject\PythonProject\EdgeAI_Sound_Stage0_FeaturePractice\data\augmented\野牦牛\野牦牛2_pitch2.wav_aug12.wav	43.16283416748047
train	3	野牦牛		C:\Users\wzq\PycharmProjects\PythonProject\PythonProject\EdgeAI_Sound_Stage0_FeaturePractice\data\augmented\野牦牛\野牦牛2_pitch2.wav_aug13.wav	39.08839797973633
train	3	野牦牛		C:\Users\wzq\PycharmProjects\PythonProject\PythonProject\EdgeAI_Sound_Stage0_FeaturePractice\data\augmented\野牦牛\野牦牛2_pitch2.wav_aug14.wav	149.609130859375
train	3	野牦牛		C:\Users\wzq\PycharmProjects\PythonProject\PythonProject\EdgeAI_Sound_Stage0_FeaturePractice\data\augmented\野牦牛\野牦牛2_pitch2.wav_aug15.wav	48.29928970336914
train	3	野牦牛		C:\Users\wzq\PycharmProjects\PythonProject\PythonProject\EdgeAI_Sound_Stage0_FeaturePractice\data\augmented\野牦牛\野牦牛2_pitch2.wav_aug16.wav	166.04177856445312
train	3	野牦牛		C:\Users\wzq\PycharmProjects\PythonProject\PythonProject\EdgeAI_Sound_Stage0_FeaturePractice\data\augmented\野牦牛\野牦牛2_pitch2.wav_aug17.wav	150.37429809570312
train	3	野牦牛		C:\Users\wzq\PycharmProjects\PythonProject\PythonProject\EdgeAI_Sound_Stage0_FeaturePractice\data\augmented\野牦牛\野牦牛2_pitch2.wav_aug18.wav	40.1302375793457
train	3	野牦牛		C:\Users\wzq\PycharmProjects\PythonProject\PythonProject\EdgeAI_Sound_Stage0_FeaturePractice\data\augmented\野牦牛\野牦牛2_pitch2.wav_aug19.wav	42.0217170715332
train	3	野牦牛		C:\Users\wzq\PycharmProjects\PythonProject\PythonProject\EdgeAI_Sound_Stage0_FeaturePractice\data\augmented\野牦牛\野牦牛2_pitch2.wav_aug21.wav	37.38731384277344
train	3	野牦牛		C:\Users\wzq\PycharmProjects\PythonProject\PythonProject\EdgeAI_Sound_Stage0_FeaturePractice\data\augmented\野牦牛\野牦牛2_stretch1.wav	166.04177856445312
train	3	野牦牛		C:\Users\wzq\PycharmProjects\PythonProject\PythonProject\EdgeAI_Sound_Stage0_FeaturePractice\data\augmented\野牦牛\野牦牛2_stretch1.wav_aug1.wav	166.04177856445312
train	3	野牦牛		C:\Users\wzq\PycharmProjects\PythonProject\PythonProject\EdgeAI_Sound_Stage0_FeaturePractice\data\augmented\野牦牛\野牦牛2_stretch1.wav_aug10.wav	166.04177856445312
train	3	野牦牛		C:\Users\wzq\PycharmProjects\PythonProject\PythonProject\EdgeAI_Sound_Stage0_FeaturePractice\data\augmented\野牦牛\野牦牛2_stretch1.wav_aug11.wav	41.00606918334961
train	3	野牦牛		C:\Users\wzq\PycharmProjects\PythonProject\PythonProject\EdgeAI_Sound_Stage0_FeaturePractice\data\augmented\野牦牛\野牦牛2_stretch1.wav_aug12.wav	45.004127502441406
train	3	野牦牛		C:\Users\wzq\PycharmProjects\PythonProject\PythonProject\EdgeAI_Sound_Stage0_FeaturePractice\data\augmented\野牦牛\野牦牛2_stretch1.wav_aug13.wav	166.04177856445312
train	3	野牦牛		C:\Users\wzq\PycharmProjects\PythonProject\PythonProject\EdgeAI_Sound_Stage0_FeaturePractice\data\augmented\野牦牛\野牦牛2_stretch1.wav_aug14.wav	166.04177856445312
train	3	野牦牛		C:\Users\wzq\PycharmProjects\PythonProject\PythonProject\EdgeAI_Sound_Stage0_FeaturePractice\data\augmented\野牦牛\野牦牛2_stretch1.wav_aug15.wav	166.04177856445312
train	3	野牦牛		C:\Users\wzq\PycharmProjects\PythonProject\PythonProject\EdgeAI_Sound_Stage0_FeaturePractice\data\augmented\野牦牛\野牦牛2_stretch1.wav_aug16.wav	166.04177856445312
train	3	野牦牛		C:\Users\wzq\PycharmProjects\PythonProject\PythonProject\EdgeAI_Sound_Stage0_FeaturePractice\data\augmented\野牦牛\野牦牛2_stretch1.wav_aug17.wav	166.04177856445312
train	3	野牦牛		C:\Users\wzq\PycharmProjects\PythonProject\PythonProject\EdgeAI_Sound_Stage0_FeaturePractice\data\augmented\野牦牛\野牦牛2_stretch1.wav_aug18.wav	166.04177856445312
train	3	野牦牛		C:\Users\wzq\PycharmProjects\PythonProject\PythonProject\EdgeAI_Sound_Stage0_FeaturePractice\data\augmented\野牦牛\野牦牛2_stretch1.wav_aug19.wav	49.93791961669922
train	3	野牦牛		C:\Users\wzq\PycharmProjects\PythonProject\PythonProject\EdgeAI_Sound_Stage0_FeaturePractice\data\augmented\野牦牛\野牦牛2_stretch1.wav_aug2.wav	166.04177856445312
train	3	野牦牛		C:\Users\wzq\PycharmProjects\PythonProject\PythonProject\EdgeAI_Sound_Stage0_FeaturePractice\data\augmented\野牦牛\野牦牛2_stretch1.wav_aug20.wav	166.04177856445312
train	3	野牦牛		C:\Users\wzq\PycharmProjects\PythonProject\PythonProject\EdgeAI_Sound_Stage0_FeaturePractice\data\augmented\野牦牛\野牦牛2_stretch1.wav_aug21.wav	166.04177856445312
train	3	野牦牛		C:\Users\wzq\PycharmProjects\PythonProject\PythonProject\EdgeAI_Sound_Stage0_FeaturePractice\data\augmented\野牦牛\野牦牛2_stretch1.wav_aug22.wav	166.04177856445312
train	3	野牦牛		C:\Users\wzq\PycharmProjects\PythonProject\PythonProject\EdgeAI_Sound_Stage0_FeaturePractice\data\augmented\野牦牛\野牦牛2_stretch1.wav_aug23.wav	166.04177856445312
train	3	野牦牛		C:\Users\wzq\PycharmProjects\PythonProject\PythonProject\EdgeAI_Sound_Stage0_FeaturePractice\data\augmented\野牦牛\野牦牛2_stretch1.wav_aug24.wav	166.04177856445312
train	3	野牦牛		C:\Users\wzq\PycharmProjects\PythonProject\PythonProject\EdgeAI_Sound_Stage0_FeaturePractice\data\augmented\野牦牛\野牦牛2_stretch1.wav_aug25.wav	44.75942611694336
train	3	野牦牛		C:\Users\wzq\PycharmProjects\PythonProject\PythonProject\EdgeAI_Sound_Stage0_FeaturePractice\data\augmented\野牦牛\野牦牛2_stretch1.wav_aug3.wav	166.04177856445312
train	3	野牦牛		C:\Users\wzq\PycharmProjects\PythonProject\PythonProject\EdgeAI_Sound_Stage0_FeaturePractice\data\augmented\野牦牛\野牦牛2_stretch1.wav_aug4.wav	45.597373962402344
train	3	野牦牛		C:\Users\wzq\PycharmProjects\PythonProject\PythonProject\EdgeAI_Sound_Stage0_FeaturePractice\data\augmented\野牦牛\野牦牛2_stretch1.wav_aug5.wav	166.04177856445312
train	3	野牦牛		C:\Users\wzq\PycharmProjects\PythonProject\PythonProject\EdgeAI_Sound_Stage0_FeaturePractice\data\augmented\野牦牛\野牦牛2_stretch1.wav_aug6.wav	42.47413635253906
train	3	野牦牛		C:\Users\wzq\PycharmProjects\PythonProject\PythonProject\EdgeAI_Sound_Stage0_FeaturePractice\data\augmented\野牦牛\野牦牛2_stretch1.wav_aug7.wav	166.04177856445312
train	3	野牦牛		C:\Users\wzq\PycharmProjects\PythonProject\PythonProject\EdgeAI_Sound_Stage0_FeaturePractice\data\augmented\野牦牛\野牦牛2_stretch1.wav_aug8.wav	166.04177856445312
train	3	野牦牛		C:\Users\wzq\PycharmProjects\PythonProject\PythonProject\EdgeAI_Sound_Stage0_FeaturePractice\data\augmented\野牦牛\野牦牛2_stretch1.wav_aug9.wav	39.91516876220703
train	3	野牦牛		C:\Users\wzq\PycharmProjects\PythonProject\PythonProject\EdgeAI_Sound_Stage0_FeaturePractice\data\augmented\野牦牛\野牦牛2_stretch2.wav_aug1.wav	166.04177856445312
train	3	野牦牛		C:\Users\wzq\PycharmProjects\PythonProject\PythonProject\EdgeAI_Sound_Stage0_FeaturePractice\data\augmented\野牦牛\野牦牛2_stretch2.wav_aug10.wav	41.40164566040039
train	3	野牦牛		C:\Users\wzq\PycharmProjects\PythonProject\PythonProject\EdgeAI_Sound_Stage0_FeaturePractice\data\augmented\野牦牛\野牦牛2_stretch2.wav_aug11.wav	38.99831008911133
train	3	野牦牛		C:\Users\wzq\PycharmProjects\PythonProject\PythonProject\EdgeAI_Sound_Stage0_FeaturePractice\data\augmented\野牦牛\野牦牛2_stretch2.wav_aug12.wav	166.04177856445312
train	3	野牦牛		C:\Users\wzq\PycharmProjects\PythonProject\PythonProject\EdgeAI_Sound_Stage0_FeaturePractice\data\augmented\野牦牛\野牦牛2_stretch2.wav_aug13.wav	46.51042175292969
train	3	野牦牛		C:\Users\wzq\PycharmProjects\PythonProject\PythonProject\EdgeAI_Sound_Stage0_FeaturePractice\data\augmented\野牦牛\野牦牛2_stretch2.wav_aug14.wav	150.51698303222656
train	3	野牦牛		C:\Users\wzq\PycharmProjects\PythonProject\PythonProject\EdgeAI_Sound_Stage0_FeaturePractice\data\augmented\野牦牛\野牦牛2_stretch2.wav_aug15.wav	147.2017822265625
train	3	野牦牛		C:\Users\wzq\PycharmProjects\PythonProject\PythonProject\EdgeAI_Sound_Stage0_FeaturePractice\data\augmented\野牦牛\野牦牛2_stretch2.wav_aug16.wav	166.04177856445312
train	3	野牦牛		C:\Users\wzq\PycharmProjects\PythonProject\PythonProject\EdgeAI_Sound_Stage0_FeaturePractice\data\augmented\野牦牛\野牦牛2_stretch2.wav_aug17.wav	38.411190032958984
train	3	野牦牛		C:\Users\wzq\PycharmProjects\PythonProject\PythonProject\EdgeAI_Sound_Stage0_FeaturePractice\data\augmented\野牦牛\野牦牛2_stretch2.wav_aug18.wav	166.04177856445312
train	3	野牦牛		C:\Users\wzq\PycharmProjects\PythonProject\PythonProject\EdgeAI_Sound_Stage0_FeaturePractice\data\augmented\野牦牛\野牦牛2_stretch2.wav_aug19.wav	37.27390670776367
train	3	野牦牛		C:\Users\wzq\PycharmProjects\PythonProject\PythonProject\EdgeAI_Sound_Stage0_FeaturePractice\data\augmented\野牦牛\野牦牛2_stretch2.wav_aug21.wav	166.04177856445312
train	4	金钱豹		C:\Users\wzq\PycharmProjects\PythonProject\PythonProject\EdgeAI_Sound_Stage0_FeaturePractice\data\augmented\金钱豹\金钱豹1_noise1.wav	44.90697479248047
train	4	金钱豹		C:\Users\wzq\PycharmProjects\PythonProject\PythonProject\EdgeAI_Sound_Stage0_FeaturePractice\data\augmented\金钱豹\金钱豹1_noise1.wav_aug1.wav	37.18569564819336
train	4	金钱豹		C:\Users\wzq\PycharmProjects\PythonProject\PythonProject\EdgeAI_Sound_Stage0_FeaturePractice\data\augmented\金钱豹\金钱豹1_noise1.wav_aug10.wav	37.56193542480469
train	4	金钱豹		C:\Users\wzq\PycharmProjects\PythonProject\PythonProject\EdgeAI_Sound_Stage0_FeaturePractice\data\augmented\金钱豹\金钱豹1_noise1.wav_aug11.wav	42.61896896362305
train	4	金钱豹		C:\Users\wzq\PycharmProjects\PythonProject\PythonProject\EdgeAI_Sound_Stage0_FeaturePractice\data\augmented\金钱豹\金钱豹1_noise1.wav_aug12.wav	45.352752685546875
train	4	金钱豹		C:\Users\wzq\PycharmProjects\PythonProject\PythonProject\EdgeAI_Sound_Stage0_FeaturePractice\data\augmented\金钱豹\金钱豹1_noise1.wav_aug13.wav	48.939239501953125
train	4	金钱豹		C:\Users\wzq\PycharmProjects\PythonProject\PythonProject\EdgeAI_Sound_Stage0_FeaturePractice\data\augmented\金钱豹\金钱豹1_noise1.wav_aug14.wav	38.91586685180664
train	4	金钱豹		C:\Users\wzq\PycharmProjects\PythonProject\PythonProject\EdgeAI_Sound_Stage0_FeaturePractice\data\augmented\金钱豹\金钱豹1_noise1.wav_aug15.wav	44.727169036865234
train	4	金钱豹		C:\Users\wzq\PycharmProjects\PythonProject\PythonProject\EdgeAI_Sound_Stage0_FeaturePractice\data\augmented\金钱豹\金钱豹1_noise1.wav_aug16.wav	40.60008239746094
train	4	金钱豹		C:\Users\wzq\PycharmProjects\PythonProject\PythonProject\EdgeAI_Sound_Stage0_FeaturePractice\data\augmented\金钱豹\金钱豹1_noise1.wav_aug17.wav	45.31787109375
train	4	金钱豹		C:\Users\wzq\PycharmProjects\PythonProject\PythonProject\EdgeAI_Sound_Stage0_FeaturePractice\data\augmented\金钱豹\金钱豹1_noise1.wav_aug18.wav	50.109413146972656
train	4	金钱豹		C:\Users\wzq\PycharmProjects\PythonProject\PythonProject\EdgeAI_Sound_Stage0_FeaturePractice\data\augmented\金钱豹\金钱豹1_noise1.wav_aug19.wav	44.90697479248047
train	4	金钱豹		C:\Users\wzq\PycharmProjects\PythonProject\PythonProject\EdgeAI_Sound_Stage0_FeaturePractice\data\augmented\金钱豹\金钱豹1_noise1.wav_aug2.wav	44.90697479248047
train	4	金钱豹		C:\Users\wzq\PycharmProjects\PythonProject\PythonProject\EdgeAI_Sound_Stage0_FeaturePractice\data\augmented\金钱豹\金钱豹1_noise1.wav_aug20.wav	44.90697479248047
train	4	金钱豹		C:\Users\wzq\PycharmProjects\PythonProject\PythonProject\EdgeAI_Sound_Stage0_FeaturePractice\data\augmented\金钱豹\金钱豹1_noise1.wav_aug21.wav	36.654518127441406
train	4	金钱豹		C:\Users\wzq\PycharmProjects\PythonProject\PythonProject\EdgeAI_Sound_Stage0_FeaturePractice\data\augmented\金钱豹\金钱豹1_noise1.wav_aug22.wav	44.90697479248047
train	4	金钱豹		C:\Users\wzq\PycharmProjects\PythonProject\PythonProject\EdgeAI_Sound_Stage0_FeaturePractice\data\augmented\金钱豹\金钱豹1_noise1.wav_aug23.wav	44.894412994384766
train	4	金钱豹		C:\Users\wzq\PycharmProjects\PythonProject\PythonProject\EdgeAI_Sound_Stage0_FeaturePractice\data\augmented\金钱豹\金钱豹1_noise1.wav_aug24.wav	44.90697479248047
train	4	金钱豹		C:\Users\wzq\PycharmProjects\PythonProject\PythonProject\EdgeAI_Sound_Stage0_FeaturePractice\data\augmented\金钱豹\金钱豹1_noise1.wav_aug25.wav	44.90697479248047
train	4	金钱豹		C:\Users\wzq\PycharmProjects\PythonProject\PythonProject\EdgeAI_Sound_Stage0_FeaturePractice\data\augmented\金钱豹\金钱豹1_noise1.wav_aug3.wav	44.90697479248047
train	4	金钱豹		C:\Users\wzq\PycharmProjects\PythonProject\PythonProject\EdgeAI_Sound_Stage0_FeaturePractice\data\augmented\金钱豹\金钱豹1_noise1.wav_aug4.wav	44.90697479248047
train	4	金钱豹		C:\Users\wzq\PycharmProjects\PythonProject\PythonProject\EdgeAI_Sound_Stage0_FeaturePractice\data\augmented\金钱豹\金钱豹1_noise1.wav_aug5.wav	44.904380798339844
train	4	金钱豹		C:\Users\wzq\PycharmProjects\PythonProject\PythonProject\EdgeAI_Sound_Stage0_FeaturePractice\data\augmented\金钱豹\金钱豹1_noise1.wav_aug6.wav	50.34561538696289
train	4	金钱豹		C:\Users\wzq\PycharmProjects\PythonProject\PythonProject\EdgeAI_Sound_Stage0_FeaturePractice\data\augmented\金钱豹\金钱豹1_noise1.wav_aug7.wav	44.90697479248047
train	4	金钱豹		C:\Users\wzq\PycharmProjects\PythonProject\PythonProject\EdgeAI_Sound_Stage0_FeaturePractice\data\augmented\金钱豹\金钱豹1_noise1.wav_aug8.wav	49.76872253417969
train	4	金钱豹		C:\Users\wzq\PycharmProjects\PythonProject\PythonProject\EdgeAI_Sound_Stage0_FeaturePractice\data\augmented\金钱豹\金钱豹1_noise1.wav_aug9.wav	38.82604217529297
train	4	金钱豹		C:\Users\wzq\PycharmProjects\PythonProject\PythonProject\EdgeAI_Sound_Stage0_FeaturePractice\data\augmented\金钱豹\金钱豹1_noise2.wav	36.34013748168945
train	4	金钱豹		C:\Users\wzq\PycharmProjects\PythonProject\PythonProject\EdgeAI_Sound_Stage0_FeaturePractice\data\augmented\金钱豹\金钱豹1_noise2.wav_aug1.wav	36.34013748168945
train	4	金钱豹		C:\Users\wzq\PycharmProjects\PythonProject\PythonProject\EdgeAI_Sound_Stage0_FeaturePractice\data\augmented\金钱豹\金钱豹1_noise2.wav_aug10.wav	36.34013748168945
train	4	金钱豹		C:\Users\wzq\PycharmProjects\PythonProject\PythonProject\EdgeAI_Sound_Stage0_FeaturePractice\data\augmented\金钱豹\金钱豹1_noise2.wav_aug11.wav	39.26618957519531
train	4	金钱豹		C:\Users\wzq\PycharmProjects\PythonProject\PythonProject\EdgeAI_Sound_Stage0_FeaturePractice\data\augmented\金钱豹\金钱豹1_noise2.wav_aug12.wav	36.34013748168945
train	4	金钱豹		C:\Users\wzq\PycharmProjects\PythonProject\PythonProject\EdgeAI_Sound_Stage0_FeaturePractice\data\augmented\金钱豹\金钱豹1_noise2.wav_aug13.wav	39.262325286865234
train	4	金钱豹		C:\Users\wzq\PycharmProjects\PythonProject\PythonProject\EdgeAI_Sound_Stage0_FeaturePractice\data\augmented\金钱豹\金钱豹1_noise2.wav_aug14.wav	35.04475402832031
train	4	金钱豹		C:\Users\wzq\PycharmProjects\PythonProject\PythonProject\EdgeAI_Sound_Stage0_FeaturePractice\data\augmented\金钱豹\金钱豹1_noise2.wav_aug15.wav	36.34013748168945
train	4	金钱豹		C:\Users\wzq\PycharmProjects\PythonProject\PythonProject\EdgeAI_Sound_Stage0_FeaturePractice\data\augmented\金钱豹\金钱豹1_noise2.wav_aug16.wav	36.34013748168945
train	4	金钱豹		C:\Users\wzq\PycharmProjects\PythonProject\PythonProject\EdgeAI_Sound_Stage0_FeaturePractice\data\augmented\金钱豹\金钱豹1_noise2.wav_aug17.wav	36.10780334472656
train	4	金钱豹		C:\Users\wzq\PycharmProjects\PythonProject\PythonProject\EdgeAI_Sound_Stage0_FeaturePractice\data\augmented\金钱豹\金钱豹1_noise2.wav_aug18.wav	36.34013748168945
train	4	金钱豹		C:\Users\wzq\PycharmProjects\PythonProject\PythonProject\EdgeAI_Sound_Stage0_FeaturePractice\data\augmented\金钱豹\金钱豹1_noise2.wav_aug19.wav	36.34013748168945
train	4	金钱豹		C:\Users\wzq\PycharmProjects\PythonProject\PythonProject\EdgeAI_Sound_Stage0_FeaturePractice\data\augmented\金钱豹\金钱豹1_noise2.wav_aug2.wav	39.242801666259766
train	4	金钱豹		C:\Users\wzq\PycharmProjects\PythonProject\PythonProject\EdgeAI_Sound_Stage0_FeaturePractice\data\augmented\金钱豹\金钱豹1_noise2.wav_aug20.wav	39.281410217285156
train	4	金钱豹		C:\Users\wzq\PycharmProjects\PythonProject\PythonProject\EdgeAI_Sound_Stage0_FeaturePractice\data\augmented\金钱豹\金钱豹1_noise2.wav_aug21.wav	36.34013748168945
train	4	金钱豹		C:\Users\wzq\PycharmProjects\PythonProject\PythonProject\EdgeAI_Sound_Stage0_FeaturePractice\data\augmented\金钱豹\金钱豹1_noise2.wav_aug22.wav	36.34013748168945
train	4	金钱豹		C:\Users\wzq\PycharmProjects\PythonProject\PythonProject\EdgeAI_Sound_Stage0_FeaturePractice\data\augmented\金钱豹\金钱豹1_noise2.wav_aug23.wav	36.34013748168945
train	4	金钱豹		C:\Users\wzq\PycharmProjects\PythonProject\PythonProject\EdgeAI_Sound_Stage0_FeaturePractice\data\augmented\金钱豹\金钱豹1_noise2.wav_aug24.wav	36.34013748168945
train	4	金钱豹		C:\Users\wzq\PycharmProjects\PythonProject\PythonProject\EdgeAI_Sound_Stage0_FeaturePractice\data\augmented\金钱豹\金钱豹1_noise2.wav_aug25.wav	36.1905632019043
train	4	金钱豹		C:\Users\wzq\PycharmProjects\PythonProject\PythonProject\EdgeAI_Sound_Stage0_FeaturePractice\data\augmented\金钱豹\金钱豹1_noise2.wav_aug3.wav	36.34013748168945
train	4	金钱豹		C:\Users\wzq\PycharmProjects\PythonProject\PythonProject\EdgeAI_Sound_Stage0_FeaturePractice\data\augmented\金钱豹\金钱豹1_noise2.wav_aug4.wav	36.34013748168945
train	4	金钱豹		C:\Users\wzq\PycharmProjects\PythonProject\PythonProject\EdgeAI_Sound_Stage0_FeaturePractice\data\augmented\金钱豹\金钱豹1_noise2.wav_aug5.wav	36.34013748168945
train	4	金钱豹		C:\Users\wzq\PycharmProjects\PythonProject\PythonProject\EdgeAI_Sound_Stage0_FeaturePractice\data\augmented\金钱豹\金钱豹1_noise2.wav_aug6.wav	36.310482025146484
train	4	金钱豹		C:\Users\wzq\PycharmProjects\PythonProject\PythonProject\EdgeAI_Sound_Stage0_FeaturePractice\data\augmented\金钱豹\金钱豹1_noise2.wav_aug7.wav	32.61525344848633
train	4	金钱豹		C:\Users\wzq\PycharmProjects\PythonProject\PythonProject\EdgeAI_Sound_Stage0_FeaturePractice\data\augmented\金钱豹\金钱豹1_noise2.wav_aug8.wav	34.675594329833984
train	4	金钱豹		C:\Users\wzq\PycharmProjects\PythonProject\PythonProject\EdgeAI_Sound_Stage0_FeaturePractice\data\augmented\金钱豹\金钱豹1_noise2.wav_aug9.wav	35.29857635498047
train	4	金钱豹		C:\Users\wzq\PycharmProjects\PythonProject\PythonProject\EdgeAI_Sound_Stage0_FeaturePractice\data\augmented\金钱豹\金钱豹1_pitch1.wav	166.04177856445312
train	4	金钱豹		C:\Users\wzq\PycharmProjects\PythonProject\PythonProject\EdgeAI_Sound_Stage0_FeaturePractice\data\augmented\金钱豹\金钱豹1_pitch1.wav_aug1.wav	52.94881820678711
train	4	金钱豹		C:\Users\wzq\PycharmProjects\PythonProject\PythonProject\EdgeAI_Sound_Stage0_FeaturePractice\data\augmented\金钱豹\金钱豹1_pitch1.wav_aug10.wav	166.04177856445312
train	4	金钱豹		C:\Users\wzq\PycharmProjects\PythonProject\PythonProject\EdgeAI_Sound_Stage0_FeaturePractice\data\augmented\金钱豹\金钱豹1_pitch1.wav_aug11.wav	166.04177856445312
train	4	金钱豹		C:\Users\wzq\PycharmProjects\PythonProject\PythonProject\EdgeAI_Sound_Stage0_FeaturePractice\data\augmented\金钱豹\金钱豹1_pitch1.wav_aug12.wav	48.21854019165039
train	4	金钱豹		C:\Users\wzq\PycharmProjects\PythonProject\PythonProject\EdgeAI_Sound_Stage0_FeaturePractice\data\augmented\金钱豹\金钱豹1_pitch1.wav_aug13.wav	166.04177856445312
train	4	金钱豹		C:\Users\wzq\PycharmProjects\PythonProject\PythonProject\EdgeAI_Sound_Stage0_FeaturePractice\data\augmented\金钱豹\金钱豹1_pitch1.wav_aug14.wav	166.04177856445312
train	4	金钱豹		C:\Users\wzq\PycharmProjects\PythonProject\PythonProject\EdgeAI_Sound_Stage0_FeaturePractice\data\augmented\金钱豹\金钱豹1_pitch1.wav_aug15.wav	166.04177856445312
train	4	金钱豹		C:\Users\wzq\PycharmProjects\PythonProject\PythonProject\EdgeAI_Sound_Stage0_FeaturePractice\data\augmented\金钱豹\金钱豹1_pitch1.wav_aug16.wav	166.04177856445312
train	4	金钱豹		C:\Users\wzq\PycharmProjects\PythonProject\PythonProject\EdgeAI_Sound_Stage0_FeaturePractice\data\augmented\金钱豹\金钱豹1_pitch1.wav_aug17.wav	166.04177856445312
train	4	金钱豹		C:\Users\wzq\PycharmProjects\PythonProject\PythonProject\EdgeAI_Sound_Stage0_FeaturePractice\data\augmented\金钱豹\金钱豹1_pitch1.wav_aug18.wav	166.04177856445312
train	4	金钱豹		C:\Users\wzq\PycharmProjects\PythonProject\PythonProject\EdgeAI_Sound_Stage0_FeaturePractice\data\augmented\金钱豹\金钱豹1_pitch1.wav_aug19.wav	51.03701400756836
train	4	金钱豹		C:\Users\wzq\PycharmProjects\PythonProject\PythonProject\EdgeAI_Sound_Stage0_FeaturePractice\data\augmented\金钱豹\金钱豹1_pitch1.wav_aug2.wav	49.78697204589844
train	4	金钱豹		C:\Users\wzq\PycharmProjects\PythonProject\PythonProject\EdgeAI_Sound_Stage0_FeaturePractice\data\augmented\金钱豹\金钱豹1_pitch1.wav_aug20.wav	39.85828399658203
train	4	金钱豹		C:\Users\wzq\PycharmProjects\PythonProject\PythonProject\EdgeAI_Sound_Stage0_FeaturePractice\data\augmented\金钱豹\金钱豹1_pitch1.wav_aug21.wav	48.60316848754883
train	4	金钱豹		C:\Users\wzq\PycharmProjects\PythonProject\PythonProject\EdgeAI_Sound_Stage0_FeaturePractice\data\augmented\金钱豹\金钱豹1_pitch1.wav_aug22.wav	166.04177856445312
train	4	金钱豹		C:\Users\wzq\PycharmProjects\PythonProject\PythonProject\EdgeAI_Sound_Stage0_FeaturePractice\data\augmented\金钱豹\金钱豹1_pitch1.wav_aug23.wav	166.04177856445312
train	4	金钱豹		C:\Users\wzq\PycharmProjects\PythonProject\PythonProject\EdgeAI_Sound_Stage0_FeaturePractice\data\augmented\金钱豹\金钱豹1_pitch1.wav_aug24.wav	40.94382095336914
train	4	金钱豹		C:\Users\wzq\PycharmProjects\PythonProject\PythonProject\EdgeAI_Sound_Stage0_FeaturePractice\data\augmented\金钱豹\金钱豹1_pitch1.wav_aug25.wav	166.04177856445312
train	4	金钱豹		C:\Users\wzq\PycharmProjects\PythonProject\PythonProject\EdgeAI_Sound_Stage0_FeaturePractice\data\augmented\金钱豹\金钱豹1_pitch1.wav_aug3.wav	166.04177856445312
train	4	金钱豹		C:\Users\wzq\PycharmProjects\PythonProject\PythonProject\EdgeAI_Sound_Stage0_FeaturePractice\data\augmented\金钱豹\金钱豹1_pitch1.wav_aug4.wav	39.03635787963867
train	4	金钱豹		C:\Users\wzq\PycharmProjects\PythonProject\PythonProject\EdgeAI_Sound_Stage0_FeaturePractice\data\augmented\金钱豹\金钱豹1_pitch1.wav_aug5.wav	166.04177856445312
train	4	金钱豹		C:\Users\wzq\PycharmProjects\PythonProject\PythonProject\EdgeAI_Sound_Stage0_FeaturePractice\data\augmented\金钱豹\金钱豹1_pitch1.wav_aug6.wav	166.04177856445312
train	4	金钱豹		C:\Users\wzq\PycharmProjects\PythonProject\PythonProject\EdgeAI_Sound_Stage0_FeaturePractice\data\augmented\金钱豹\金钱豹1_pitch1.wav_aug7.wav	166.04177856445312
train	4	金钱豹		C:\Users\wzq\PycharmProjects\PythonProject\PythonProject\EdgeAI_Sound_Stage0_FeaturePractice\data\augmented\金钱豹\金钱豹1_pitch1.wav_aug8.wav	50.29576110839844
train	4	金钱豹		C:\Users\wzq\PycharmProjects\PythonProject\PythonProject\EdgeAI_Sound_Stage0_FeaturePractice\data\augmented\金钱豹\金钱豹1_pitch1.wav_aug9.wav	166.04177856445312
train	4	金钱豹		C:\Users\wzq\PycharmProjects\PythonProject\PythonProject\EdgeAI_Sound_Stage0_FeaturePractice\data\augmented\金钱豹\金钱豹1_pitch2.wav	166.04177856445312
train	4	金钱豹		C:\Users\wzq\PycharmProjects\PythonProject\PythonProject\EdgeAI_Sound_Stage0_FeaturePractice\data\augmented\金钱豹\金钱豹1_pitch2.wav_aug1.wav	166.04177856445312
train	4	金钱豹		C:\Users\wzq\PycharmProjects\PythonProject\PythonProject\EdgeAI_Sound_Stage0_FeaturePractice\data\augmented\金钱豹\金钱豹1_pitch2.wav_aug10.wav	155.42137145996094
train	4	金钱豹		C:\Users\wzq\PycharmProjects\PythonProject\PythonProject\EdgeAI_Sound_Stage0_FeaturePractice\data\augmented\金钱豹\金钱豹1_pitch2.wav_aug11.wav	166.04177856445312
train	4	金钱豹		C:\Users\wzq\PycharmProjects\PythonProject\PythonProject\EdgeAI_Sound_Stage0_FeaturePractice\data\augmented\金钱豹\金钱豹1_pitch2.wav_aug12.wav	35.819602966308594
train	4	金钱豹		C:\Users\wzq\PycharmProjects\PythonProject\PythonProject\EdgeAI_Sound_Stage0_FeaturePractice\data\augmented\金钱豹\金钱豹1_pitch2.wav_aug13.wav	37.630916595458984
train	4	金钱豹		C:\Users\wzq\PycharmProjects\PythonProject\PythonProject\EdgeAI_Sound_Stage0_FeaturePractice\data\augmented\金钱豹\金钱豹1_pitch2.wav_aug14.wav	166.04177856445312
train	4	金钱豹		C:\Users\wzq\PycharmProjects\PythonProject\PythonProject\EdgeAI_Sound_Stage0_FeaturePractice\data\augmented\金钱豹\金钱豹1_pitch2.wav_aug15.wav	166.04177856445312
train	4	金钱豹		C:\Users\wzq\PycharmProjects\PythonProject\PythonProject\EdgeAI_Sound_Stage0_FeaturePractice\data\augmented\金钱豹\金钱豹1_pitch2.wav_aug16.wav	166.04177856445312
train	4	金钱豹		C:\Users\wzq\PycharmProjects\PythonProject\PythonProject\EdgeAI_Sound_Stage0_FeaturePractice\data\augmented\金钱豹\金钱豹1_pitch2.wav_aug17.wav	166.04177856445312
train	4	金钱豹		C:\Users\wzq\PycharmProjects\PythonProject\PythonProject\EdgeAI_Sound_Stage0_FeaturePractice\data\augmented\金钱豹\金钱豹1_pitch2.wav_aug18.wav	166.04177856445312
train	4	金钱豹		C:\Users\wzq\PycharmProjects\PythonProject\PythonProject\EdgeAI_Sound_Stage0_FeaturePractice\data\augmented\金钱豹\金钱豹1_pitch2.wav_aug19.wav	166.04177856445312
train	4	金钱豹		C:\Users\wzq\PycharmProjects\PythonProject\PythonProject\EdgeAI_Sound_Stage0_FeaturePractice\data\augmented\金钱豹\金钱豹1_pitch2.wav_aug2.wav	166.04177856445312
train	4	金钱豹		C:\Users\wzq\PycharmProjects\PythonProject\PythonProject\EdgeAI_Sound_Stage0_FeaturePractice\data\augmented\金钱豹\金钱豹1_pitch2.wav_aug20.wav	40.212852478027344
train	4	金钱豹		C:\Users\wzq\PycharmProjects\PythonProject\PythonProject\EdgeAI_Sound_Stage0_FeaturePractice\data\augmented\金钱豹\金钱豹1_pitch2.wav_aug21.wav	166.04177856445312
train	4	金钱豹		C:\Users\wzq\PycharmProjects\PythonProject\PythonProject\EdgeAI_Sound_Stage0_FeaturePractice\data\augmented\金钱豹\金钱豹1_pitch2.wav_aug22.wav	37.20153045654297
train	4	金钱豹		C:\Users\wzq\PycharmProjects\PythonProject\PythonProject\EdgeAI_Sound_Stage0_FeaturePractice\data\augmented\金钱豹\金钱豹1_pitch2.wav_aug23.wav	166.04177856445312
train	4	金钱豹		C:\Users\wzq\PycharmProjects\PythonProject\PythonProject\EdgeAI_Sound_Stage0_FeaturePractice\data\augmented\金钱豹\金钱豹1_pitch2.wav_aug24.wav	35.47880554199219
train	4	金钱豹		C:\Users\wzq\PycharmProjects\PythonProject\PythonProject\EdgeAI_Sound_Stage0_FeaturePractice\data\augmented\金钱豹\金钱豹1_pitch2.wav_aug25.wav	159.09617614746094
train	4	金钱豹		C:\Users\wzq\PycharmProjects\PythonProject\PythonProject\EdgeAI_Sound_Stage0_FeaturePractice\data\augmented\金钱豹\金钱豹1_pitch2.wav_aug3.wav	166.04177856445312
train	4	金钱豹		C:\Users\wzq\PycharmProjects\PythonProject\PythonProject\EdgeAI_Sound_Stage0_FeaturePractice\data\augmented\金钱豹\金钱豹1_pitch2.wav_aug4.wav	35.526702880859375
train	4	金钱豹		C:\Users\wzq\PycharmProjects\PythonProject\PythonProject\EdgeAI_Sound_Stage0_FeaturePractice\data\augmented\金钱豹\金钱豹1_pitch2.wav_aug5.wav	35.1050910949707
train	4	金钱豹		C:\Users\wzq\PycharmProjects\PythonProject\PythonProject\EdgeAI_Sound_Stage0_FeaturePractice\data\augmented\金钱豹\金钱豹1_pitch2.wav_aug6.wav	166.04177856445312
train	4	金钱豹		C:\Users\wzq\PycharmProjects\PythonProject\PythonProject\EdgeAI_Sound_Stage0_FeaturePractice\data\augmented\金钱豹\金钱豹1_pitch2.wav_aug7.wav	50.2183723449707
train	4	金钱豹		C:\Users\wzq\PycharmProjects\PythonProject\PythonProject\EdgeAI_Sound_Stage0_FeaturePractice\data\augmented\金钱豹\金钱豹1_pitch2.wav_aug8.wav	39.70295333862305
train	4	金钱豹		C:\Users\wzq\PycharmProjects\PythonProject\PythonProject\EdgeAI_Sound_Stage0_FeaturePractice\data\augmented\金钱豹\金钱豹1_pitch2.wav_aug9.wav	35.81411361694336
train	4	金钱豹		C:\Users\wzq\PycharmProjects\PythonProject\PythonProject\EdgeAI_Sound_Stage0_FeaturePractice\data\augmented\金钱豹\金钱豹1_stretch1.wav	166.04177856445312
train	4	金钱豹		C:\Users\wzq\PycharmProjects\PythonProject\PythonProject\EdgeAI_Sound_Stage0_FeaturePractice\data\augmented\金钱豹\金钱豹1_stretch1.wav_aug1.wav	166.04177856445312
train	4	金钱豹		C:\Users\wzq\PycharmProjects\PythonProject\PythonProject\EdgeAI_Sound_Stage0_FeaturePractice\data\augmented\金钱豹\金钱豹1_stretch1.wav_aug10.wav	166.04177856445312
train	4	金钱豹		C:\Users\wzq\PycharmProjects\PythonProject\PythonProject\EdgeAI_Sound_Stage0_FeaturePractice\data\augmented\金钱豹\金钱豹1_stretch1.wav_aug11.wav	37.90707015991211
train	4	金钱豹		C:\Users\wzq\PycharmProjects\PythonProject\PythonProject\EdgeAI_Sound_Stage0_FeaturePractice\data\augmented\金钱豹\金钱豹1_stretch1.wav_aug12.wav	166.04177856445312
train	4	金钱豹		C:\Users\wzq\PycharmProjects\PythonProject\PythonProject\EdgeAI_Sound_Stage0_FeaturePractice\data\augmented\金钱豹\金钱豹1_stretch1.wav_aug13.wav	36.717769622802734
train	4	金钱豹		C:\Users\wzq\PycharmProjects\PythonProject\PythonProject\EdgeAI_Sound_Stage0_FeaturePractice\data\augmented\金钱豹\金钱豹1_stretch1.wav_aug14.wav	35.829681396484375
train	4	金钱豹		C:\Users\wzq\PycharmProjects\PythonProject\PythonProject\EdgeAI_Sound_Stage0_FeaturePractice\data\augmented\金钱豹\金钱豹1_stretch1.wav_aug15.wav	166.04177856445312
train	4	金钱豹		C:\Users\wzq\PycharmProjects\PythonProject\PythonProject\EdgeAI_Sound_Stage0_FeaturePractice\data\augmented\金钱豹\金钱豹1_stretch1.wav_aug16.wav	166.04177856445312
train	4	金钱豹		C:\Users\wzq\PycharmProjects\PythonProject\PythonProject\EdgeAI_Sound_Stage0_FeaturePractice\data\augmented\金钱豹\金钱豹1_stretch1.wav_aug17.wav	36.44442367553711
train	4	金钱豹		C:\Users\wzq\PycharmProjects\PythonProject\PythonProject\EdgeAI_Sound_Stage0_FeaturePractice\data\augmented\金钱豹\金钱豹1_stretch1.wav_aug18.wav	166.04177856445312
train	4	金钱豹		C:\Users\wzq\PycharmProjects\PythonProject\PythonProject\EdgeAI_Sound_Stage0_FeaturePractice\data\augmented\金钱豹\金钱豹1_stretch1.wav_aug19.wav	166.04177856445312
train	4	金钱豹		C:\Users\wzq\PycharmProjects\PythonProject\PythonProject\EdgeAI_Sound_Stage0_FeaturePractice\data\augmented\金钱豹\金钱豹1_stretch1.wav_aug2.wav	166.04177856445312
train	4	金钱豹		C:\Users\wzq\PycharmProjects\PythonProject\PythonProject\EdgeAI_Sound_Stage0_FeaturePractice\data\augmented\金钱豹\金钱豹1_stretch1.wav_aug20.wav	166.04177856445312
train	4	金钱豹		C:\Users\wzq\PycharmProjects\PythonProject\PythonProject\EdgeAI_Sound_Stage0_FeaturePractice\data\augmented\金钱豹\金钱豹1_stretch1.wav_aug21.wav	166.04177856445312
train	4	金钱豹		C:\Users\wzq\PycharmProjects\PythonProject\PythonProject\EdgeAI_Sound_Stage0_FeaturePractice\data\augmented\金钱豹\金钱豹1_stretch1.wav_aug22.wav	166.04177856445312
train	4	金钱豹		C:\Users\wzq\PycharmProjects\PythonProject\PythonProject\EdgeAI_Sound_Stage0_FeaturePractice\data\augmented\金钱豹\金钱豹1_stretch1.wav_aug23.wav	39.071189880371094
train	4	金钱豹		C:\Users\wzq\PycharmProjects\PythonProject\PythonProject\EdgeAI_Sound_Stage0_FeaturePractice\data\augmented\金钱豹\金钱豹1_stretch1.wav_aug24.wav	35.59800720214844
train	4	金钱豹		C:\Users\wzq\PycharmProjects\PythonProject\PythonProject\EdgeAI_Sound_Stage0_FeaturePractice\data\augmented\金钱豹\金钱豹1_stretch1.wav_aug25.wav	40.19761276245117
train	4	金钱豹		C:\Users\wzq\PycharmProjects\PythonProject\PythonProject\EdgeAI_Sound_Stage0_FeaturePractice\data\augmented\金钱豹\金钱豹1_stretch1.wav_aug3.wav	166.04177856445312
train	4	金钱豹		C:\Users\wzq\PycharmProjects\PythonProject\PythonProject\EdgeAI_Sound_Stage0_FeaturePractice\data\augmented\金钱豹\金钱豹1_stretch1.wav_aug4.wav	166.04177856445312
train	4	金钱豹		C:\Users\wzq\PycharmProjects\PythonProject\PythonProject\EdgeAI_Sound_Stage0_FeaturePractice\data\augmented\金钱豹\金钱豹1_stretch1.wav_aug5.wav	166.04177856445312
train	4	金钱豹		C:\Users\wzq\PycharmProjects\PythonProject\PythonProject\EdgeAI_Sound_Stage0_FeaturePractice\data\augmented\金钱豹\金钱豹1_stretch1.wav_aug6.wav	44.54851150512695
train	4	金钱豹		C:\Users\wzq\PycharmProjects\PythonProject\PythonProject\EdgeAI_Sound_Stage0_FeaturePractice\data\augmented\金钱豹\金钱豹1_stretch1.wav_aug7.wav	166.04177856445312
train	4	金钱豹		C:\Users\wzq\PycharmProjects\PythonProject\PythonProject\EdgeAI_Sound_Stage0_FeaturePractice\data\augmented\金钱豹\金钱豹1_stretch1.wav_aug8.wav	166.04177856445312
train	4	金钱豹		C:\Users\wzq\PycharmProjects\PythonProject\PythonProject\EdgeAI_Sound_Stage0_FeaturePractice\data\augmented\金钱豹\金钱豹1_stretch1.wav_aug9.wav	52.34345626831055
train	4	金钱豹		C:\Users\wzq\PycharmProjects\PythonProject\PythonProject\EdgeAI_Sound_Stage0_FeaturePractice\data\augmented\金钱豹\金钱豹1_stretch2.wav	166.04177856445312
train	4	金钱豹		C:\Users\wzq\PycharmProjects\PythonProject\PythonProject\EdgeAI_Sound_Stage0_FeaturePractice\data\augmented\金钱豹\金钱豹1_stretch2.wav_aug1.wav	46.806007385253906
train	4	金钱豹		C:\Users\wzq\PycharmProjects\PythonProject\PythonProject\EdgeAI_Sound_Stage0_FeaturePractice\data\augmented\金钱豹\金钱豹1_stretch2.wav_aug10.wav	166.04177856445312
train	4	金钱豹		C:\Users\wzq\PycharmProjects\PythonProject\PythonProject\EdgeAI_Sound_Stage0_FeaturePractice\data\augmented\金钱豹\金钱豹1_stretch2.wav_aug11.wav	166.04177856445312
train	4	金钱豹		C:\Users\wzq\PycharmProjects\PythonProject\PythonProject\EdgeAI_Sound_Stage0_FeaturePractice\data\augmented\金钱豹\金钱豹1_stretch2.wav_aug12.wav	43.50569534301758
train	4	金钱豹		C:\Users\wzq\PycharmProjects\PythonProject\PythonProject\EdgeAI_Sound_Stage0_FeaturePractice\data\augmented\金钱豹\金钱豹1_stretch2.wav_aug13.wav	166.04177856445312
train	4	金钱豹		C:\Users\wzq\PycharmProjects\PythonProject\PythonProject\EdgeAI_Sound_Stage0_FeaturePractice\data\augmented\金钱豹\金钱豹1_stretch2.wav_aug14.wav	166.04177856445312
train	4	金钱豹		C:\Users\wzq\PycharmProjects\PythonProject\PythonProject\EdgeAI_Sound_Stage0_FeaturePractice\data\augmented\金钱豹\金钱豹1_stretch2.wav_aug15.wav	166.04177856445312
train	4	金钱豹		C:\Users\wzq\PycharmProjects\PythonProject\PythonProject\EdgeAI_Sound_Stage0_FeaturePractice\data\augmented\金钱豹\金钱豹1_stretch2.wav_aug16.wav	44.50606918334961
train	4	金钱豹		C:\Users\wzq\PycharmProjects\PythonProject\PythonProject\EdgeAI_Sound_Stage0_FeaturePractice\data\augmented\金钱豹\金钱豹1_stretch2.wav_aug17.wav	36.5211296081543
train	4	金钱豹		C:\Users\wzq\PycharmProjects\PythonProject\PythonProject\EdgeAI_Sound_Stage0_FeaturePractice\data\augmented\金钱豹\金钱豹1_stretch2.wav_aug18.wav	166.04177856445312
train	4	金钱豹		C:\Users\wzq\PycharmProjects\PythonProject\PythonProject\EdgeAI_Sound_Stage0_FeaturePractice\data\augmented\金钱豹\金钱豹1_stretch2.wav_aug19.wav	166.04177856445312
train	4	金钱豹		C:\Users\wzq\PycharmProjects\PythonProject\PythonProject\EdgeAI_Sound_Stage0_FeaturePractice\data\augmented\金钱豹\金钱豹1_stretch2.wav_aug2.wav	38.14527130126953
train	4	金钱豹		C:\Users\wzq\PycharmProjects\PythonProject\PythonProject\EdgeAI_Sound_Stage0_FeaturePractice\data\augmented\金钱豹\金钱豹1_stretch2.wav_aug20.wav	166.04177856445312
train	4	金钱豹		C:\Users\wzq\PycharmProjects\PythonProject\PythonProject\EdgeAI_Sound_Stage0_FeaturePractice\data\augmented\金钱豹\金钱豹1_stretch2.wav_aug21.wav	166.04177856445312
train	4	金钱豹		C:\Users\wzq\PycharmProjects\PythonProject\PythonProject\EdgeAI_Sound_Stage0_FeaturePractice\data\augmented\金钱豹\金钱豹1_stretch2.wav_aug22.wav	166.04177856445312
train	4	金钱豹		C:\Users\wzq\PycharmProjects\PythonProject\PythonProject\EdgeAI_Sound_Stage0_FeaturePractice\data\augmented\金钱豹\金钱豹1_stretch2.wav_aug23.wav	166.04177856445312
train	4	金钱豹		C:\Users\wzq\PycharmProjects\PythonProject\PythonProject\EdgeAI_Sound_Stage0_FeaturePractice\data\augmented\金钱豹\金钱豹1_stretch2.wav_aug24.wav	166.04177856445312
train	4	金钱豹		C:\Users\wzq\PycharmProjects\PythonProject\PythonProject\EdgeAI_Sound_Stage0_FeaturePractice\data\augmented\金钱豹\金钱豹1_stretch2.wav_aug25.wav	166.04177856445312
train	4	金钱豹		C:\Users\wzq\PycharmProjects\PythonProject\PythonProject\EdgeAI_Sound_Stage0_FeaturePractice\data\augmented\金钱豹\金钱豹1_stretch2.wav_aug3.wav	50.73348617553711
train	4	金钱豹		C:\Users\wzq\PycharmProjects\PythonProject\PythonProject\EdgeAI_Sound_Stage0_FeaturePractice\data\augmented\金钱豹\金钱豹1_stretch2.wav_aug4.wav	166.04177856445312
train	4	金钱豹		C:\Users\wzq\PycharmProjects\PythonProject\PythonProject\EdgeAI_Sound_Stage0_FeaturePractice\data\augmented\金钱豹\金钱豹1_stretch2.wav_aug5.wav	166.04177856445312
train	4	金钱豹		C:\Users\wzq\PycharmProjects\PythonProject\PythonProject\EdgeAI_Sound_Stage0_FeaturePractice\data\augmented\金钱豹\金钱豹1_stretch2.wav_aug6.wav	166.04177856445312
train	4	金钱豹		C:\Users\wzq\PycharmProjects\PythonProject\PythonProject\EdgeAI_Sound_Stage0_FeaturePractice\data\augmented\金钱豹\金钱豹1_stretch2.wav_aug7.wav	166.04177856445312
train	4	金钱豹		C:\Users\wzq\PycharmProjects\PythonProject\PythonProject\EdgeAI_Sound_Stage0_FeaturePractice\data\augmented\金钱豹\金钱豹1_stretch2.wav_aug8.wav	166.04177856445312
train	4	金钱豹		C:\Users\wzq\PycharmProjects\PythonProject\PythonProject\EdgeAI_Sound_Stage0_FeaturePractice\data\augmented\金钱豹\金钱豹1_stretch2.wav_aug9.wav	40.85137176513672
train	4	金钱豹		C:\Users\wzq\PycharmProjects\PythonProject\PythonProject\EdgeAI_Sound_Stage0_FeaturePractice\data\augmented\金钱豹\金钱豹2_noise1.wav	44.76634979248047
train	4	金钱豹		C:\Users\wzq\PycharmProjects\PythonProject\PythonProject\EdgeAI_Sound_Stage0_FeaturePractice\data\augmented\金钱豹\金钱豹2_noise1.wav_aug1.wav	44.76634979248047
train	4	金钱豹		C:\Users\wzq\PycharmProjects\PythonProject\PythonProject\EdgeAI_Sound_Stage0_FeaturePractice\data\augmented\金钱豹\金钱豹2_noise1.wav_aug10.wav	34.7392463684082
train	4	金钱豹		C:\Users\wzq\PycharmProjects\PythonProject\PythonProject\EdgeAI_Sound_Stage0_FeaturePractice\data\augmented\金钱豹\金钱豹2_noise1.wav_aug11.wav	39.01036071777344
train	4	金钱豹		C:\Users\wzq\PycharmProjects\PythonProject\PythonProject\EdgeAI_Sound_Stage0_FeaturePractice\data\augmented\金钱豹\金钱豹2_noise1.wav_aug12.wav	44.76634979248047
train	4	金钱豹		C:\Users\wzq\PycharmProjects\PythonProject\PythonProject\EdgeAI_Sound_Stage0_FeaturePractice\data\augmented\金钱豹\金钱豹2_noise1.wav_aug13.wav	44.70170974731445
train	4	金钱豹		C:\Users\wzq\PycharmProjects\PythonProject\PythonProject\EdgeAI_Sound_Stage0_FeaturePractice\data\augmented\金钱豹\金钱豹2_noise1.wav_aug14.wav	44.76634979248047
train	4	金钱豹		C:\Users\wzq\PycharmProjects\PythonProject\PythonProject\EdgeAI_Sound_Stage0_FeaturePractice\data\augmented\金钱豹\金钱豹2_noise1.wav_aug15.wav	40.493919372558594
train	4	金钱豹		C:\Users\wzq\PycharmProjects\PythonProject\PythonProject\EdgeAI_Sound_Stage0_FeaturePractice\data\augmented\金钱豹\金钱豹2_noise1.wav_aug16.wav	44.76634979248047
train	4	金钱豹		C:\Users\wzq\PycharmProjects\PythonProject\PythonProject\EdgeAI_Sound_Stage0_FeaturePractice\data\augmented\金钱豹\金钱豹2_noise1.wav_aug17.wav	48.909488677978516
train	4	金钱豹		C:\Users\wzq\PycharmProjects\PythonProject\PythonProject\EdgeAI_Sound_Stage0_FeaturePractice\data\augmented\金钱豹\金钱豹2_noise1.wav_aug18.wav	44.58906555175781
train	4	金钱豹		C:\Users\wzq\PycharmProjects\PythonProject\PythonProject\EdgeAI_Sound_Stage0_FeaturePractice\data\augmented\金钱豹\金钱豹2_noise1.wav_aug19.wav	35.638187408447266
train	4	金钱豹		C:\Users\wzq\PycharmProjects\PythonProject\PythonProject\EdgeAI_Sound_Stage0_FeaturePractice\data\augmented\金钱豹\金钱豹2_noise1.wav_aug2.wav	50.59751892089844
train	4	金钱豹		C:\Users\wzq\PycharmProjects\PythonProject\PythonProject\EdgeAI_Sound_Stage0_FeaturePractice\data\augmented\金钱豹\金钱豹2_noise1.wav_aug20.wav	44.350467681884766
train	4	金钱豹		C:\Users\wzq\PycharmProjects\PythonProject\PythonProject\EdgeAI_Sound_Stage0_FeaturePractice\data\augmented\金钱豹\金钱豹2_noise1.wav_aug21.wav	39.54159164428711
train	4	金钱豹		C:\Users\wzq\PycharmProjects\PythonProject\PythonProject\EdgeAI_Sound_Stage0_FeaturePractice\data\augmented\金钱豹\金钱豹2_noise1.wav_aug22.wav	44.75699234008789
train	4	金钱豹		C:\Users\wzq\PycharmProjects\PythonProject\PythonProject\EdgeAI_Sound_Stage0_FeaturePractice\data\augmented\金钱豹\金钱豹2_noise1.wav_aug23.wav	50.1016960144043
train	4	金钱豹		C:\Users\wzq\PycharmProjects\PythonProject\PythonProject\EdgeAI_Sound_Stage0_FeaturePractice\data\augmented\金钱豹\金钱豹2_noise1.wav_aug24.wav	44.76634979248047
train	4	金钱豹		C:\Users\wzq\PycharmProjects\PythonProject\PythonProject\EdgeAI_Sound_Stage0_FeaturePractice\data\augmented\金钱豹\金钱豹2_noise1.wav_aug25.wav	44.76634979248047
train	4	金钱豹		C:\Users\wzq\PycharmProjects\PythonProject\PythonProject\EdgeAI_Sound_Stage0_FeaturePractice\data\augmented\金钱豹\金钱豹2_noise1.wav_aug3.wav	44.76634979248047
train	4	金钱豹		C:\Users\wzq\PycharmProjects\PythonProject\PythonProject\EdgeAI_Sound_Stage0_FeaturePractice\data\augmented\金钱豹\金钱豹2_noise1.wav_aug4.wav	41.5449333190918
train	4	金钱豹		C:\Users\wzq\PycharmProjects\PythonProject\PythonProject\EdgeAI_Sound_Stage0_FeaturePractice\data\augmented\金钱豹\金钱豹2_noise1.wav_aug5.wav	48.754859924316406
train	4	金钱豹		C:\Users\wzq\PycharmProjects\PythonProject\PythonProject\EdgeAI_Sound_Stage0_FeaturePractice\data\augmented\金钱豹\金钱豹2_noise1.wav_aug6.wav	49.34089279174805
train	4	金钱豹		C:\Users\wzq\PycharmProjects\PythonProject\PythonProject\EdgeAI_Sound_Stage0_FeaturePractice\data\augmented\金钱豹\金钱豹2_noise1.wav_aug7.wav	49.809078216552734
train	4	金钱豹		C:\Users\wzq\PycharmProjects\PythonProject\PythonProject\EdgeAI_Sound_Stage0_FeaturePractice\data\augmented\金钱豹\金钱豹2_noise1.wav_aug8.wav	34.424076080322266
train	4	金钱豹		C:\Users\wzq\PycharmProjects\PythonProject\PythonProject\EdgeAI_Sound_Stage0_FeaturePractice\data\augmented\金钱豹\金钱豹2_noise1.wav_aug9.wav	44.65928649902344
train	4	金钱豹		C:\Users\wzq\PycharmProjects\PythonProject\PythonProject\EdgeAI_Sound_Stage0_FeaturePractice\data\augmented\金钱豹\金钱豹2_noise2.wav_aug1.wav	33.92860412597656
train	4	金钱豹		C:\Users\wzq\PycharmProjects\PythonProject\PythonProject\EdgeAI_Sound_Stage0_FeaturePractice\data\augmented\金钱豹\金钱豹2_noise2.wav_aug10.wav	34.35136413574219
train	4	金钱豹		C:\Users\wzq\PycharmProjects\PythonProject\PythonProject\EdgeAI_Sound_Stage0_FeaturePractice\data\augmented\金钱豹\金钱豹2_noise2.wav_aug11.wav	31.93374252319336
train	4	金钱豹		C:\Users\wzq\PycharmProjects\PythonProject\PythonProject\EdgeAI_Sound_Stage0_FeaturePractice\data\augmented\金钱豹\金钱豹2_noise2.wav_aug12.wav	34.35136413574219
train	4	金钱豹		C:\Users\wzq\PycharmProjects\PythonProject\PythonProject\EdgeAI_Sound_Stage0_FeaturePractice\data\augmented\金钱豹\金钱豹2_noise2.wav_aug13.wav	34.35136413574219
train	4	金钱豹		C:\Users\wzq\PycharmProjects\PythonProject\PythonProject\EdgeAI_Sound_Stage0_FeaturePractice\data\augmented\金钱豹\金钱豹2_noise2.wav_aug14.wav	34.35136413574219
train	4	金钱豹		C:\Users\wzq\PycharmProjects\PythonProject\PythonProject\EdgeAI_Sound_Stage0_FeaturePractice\data\augmented\金钱豹\金钱豹2_noise2.wav_aug15.wav	34.35136413574219
train	4	金钱豹		C:\Users\wzq\PycharmProjects\PythonProject\PythonProject\EdgeAI_Sound_Stage0_FeaturePractice\data\augmented\金钱豹\金钱豹2_noise2.wav_aug16.wav	38.45640563964844
train	4	金钱豹		C:\Users\wzq\PycharmProjects\PythonProject\PythonProject\EdgeAI_Sound_Stage0_FeaturePractice\data\augmented\金钱豹\金钱豹2_noise2.wav_aug17.wav	34.35136413574219
train	4	金钱豹		C:\Users\wzq\PycharmProjects\PythonProject\PythonProject\EdgeAI_Sound_Stage0_FeaturePractice\data\augmented\金钱豹\金钱豹2_noise2.wav_aug18.wav	30.566219329833984
train	4	金钱豹		C:\Users\wzq\PycharmProjects\PythonProject\PythonProject\EdgeAI_Sound_Stage0_FeaturePractice\data\augmented\金钱豹\金钱豹2_noise2.wav_aug19.wav	34.35136413574219
train	4	金钱豹		C:\Users\wzq\PycharmProjects\PythonProject\PythonProject\EdgeAI_Sound_Stage0_FeaturePractice\data\augmented\金钱豹\金钱豹2_noise2.wav_aug21.wav	40.00520706176758
train	4	金钱豹		C:\Users\wzq\PycharmProjects\PythonProject\PythonProject\EdgeAI_Sound_Stage0_FeaturePractice\data\augmented\金钱豹\金钱豹2_pitch1.wav	166.04177856445312
train	4	金钱豹		C:\Users\wzq\PycharmProjects\PythonProject\PythonProject\EdgeAI_Sound_Stage0_FeaturePractice\data\augmented\金钱豹\金钱豹2_pitch1.wav_aug1.wav	166.04177856445312
train	4	金钱豹		C:\Users\wzq\PycharmProjects\PythonProject\PythonProject\EdgeAI_Sound_Stage0_FeaturePractice\data\augmented\金钱豹\金钱豹2_pitch1.wav_aug10.wav	166.04177856445312
train	4	金钱豹		C:\Users\wzq\PycharmProjects\PythonProject\PythonProject\EdgeAI_Sound_Stage0_FeaturePractice\data\augmented\金钱豹\金钱豹2_pitch1.wav_aug11.wav	44.86224365234375
train	4	金钱豹		C:\Users\wzq\PycharmProjects\PythonProject\PythonProject\EdgeAI_Sound_Stage0_FeaturePractice\data\augmented\金钱豹\金钱豹2_pitch1.wav_aug12.wav	166.04177856445312
train	4	金钱豹		C:\Users\wzq\PycharmProjects\PythonProject\PythonProject\EdgeAI_Sound_Stage0_FeaturePractice\data\augmented\金钱豹\金钱豹2_pitch1.wav_aug13.wav	166.04177856445312
train	4	金钱豹		C:\Users\wzq\PycharmProjects\PythonProject\PythonProject\EdgeAI_Sound_Stage0_FeaturePractice\data\augmented\金钱豹\金钱豹2_pitch1.wav_aug14.wav	166.04177856445312
train	4	金钱豹		C:\Users\wzq\PycharmProjects\PythonProject\PythonProject\EdgeAI_Sound_Stage0_FeaturePractice\data\augmented\金钱豹\金钱豹2_pitch1.wav_aug15.wav	45.969512939453125
train	4	金钱豹		C:\Users\wzq\PycharmProjects\PythonProject\PythonProject\EdgeAI_Sound_Stage0_FeaturePractice\data\augmented\金钱豹\金钱豹2_pitch1.wav_aug16.wav	166.04177856445312
train	4	金钱豹		C:\Users\wzq\PycharmProjects\PythonProject\PythonProject\EdgeAI_Sound_Stage0_FeaturePractice\data\augmented\金钱豹\金钱豹2_pitch1.wav_aug17.wav	40.44342041015625
train	4	金钱豹		C:\Users\wzq\PycharmProjects\PythonProject\PythonProject\EdgeAI_Sound_Stage0_FeaturePractice\data\augmented\金钱豹\金钱豹2_pitch1.wav_aug18.wav	166.04177856445312
train	4	金钱豹		C:\Users\wzq\PycharmProjects\PythonProject\PythonProject\EdgeAI_Sound_Stage0_FeaturePractice\data\augmented\金钱豹\金钱豹2_pitch1.wav_aug19.wav	153.8667449951172
train	4	金钱豹		C:\Users\wzq\PycharmProjects\PythonProject\PythonProject\EdgeAI_Sound_Stage0_FeaturePractice\data\augmented\金钱豹\金钱豹2_pitch1.wav_aug2.wav	42.09822082519531
train	4	金钱豹		C:\Users\wzq\PycharmProjects\PythonProject\PythonProject\EdgeAI_Sound_Stage0_FeaturePractice\data\augmented\金钱豹\金钱豹2_pitch1.wav_aug20.wav	166.04177856445312
train	4	金钱豹		C:\Users\wzq\PycharmProjects\PythonProject\PythonProject\EdgeAI_Sound_Stage0_FeaturePractice\data\augmented\金钱豹\金钱豹2_pitch1.wav_aug21.wav	164.2682342529297
train	4	金钱豹		C:\Users\wzq\PycharmProjects\PythonProject\PythonProject\EdgeAI_Sound_Stage0_FeaturePractice\data\augmented\金钱豹\金钱豹2_pitch1.wav_aug22.wav	37.044151306152344
train	4	金钱豹		C:\Users\wzq\PycharmProjects\PythonProject\PythonProject\EdgeAI_Sound_Stage0_FeaturePractice\data\augmented\金钱豹\金钱豹2_pitch1.wav_aug23.wav	166.04177856445312
train	4	金钱豹		C:\Users\wzq\PycharmProjects\PythonProject\PythonProject\EdgeAI_Sound_Stage0_FeaturePractice\data\augmented\金钱豹\金钱豹2_pitch1.wav_aug24.wav	166.04177856445312
train	4	金钱豹		C:\Users\wzq\PycharmProjects\PythonProject\PythonProject\EdgeAI_Sound_Stage0_FeaturePractice\data\augmented\金钱豹\金钱豹2_pitch1.wav_aug25.wav	52.1517333984375
train	4	金钱豹		C:\Users\wzq\PycharmProjects\PythonProject\PythonProject\EdgeAI_Sound_Stage0_FeaturePractice\data\augmented\金钱豹\金钱豹2_pitch1.wav_aug3.wav	166.04177856445312
train	4	金钱豹		C:\Users\wzq\PycharmProjects\PythonProject\PythonProject\EdgeAI_Sound_Stage0_FeaturePractice\data\augmented\金钱豹\金钱豹2_pitch1.wav_aug4.wav	42.38276672363281
train	4	金钱豹		C:\Users\wzq\PycharmProjects\PythonProject\PythonProject\EdgeAI_Sound_Stage0_FeaturePractice\data\augmented\金钱豹\金钱豹2_pitch1.wav_aug5.wav	166.04177856445312
train	4	金钱豹		C:\Users\wzq\PycharmProjects\PythonProject\PythonProject\EdgeAI_Sound_Stage0_FeaturePractice\data\augmented\金钱豹\金钱豹2_pitch1.wav_aug6.wav	34.70418167114258
train	4	金钱豹		C:\Users\wzq\PycharmProjects\PythonProject\PythonProject\EdgeAI_Sound_Stage0_FeaturePractice\data\augmented\金钱豹\金钱豹2_pitch1.wav_aug7.wav	36.3412971496582
train	4	金钱豹		C:\Users\wzq\PycharmProjects\PythonProject\PythonProject\EdgeAI_Sound_Stage0_FeaturePractice\data\augmented\金钱豹\金钱豹2_pitch1.wav_aug8.wav	166.04177856445312
train	4	金钱豹		C:\Users\wzq\PycharmProjects\PythonProject\PythonProject\EdgeAI_Sound_Stage0_FeaturePractice\data\augmented\金钱豹\金钱豹2_pitch1.wav_aug9.wav	42.99751281738281
train	4	金钱豹		C:\Users\wzq\PycharmProjects\PythonProject\PythonProject\EdgeAI_Sound_Stage0_FeaturePractice\data\augmented\金钱豹\金钱豹2_pitch2.wav_aug1.wav	166.04177856445312
train	4	金钱豹		C:\Users\wzq\PycharmProjects\PythonProject\PythonProject\EdgeAI_Sound_Stage0_FeaturePractice\data\augmented\金钱豹\金钱豹2_pitch2.wav_aug10.wav	38.29549789428711
train	4	金钱豹		C:\Users\wzq\PycharmProjects\PythonProject\PythonProject\EdgeAI_Sound_Stage0_FeaturePractice\data\augmented\金钱豹\金钱豹2_pitch2.wav_aug11.wav	166.04177856445312
train	4	金钱豹		C:\Users\wzq\PycharmProjects\PythonProject\PythonProject\EdgeAI_Sound_Stage0_FeaturePractice\data\augmented\金钱豹\金钱豹2_pitch2.wav_aug12.wav	166.04177856445312
train	4	金钱豹		C:\Users\wzq\PycharmProjects\PythonProject\PythonProject\EdgeAI_Sound_Stage0_FeaturePractice\data\augmented\金钱豹\金钱豹2_pitch2.wav_aug13.wav	166.04177856445312
train	4	金钱豹		C:\Users\wzq\PycharmProjects\PythonProject\PythonProject\EdgeAI_Sound_Stage0_FeaturePractice\data\augmented\金钱豹\金钱豹2_pitch2.wav_aug14.wav	36.52325439453125
train	4	金钱豹		C:\Users\wzq\PycharmProjects\PythonProject\PythonProject\EdgeAI_Sound_Stage0_FeaturePractice\data\augmented\金钱豹\金钱豹2_pitch2.wav_aug15.wav	39.310298919677734
train	4	金钱豹		C:\Users\wzq\PycharmProjects\PythonProject\PythonProject\EdgeAI_Sound_Stage0_FeaturePractice\data\augmented\金钱豹\金钱豹2_pitch2.wav_aug16.wav	46.35886764526367
train	4	金钱豹		C:\Users\wzq\PycharmProjects\PythonProject\PythonProject\EdgeAI_Sound_Stage0_FeaturePractice\data\augmented\金钱豹\金钱豹2_pitch2.wav_aug17.wav	166.04177856445312
train	4	金钱豹		C:\Users\wzq\PycharmProjects\PythonProject\PythonProject\EdgeAI_Sound_Stage0_FeaturePractice\data\augmented\金钱豹\金钱豹2_pitch2.wav_aug18.wav	161.6299591064453
train	4	金钱豹		C:\Users\wzq\PycharmProjects\PythonProject\PythonProject\EdgeAI_Sound_Stage0_FeaturePractice\data\augmented\金钱豹\金钱豹2_pitch2.wav_aug19.wav	35.560035705566406
train	4	金钱豹		C:\Users\wzq\PycharmProjects\PythonProject\PythonProject\EdgeAI_Sound_Stage0_FeaturePractice\data\augmented\金钱豹\金钱豹2_pitch2.wav_aug21.wav	163.24830627441406
train	4	金钱豹		C:\Users\wzq\PycharmProjects\PythonProject\PythonProject\EdgeAI_Sound_Stage0_FeaturePractice\data\augmented\金钱豹\金钱豹2_stretch1.wav	166.04177856445312
train	4	金钱豹		C:\Users\wzq\PycharmProjects\PythonProject\PythonProject\EdgeAI_Sound_Stage0_FeaturePractice\data\augmented\金钱豹\金钱豹2_stretch1.wav_aug1.wav	36.34989929199219
train	4	金钱豹		C:\Users\wzq\PycharmProjects\PythonProject\PythonProject\EdgeAI_Sound_Stage0_FeaturePractice\data\augmented\金钱豹\金钱豹2_stretch1.wav_aug10.wav	38.54166030883789
train	4	金钱豹		C:\Users\wzq\PycharmProjects\PythonProject\PythonProject\EdgeAI_Sound_Stage0_FeaturePractice\data\augmented\金钱豹\金钱豹2_stretch1.wav_aug11.wav	166.04177856445312
train	4	金钱豹		C:\Users\wzq\PycharmProjects\PythonProject\PythonProject\EdgeAI_Sound_Stage0_FeaturePractice\data\augmented\金钱豹\金钱豹2_stretch1.wav_aug12.wav	166.04177856445312
train	4	金钱豹		C:\Users\wzq\PycharmProjects\PythonProject\PythonProject\EdgeAI_Sound_Stage0_FeaturePractice\data\augmented\金钱豹\金钱豹2_stretch1.wav_aug13.wav	166.04177856445312
train	4	金钱豹		C:\Users\wzq\PycharmProjects\PythonProject\PythonProject\EdgeAI_Sound_Stage0_FeaturePractice\data\augmented\金钱豹\金钱豹2_stretch1.wav_aug14.wav	49.00125503540039
train	4	金钱豹		C:\Users\wzq\PycharmProjects\PythonProject\PythonProject\EdgeAI_Sound_Stage0_FeaturePractice\data\augmented\金钱豹\金钱豹2_stretch1.wav_aug15.wav	166.04177856445312
train	4	金钱豹		C:\Users\wzq\PycharmProjects\PythonProject\PythonProject\EdgeAI_Sound_Stage0_FeaturePractice\data\augmented\金钱豹\金钱豹2_stretch1.wav_aug16.wav	166.04177856445312
train	4	金钱豹		C:\Users\wzq\PycharmProjects\PythonProject\PythonProject\EdgeAI_Sound_Stage0_FeaturePractice\data\augmented\金钱豹\金钱豹2_stretch1.wav_aug17.wav	166.04177856445312
train	4	金钱豹		C:\Users\wzq\PycharmProjects\PythonProject\PythonProject\EdgeAI_Sound_Stage0_FeaturePractice\data\augmented\金钱豹\金钱豹2_stretch1.wav_aug18.wav	166.04177856445312
train	4	金钱豹		C:\Users\wzq\PycharmProjects\PythonProject\PythonProject\EdgeAI_Sound_Stage0_FeaturePractice\data\augmented\金钱豹\金钱豹2_stretch1.wav_aug19.wav	166.04177856445312
train	4	金钱豹		C:\Users\wzq\PycharmProjects\PythonProject\PythonProject\EdgeAI_Sound_Stage0_FeaturePractice\data\augmented\金钱豹\金钱豹2_stretch1.wav_aug2.wav	166.04177856445312
train	4	金钱豹		C:\Users\wzq\PycharmProjects\PythonProject\PythonProject\EdgeAI_Sound_Stage0_FeaturePractice\data\augmented\金钱豹\金钱豹2_stretch1.wav_aug20.wav	166.04177856445312
train	4	金钱豹		C:\Users\wzq\PycharmProjects\PythonProject\PythonProject\EdgeAI_Sound_Stage0_FeaturePractice\data\augmented\金钱豹\金钱豹2_stretch1.wav_aug21.wav	166.04177856445312
train	4	金钱豹		C:\Users\wzq\PycharmProjects\PythonProject\PythonProject\EdgeAI_Sound_Stage0_FeaturePractice\data\augmented\金钱豹\金钱豹2_stretch1.wav_aug22.wav	50.083580017089844
train	4	金钱豹		C:\Users\wzq\PycharmProjects\PythonProject\PythonProject\EdgeAI_Sound_Stage0_FeaturePractice\data\augmented\金钱豹\金钱豹2_stretch1.wav_aug23.wav	166.04177856445312
train	4	金钱豹		C:\Users\wzq\PycharmProjects\PythonProject\PythonProject\EdgeAI_Sound_Stage0_FeaturePractice\data\augmented\金钱豹\金钱豹2_stretch1.wav_aug24.wav	166.04177856445312
train	4	金钱豹		C:\Users\wzq\PycharmProjects\PythonProject\PythonProject\EdgeAI_Sound_Stage0_FeaturePractice\data\augmented\金钱豹\金钱豹2_stretch1.wav_aug25.wav	166.04177856445312
train	4	金钱豹		C:\Users\wzq\PycharmProjects\PythonProject\PythonProject\EdgeAI_Sound_Stage0_FeaturePractice\data\augmented\金钱豹\金钱豹2_stretch1.wav_aug3.wav	166.04177856445312
train	4	金钱豹		C:\Users\wzq\PycharmProjects\PythonProject\PythonProject\EdgeAI_Sound_Stage0_FeaturePractice\data\augmented\金钱豹\金钱豹2_stretch1.wav_aug4.wav	37.76997375488281
train	4	金钱豹		C:\Users\wzq\PycharmProjects\PythonProject\PythonProject\EdgeAI_Sound_Stage0_FeaturePractice\data\augmented\金钱豹\金钱豹2_stretch1.wav_aug5.wav	166.04177856445312
train	4	金钱豹		C:\Users\wzq\PycharmProjects\PythonProject\PythonProject\EdgeAI_Sound_Stage0_FeaturePractice\data\augmented\金钱豹\金钱豹2_stretch1.wav_aug6.wav	166.04177856445312
train	4	金钱豹		C:\Users\wzq\PycharmProjects\PythonProject\PythonProject\EdgeAI_Sound_Stage0_FeaturePractice\data\augmented\金钱豹\金钱豹2_stretch1.wav_aug7.wav	166.04177856445312
train	4	金钱豹		C:\Users\wzq\PycharmProjects\PythonProject\PythonProject\EdgeAI_Sound_Stage0_FeaturePractice\data\augmented\金钱豹\金钱豹2_stretch1.wav_aug8.wav	36.824974060058594
train	4	金钱豹		C:\Users\wzq\PycharmProjects\PythonProject\PythonProject\EdgeAI_Sound_Stage0_FeaturePractice\data\augmented\金钱豹\金钱豹2_stretch1.wav_aug9.wav	166.04177856445312
train	4	金钱豹		C:\Users\wzq\PycharmProjects\PythonProject\PythonProject\EdgeAI_Sound_Stage0_FeaturePractice\data\augmented\金钱豹\金钱豹2_stretch2.wav_aug1.wav	166.04177856445312
train	4	金钱豹		C:\Users\wzq\PycharmProjects\PythonProject\PythonProject\EdgeAI_Sound_Stage0_FeaturePractice\data\augmented\金钱豹\金钱豹2_stretch2.wav_aug10.wav	38.81529235839844
train	4	金钱豹		C:\Users\wzq\PycharmProjects\PythonProject\PythonProject\EdgeAI_Sound_Stage0_FeaturePractice\data\augmented\金钱豹\金钱豹2_stretch2.wav_aug11.wav	47.70695877075195
train	4	金钱豹		C:\Users\wzq\PycharmProjects\PythonProject\PythonProject\EdgeAI_Sound_Stage0_FeaturePractice\data\augmented\金钱豹\金钱豹2_stretch2.wav_aug12.wav	166.04177856445312
train	4	金钱豹		C:\Users\wzq\PycharmProjects\PythonProject\PythonProject\EdgeAI_Sound_Stage0_FeaturePractice\data\augmented\金钱豹\金钱豹2_stretch2.wav_aug13.wav	49.457611083984375
train	4	金钱豹		C:\Users\wzq\PycharmProjects\PythonProject\PythonProject\EdgeAI_Sound_Stage0_FeaturePractice\data\augmented\金钱豹\金钱豹2_stretch2.wav_aug14.wav	166.04177856445312
train	4	金钱豹		C:\Users\wzq\PycharmProjects\PythonProject\PythonProject\EdgeAI_Sound_Stage0_FeaturePractice\data\augmented\金钱豹\金钱豹2_stretch2.wav_aug15.wav	39.78194808959961
train	4	金钱豹		C:\Users\wzq\PycharmProjects\PythonProject\PythonProject\EdgeAI_Sound_Stage0_FeaturePractice\data\augmented\金钱豹\金钱豹2_stretch2.wav_aug16.wav	166.04177856445312
train	4	金钱豹		C:\Users\wzq\PycharmProjects\PythonProject\PythonProject\EdgeAI_Sound_Stage0_FeaturePractice\data\augmented\金钱豹\金钱豹2_stretch2.wav_aug17.wav	166.04177856445312
train	4	金钱豹		C:\Users\wzq\PycharmProjects\PythonProject\PythonProject\EdgeAI_Sound_Stage0_FeaturePractice\data\augmented\金钱豹\金钱豹2_stretch2.wav_aug18.wav	166.04177856445312
train	4	金钱豹		C:\Users\wzq\PycharmProjects\PythonProject\PythonProject\EdgeAI_Sound_Stage0_FeaturePractice\data\augmented\金钱豹\金钱豹2_stretch2.wav_aug19.wav	166.04177856445312
train	4	金钱豹		C:\Users\wzq\PycharmProjects\PythonProject\PythonProject\EdgeAI_Sound_Stage0_FeaturePractice\data\augmented\金钱豹\金钱豹2_stretch2.wav_aug21.wav	166.04177856445312
train	5	雪豹		C:\Users\wzq\PycharmProjects\PythonProject\PythonProject\EdgeAI_Sound_Stage0_FeaturePractice\data\augmented\雪豹\雪豹1_noise1.wav	44.97577667236328
train	5	雪豹		C:\Users\wzq\PycharmProjects\PythonProject\PythonProject\EdgeAI_Sound_Stage0_FeaturePractice\data\augmented\雪豹\雪豹1_noise1.wav_aug1.wav	44.97577667236328
train	5	雪豹		C:\Users\wzq\PycharmProjects\PythonProject\PythonProject\EdgeAI_Sound_Stage0_FeaturePractice\data\augmented\雪豹\雪豹1_noise1.wav_aug10.wav	44.614830017089844
train	5	雪豹		C:\Users\wzq\PycharmProjects\PythonProject\PythonProject\EdgeAI_Sound_Stage0_FeaturePractice\data\augmented\雪豹\雪豹1_noise1.wav_aug11.wav	44.97577667236328
train	5	雪豹		C:\Users\wzq\PycharmProjects\PythonProject\PythonProject\EdgeAI_Sound_Stage0_FeaturePractice\data\augmented\雪豹\雪豹1_noise1.wav_aug12.wav	36.57980728149414
train	5	雪豹		C:\Users\wzq\PycharmProjects\PythonProject\PythonProject\EdgeAI_Sound_Stage0_FeaturePractice\data\augmented\雪豹\雪豹1_noise1.wav_aug13.wav	36.150203704833984
train	5	雪豹		C:\Users\wzq\PycharmProjects\PythonProject\PythonProject\EdgeAI_Sound_Stage0_FeaturePractice\data\augmented\雪豹\雪豹1_noise1.wav_aug14.wav	52.1735954284668
train	5	雪豹		C:\Users\wzq\PycharmProjects\PythonProject\PythonProject\EdgeAI_Sound_Stage0_FeaturePractice\data\augmented\雪豹\雪豹1_noise1.wav_aug15.wav	45.58818435668945
train	5	雪豹		C:\Users\wzq\PycharmProjects\PythonProject\PythonProject\EdgeAI_Sound_Stage0_FeaturePractice\data\augmented\雪豹\雪豹1_noise1.wav_aug16.wav	35.037479400634766
train	5	雪豹		C:\Users\wzq\PycharmProjects\PythonProject\PythonProject\EdgeAI_Sound_Stage0_FeaturePractice\data\augmented\雪豹\雪豹1_noise1.wav_aug17.wav	44.76949691772461
train	5	雪豹		C:\Users\wzq\PycharmProjects\PythonProject\PythonProject\EdgeAI_Sound_Stage0_FeaturePractice\data\augmented\雪豹\雪豹1_noise1.wav_aug18.wav	44.97577667236328
train	5	雪豹		C:\Users\wzq\PycharmProjects\PythonProject\PythonProject\EdgeAI_Sound_Stage0_FeaturePractice\data\augmented\雪豹\雪豹1_noise1.wav_aug19.wav	44.97577667236328
train	5	雪豹		C:\Users\wzq\PycharmProjects\PythonProject\PythonProject\EdgeAI_Sound_Stage0_FeaturePractice\data\augmented\雪豹\雪豹1_noise1.wav_aug2.wav	44.97577667236328
train	5	雪豹		C:\Users\wzq\PycharmProjects\PythonProject\PythonProject\EdgeAI_Sound_Stage0_FeaturePractice\data\augmented\雪豹\雪豹1_noise1.wav_aug20.wav	51.21187973022461
train	5	雪豹		C:\Users\wzq\PycharmProjects\PythonProject\PythonProject\EdgeAI_Sound_Stage0_FeaturePractice\data\augmented\雪豹\雪豹1_noise1.wav_aug21.wav	36.50295639038086
train	5	雪豹		C:\Users\wzq\PycharmProjects\PythonProject\PythonProject\EdgeAI_Sound_Stage0_FeaturePractice\data\augmented\雪豹\雪豹1_noise1.wav_aug22.wav	45.38811111450195
train	5	雪豹		C:\Users\wzq\PycharmProjects\PythonProject\PythonProject\EdgeAI_Sound_Stage0_FeaturePractice\data\augmented\雪豹\雪豹1_noise1.wav_aug23.wav	36.35935592651367
train	5	雪豹		C:\Users\wzq\PycharmProjects\PythonProject\PythonProject\EdgeAI_Sound_Stage0_FeaturePractice\data\augmented\雪豹\雪豹1_noise1.wav_aug24.wav	46.85111999511719
train	5	雪豹		C:\Users\wzq\PycharmProjects\PythonProject\PythonProject\EdgeAI_Sound_Stage0_FeaturePractice\data\augmented\雪豹\雪豹1_noise1.wav_aug25.wav	44.783138275146484
train	5	雪豹		C:\Users\wzq\PycharmProjects\PythonProject\PythonProject\EdgeAI_Sound_Stage0_FeaturePractice\data\augmented\雪豹\雪豹1_noise1.wav_aug3.wav	44.97577667236328
train	5	雪豹		C:\Users\wzq\PycharmProjects\PythonProject\PythonProject\EdgeAI_Sound_Stage0_FeaturePractice\data\augmented\雪豹\雪豹1_noise1.wav_aug4.wav	42.54940414428711
train	5	雪豹		C:\Users\wzq\PycharmProjects\PythonProject\PythonProject\EdgeAI_Sound_Stage0_FeaturePractice\data\augmented\雪豹\雪豹1_noise1.wav_aug5.wav	51.35264205932617
train	5	雪豹		C:\Users\wzq\PycharmProjects\PythonProject\PythonProject\EdgeAI_Sound_Stage0_FeaturePractice\data\augmented\雪豹\雪豹1_noise1.wav_aug6.wav	50.68324661254883
train	5	雪豹		C:\Users\wzq\PycharmProjects\PythonProject\PythonProject\EdgeAI_Sound_Stage0_FeaturePractice\data\augmented\雪豹\雪豹1_noise1.wav_aug7.wav	44.97577667236328
train	5	雪豹		C:\Users\wzq\PycharmProjects\PythonProject\PythonProject\EdgeAI_Sound_Stage0_FeaturePractice\data\augmented\雪豹\雪豹1_noise1.wav_aug8.wav	48.16138458251953
train	5	雪豹		C:\Users\wzq\PycharmProjects\PythonProject\PythonProject\EdgeAI_Sound_Stage0_FeaturePractice\data\augmented\雪豹\雪豹1_noise1.wav_aug9.wav	46.85834884643555
train	5	雪豹		C:\Users\wzq\PycharmProjects\PythonProject\PythonProject\EdgeAI_Sound_Stage0_FeaturePractice\data\augmented\雪豹\雪豹1_noise2.wav	37.325439453125
train	5	雪豹		C:\Users\wzq\PycharmProjects\PythonProject\PythonProject\EdgeAI_Sound_Stage0_FeaturePractice\data\augmented\雪豹\雪豹1_noise2.wav_aug1.wav	30.577062606811523
train	5	雪豹		C:\Users\wzq\PycharmProjects\PythonProject\PythonProject\EdgeAI_Sound_Stage0_FeaturePractice\data\augmented\雪豹\雪豹1_noise2.wav_aug10.wav	41.68557357788086
train	5	雪豹		C:\Users\wzq\PycharmProjects\PythonProject\PythonProject\EdgeAI_Sound_Stage0_FeaturePractice\data\augmented\雪豹\雪豹1_noise2.wav_aug11.wav	40.784053802490234
train	5	雪豹		C:\Users\wzq\PycharmProjects\PythonProject\PythonProject\EdgeAI_Sound_Stage0_FeaturePractice\data\augmented\雪豹\雪豹1_noise2.wav_aug12.wav	37.325439453125
train	5	雪豹		C:\Users\wzq\PycharmProjects\PythonProject\PythonProject\EdgeAI_Sound_Stage0_FeaturePractice\data\augmented\雪豹\雪豹1_noise2.wav_aug13.wav	35.482540130615234
train	5	雪豹		C:\Users\wzq\PycharmProjects\PythonProject\PythonProject\EdgeAI_Sound_Stage0_FeaturePractice\data\augmented\雪豹\雪豹1_noise2.wav_aug14.wav	30.469141006469727
train	5	雪豹		C:\Users\wzq\PycharmProjects\PythonProject\PythonProject\EdgeAI_Sound_Stage0_FeaturePractice\data\augmented\雪豹\雪豹1_noise2.wav_aug15.wav	34.595726013183594
train	5	雪豹		C:\Users\wzq\PycharmProjects\PythonProject\PythonProject\EdgeAI_Sound_Stage0_FeaturePractice\data\augmented\雪豹\雪豹1_noise2.wav_aug16.wav	32.730709075927734
train	5	雪豹		C:\Users\wzq\PycharmProjects\PythonProject\PythonProject\EdgeAI_Sound_Stage0_FeaturePractice\data\augmented\雪豹\雪豹1_noise2.wav_aug17.wav	32.31586456298828
train	5	雪豹		C:\Users\wzq\PycharmProjects\PythonProject\PythonProject\EdgeAI_Sound_Stage0_FeaturePractice\data\augmented\雪豹\雪豹1_noise2.wav_aug18.wav	35.606502532958984
train	5	雪豹		C:\Users\wzq\PycharmProjects\PythonProject\PythonProject\EdgeAI_Sound_Stage0_FeaturePractice\data\augmented\雪豹\雪豹1_noise2.wav_aug19.wav	37.325439453125
train	5	雪豹		C:\Users\wzq\PycharmProjects\PythonProject\PythonProject\EdgeAI_Sound_Stage0_FeaturePractice\data\augmented\雪豹\雪豹1_noise2.wav_aug2.wav	37.325439453125
train	5	雪豹		C:\Users\wzq\PycharmProjects\PythonProject\PythonProject\EdgeAI_Sound_Stage0_FeaturePractice\data\augmented\雪豹\雪豹1_noise2.wav_aug20.wav	37.325439453125
train	5	雪豹		C:\Users\wzq\PycharmProjects\PythonProject\PythonProject\EdgeAI_Sound_Stage0_FeaturePractice\data\augmented\雪豹\雪豹1_noise2.wav_aug21.wav	31.45815086364746
train	5	雪豹		C:\Users\wzq\PycharmProjects\PythonProject\PythonProject\EdgeAI_Sound_Stage0_FeaturePractice\data\augmented\雪豹\雪豹1_noise2.wav_aug22.wav	30.418506622314453
train	5	雪豹		C:\Users\wzq\PycharmProjects\PythonProject\PythonProject\EdgeAI_Sound_Stage0_FeaturePractice\data\augmented\雪豹\雪豹1_noise2.wav_aug23.wav	33.70920944213867
train	5	雪豹		C:\Users\wzq\PycharmProjects\PythonProject\PythonProject\EdgeAI_Sound_Stage0_FeaturePractice\data\augmented\雪豹\雪豹1_noise2.wav_aug24.wav	39.72726821899414
train	5	雪豹		C:\Users\wzq\PycharmProjects\PythonProject\PythonProject\EdgeAI_Sound_Stage0_FeaturePractice\data\augmented\雪豹\雪豹1_noise2.wav_aug25.wav	40.93290710449219
train	5	雪豹		C:\Users\wzq\PycharmProjects\PythonProject\PythonProject\EdgeAI_Sound_Stage0_FeaturePractice\data\augmented\雪豹\雪豹1_noise2.wav_aug3.wav	33.1865119934082
train	5	雪豹		C:\Users\wzq\PycharmProjects\PythonProject\PythonProject\EdgeAI_Sound_Stage0_FeaturePractice\data\augmented\雪豹\雪豹1_noise2.wav_aug4.wav	37.325439453125
train	5	雪豹		C:\Users\wzq\PycharmProjects\PythonProject\PythonProject\EdgeAI_Sound_Stage0_FeaturePractice\data\augmented\雪豹\雪豹1_noise2.wav_aug5.wav	40.82683181762695
train	5	雪豹		C:\Users\wzq\PycharmProjects\PythonProject\PythonProject\EdgeAI_Sound_Stage0_FeaturePractice\data\augmented\雪豹\雪豹1_noise2.wav_aug6.wav	35.175601959228516
train	5	雪豹		C:\Users\wzq\PycharmProjects\PythonProject\PythonProject\EdgeAI_Sound_Stage0_FeaturePractice\data\augmented\雪豹\雪豹1_noise2.wav_aug7.wav	33.6706428527832
train	5	雪豹		C:\Users\wzq\PycharmProjects\PythonProject\PythonProject\EdgeAI_Sound_Stage0_FeaturePractice\data\augmented\雪豹\雪豹1_noise2.wav_aug8.wav	37.325439453125
train	5	雪豹		C:\Users\wzq\PycharmProjects\PythonProject\PythonProject\EdgeAI_Sound_Stage0_FeaturePractice\data\augmented\雪豹\雪豹1_noise2.wav_aug9.wav	31.361000061035156
train	5	雪豹		C:\Users\wzq\PycharmProjects\PythonProject\PythonProject\EdgeAI_Sound_Stage0_FeaturePractice\data\augmented\雪豹\雪豹1_pitch1.wav	166.04177856445312
train	5	雪豹		C:\Users\wzq\PycharmProjects\PythonProject\PythonProject\EdgeAI_Sound_Stage0_FeaturePractice\data\augmented\雪豹\雪豹1_pitch1.wav_aug1.wav	45.937782287597656
train	5	雪豹		C:\Users\wzq\PycharmProjects\PythonProject\PythonProject\EdgeAI_Sound_Stage0_FeaturePractice\data\augmented\雪豹\雪豹1_pitch1.wav_aug10.wav	44.994850158691406
train	5	雪豹		C:\Users\wzq\PycharmProjects\PythonProject\PythonProject\EdgeAI_Sound_Stage0_FeaturePractice\data\augmented\雪豹\雪豹1_pitch1.wav_aug11.wav	166.04177856445312
train	5	雪豹		C:\Users\wzq\PycharmProjects\PythonProject\PythonProject\EdgeAI_Sound_Stage0_FeaturePractice\data\augmented\雪豹\雪豹1_pitch1.wav_aug12.wav	166.04177856445312
train	5	雪豹		C:\Users\wzq\PycharmProjects\PythonProject\PythonProject\EdgeAI_Sound_Stage0_FeaturePractice\data\augmented\雪豹\雪豹1_pitch1.wav_aug13.wav	166.04177856445312
train	5	雪豹		C:\Users\wzq\PycharmProjects\PythonProject\PythonProject\EdgeAI_Sound_Stage0_FeaturePractice\data\augmented\雪豹\雪豹1_pitch1.wav_aug14.wav	37.64206314086914
train	5	雪豹		C:\Users\wzq\PycharmProjects\PythonProject\PythonProject\EdgeAI_Sound_Stage0_FeaturePractice\data\augmented\雪豹\雪豹1_pitch1.wav_aug15.wav	166.04177856445312
train	5	雪豹		C:\Users\wzq\PycharmProjects\PythonProject\PythonProject\EdgeAI_Sound_Stage0_FeaturePractice\data\augmented\雪豹\雪豹1_pitch1.wav_aug16.wav	44.328819274902344
train	5	雪豹		C:\Users\wzq\PycharmProjects\PythonProject\PythonProject\EdgeAI_Sound_Stage0_FeaturePractice\data\augmented\雪豹\雪豹1_pitch1.wav_aug17.wav	36.566463470458984
train	5	雪豹		C:\Users\wzq\PycharmProjects\PythonProject\PythonProject\EdgeAI_Sound_Stage0_FeaturePractice\data\augmented\雪豹\雪豹1_pitch1.wav_aug18.wav	166.04177856445312
train	5	雪豹		C:\Users\wzq\PycharmProjects\PythonProject\PythonProject\EdgeAI_Sound_Stage0_FeaturePractice\data\augmented\雪豹\雪豹1_pitch1.wav_aug19.wav	166.04177856445312
train	5	雪豹		C:\Users\wzq\PycharmProjects\PythonProject\PythonProject\EdgeAI_Sound_Stage0_FeaturePractice\data\augmented\雪豹\雪豹1_pitch1.wav_aug2.wav	166.04177856445312
train	5	雪豹		C:\Users\wzq\PycharmProjects\PythonProject\PythonProject\EdgeAI_Sound_Stage0_FeaturePractice\data\augmented\雪豹\雪豹1_pitch1.wav_aug20.wav	42.9540901184082
train	5	雪豹		C:\Users\wzq\PycharmProjects\PythonProject\PythonProject\EdgeAI_Sound_Stage0_FeaturePractice\data\augmented\雪豹\雪豹1_pitch1.wav_aug21.wav	166.04177856445312
train	5	雪豹		C:\Users\wzq\PycharmProjects\PythonProject\PythonProject\EdgeAI_Sound_Stage0_FeaturePractice\data\augmented\雪豹\雪豹1_pitch1.wav_aug22.wav	166.04177856445312
train	5	雪豹		C:\Users\wzq\PycharmProjects\PythonProject\PythonProject\EdgeAI_Sound_Stage0_FeaturePractice\data\augmented\雪豹\雪豹1_pitch1.wav_aug23.wav	166.04177856445312
train	5	雪豹		C:\Users\wzq\PycharmProjects\PythonProject\PythonProject\EdgeAI_Sound_Stage0_FeaturePractice\data\augmented\雪豹\雪豹1_pitch1.wav_aug24.wav	166.04177856445312
train	5	雪豹		C:\Users\wzq\PycharmProjects\PythonProject\PythonProject\EdgeAI_Sound_Stage0_FeaturePractice\data\augmented\雪豹\雪豹1_pitch1.wav_aug25.wav	166.04177856445312
train	5	雪豹		C:\Users\wzq\PycharmProjects\PythonProject\PythonProject\EdgeAI_Sound_Stage0_FeaturePractice\data\augmented\雪豹\雪豹1_pitch1.wav_aug3.wav	166.04177856445312
train	5	雪豹		C:\Users\wzq\PycharmProjects\PythonProject\PythonProject\EdgeAI_Sound_Stage0_FeaturePractice\data\augmented\雪豹\雪豹1_pitch1.wav_aug4.wav	166.04177856445312
train	5	雪豹		C:\Users\wzq\PycharmProjects\PythonProject\PythonProject\EdgeAI_Sound_Stage0_FeaturePractice\data\augmented\雪豹\雪豹1_pitch1.wav_aug5.wav	37.3208122253418
train	5	雪豹		C:\Users\wzq\PycharmProjects\PythonProject\PythonProject\EdgeAI_Sound_Stage0_FeaturePractice\data\augmented\雪豹\雪豹1_pitch1.wav_aug6.wav	166.04177856445312
train	5	雪豹		C:\Users\wzq\PycharmProjects\PythonProject\PythonProject\EdgeAI_Sound_Stage0_FeaturePractice\data\augmented\雪豹\雪豹1_pitch1.wav_aug7.wav	39.75938034057617
train	5	雪豹		C:\Users\wzq\PycharmProjects\PythonProject\PythonProject\EdgeAI_Sound_Stage0_FeaturePractice\data\augmented\雪豹\雪豹1_pitch1.wav_aug8.wav	166.04177856445312
train	5	雪豹		C:\Users\wzq\PycharmProjects\PythonProject\PythonProject\EdgeAI_Sound_Stage0_FeaturePractice\data\augmented\雪豹\雪豹1_pitch1.wav_aug9.wav	166.04177856445312
train	5	雪豹		C:\Users\wzq\PycharmProjects\PythonProject\PythonProject\EdgeAI_Sound_Stage0_FeaturePractice\data\augmented\雪豹\雪豹1_pitch2.wav	166.04177856445312
train	5	雪豹		C:\Users\wzq\PycharmProjects\PythonProject\PythonProject\EdgeAI_Sound_Stage0_FeaturePractice\data\augmented\雪豹\雪豹1_pitch2.wav_aug1.wav	158.54737854003906
train	5	雪豹		C:\Users\wzq\PycharmProjects\PythonProject\PythonProject\EdgeAI_Sound_Stage0_FeaturePractice\data\augmented\雪豹\雪豹1_pitch2.wav_aug10.wav	166.04177856445312
train	5	雪豹		C:\Users\wzq\PycharmProjects\PythonProject\PythonProject\EdgeAI_Sound_Stage0_FeaturePractice\data\augmented\雪豹\雪豹1_pitch2.wav_aug11.wav	36.46998977661133
train	5	雪豹		C:\Users\wzq\PycharmProjects\PythonProject\PythonProject\EdgeAI_Sound_Stage0_FeaturePractice\data\augmented\雪豹\雪豹1_pitch2.wav_aug12.wav	166.04177856445312
train	5	雪豹		C:\Users\wzq\PycharmProjects\PythonProject\PythonProject\EdgeAI_Sound_Stage0_FeaturePractice\data\augmented\雪豹\雪豹1_pitch2.wav_aug13.wav	39.44451904296875
train	5	雪豹		C:\Users\wzq\PycharmProjects\PythonProject\PythonProject\EdgeAI_Sound_Stage0_FeaturePractice\data\augmented\雪豹\雪豹1_pitch2.wav_aug14.wav	166.04177856445312
train	5	雪豹		C:\Users\wzq\PycharmProjects\PythonProject\PythonProject\EdgeAI_Sound_Stage0_FeaturePractice\data\augmented\雪豹\雪豹1_pitch2.wav_aug15.wav	166.04177856445312
train	5	雪豹		C:\Users\wzq\PycharmProjects\PythonProject\PythonProject\EdgeAI_Sound_Stage0_FeaturePractice\data\augmented\雪豹\雪豹1_pitch2.wav_aug16.wav	166.04177856445312
train	5	雪豹		C:\Users\wzq\PycharmProjects\PythonProject\PythonProject\EdgeAI_Sound_Stage0_FeaturePractice\data\augmented\雪豹\雪豹1_pitch2.wav_aug17.wav	39.57185363769531
train	5	雪豹		C:\Users\wzq\PycharmProjects\PythonProject\PythonProject\EdgeAI_Sound_Stage0_FeaturePractice\data\augmented\雪豹\雪豹1_pitch2.wav_aug18.wav	52.62751007080078
train	5	雪豹		C:\Users\wzq\PycharmProjects\PythonProject\PythonProject\EdgeAI_Sound_Stage0_FeaturePractice\data\augmented\雪豹\雪豹1_pitch2.wav_aug19.wav	166.04177856445312
train	5	雪豹		C:\Users\wzq\PycharmProjects\PythonProject\PythonProject\EdgeAI_Sound_Stage0_FeaturePractice\data\augmented\雪豹\雪豹1_pitch2.wav_aug2.wav	166.04177856445312
train	5	雪豹		C:\Users\wzq\PycharmProjects\PythonProject\PythonProject\EdgeAI_Sound_Stage0_FeaturePractice\data\augmented\雪豹\雪豹1_pitch2.wav_aug20.wav	37.425106048583984
train	5	雪豹		C:\Users\wzq\PycharmProjects\PythonProject\PythonProject\EdgeAI_Sound_Stage0_FeaturePractice\data\augmented\雪豹\雪豹1_pitch2.wav_aug21.wav	166.04177856445312
train	5	雪豹		C:\Users\wzq\PycharmProjects\PythonProject\PythonProject\EdgeAI_Sound_Stage0_FeaturePractice\data\augmented\雪豹\雪豹1_pitch2.wav_aug22.wav	166.04177856445312
train	5	雪豹		C:\Users\wzq\PycharmProjects\PythonProject\PythonProject\EdgeAI_Sound_Stage0_FeaturePractice\data\augmented\雪豹\雪豹1_pitch2.wav_aug23.wav	166.04177856445312
train	5	雪豹		C:\Users\wzq\PycharmProjects\PythonProject\PythonProject\EdgeAI_Sound_Stage0_FeaturePractice\data\augmented\雪豹\雪豹1_pitch2.wav_aug24.wav	42.383148193359375
train	5	雪豹		C:\Users\wzq\PycharmProjects\PythonProject\PythonProject\EdgeAI_Sound_Stage0_FeaturePractice\data\augmented\雪豹\雪豹1_pitch2.wav_aug25.wav	40.37979507446289
train	5	雪豹		C:\Users\wzq\PycharmProjects\PythonProject\PythonProject\EdgeAI_Sound_Stage0_FeaturePractice\data\augmented\雪豹\雪豹1_pitch2.wav_aug3.wav	166.04177856445312
train	5	雪豹		C:\Users\wzq\PycharmProjects\PythonProject\PythonProject\EdgeAI_Sound_Stage0_FeaturePractice\data\augmented\雪豹\雪豹1_pitch2.wav_aug4.wav	39.578941345214844
train	5	雪豹		C:\Users\wzq\PycharmProjects\PythonProject\PythonProject\EdgeAI_Sound_Stage0_FeaturePractice\data\augmented\雪豹\雪豹1_pitch2.wav_aug5.wav	40.07463073730469
train	5	雪豹		C:\Users\wzq\PycharmProjects\PythonProject\PythonProject\EdgeAI_Sound_Stage0_FeaturePractice\data\augmented\雪豹\雪豹1_pitch2.wav_aug6.wav	166.04177856445312
train	5	雪豹		C:\Users\wzq\PycharmProjects\PythonProject\PythonProject\EdgeAI_Sound_Stage0_FeaturePractice\data\augmented\雪豹\雪豹1_pitch2.wav_aug7.wav	166.04177856445312
train	5	雪豹		C:\Users\wzq\PycharmProjects\PythonProject\PythonProject\EdgeAI_Sound_Stage0_FeaturePractice\data\augmented\雪豹\雪豹1_pitch2.wav_aug8.wav	157.45558166503906
train	5	雪豹		C:\Users\wzq\PycharmProjects\PythonProject\PythonProject\EdgeAI_Sound_Stage0_FeaturePractice\data\augmented\雪豹\雪豹1_pitch2.wav_aug9.wav	166.04177856445312
train	5	雪豹		C:\Users\wzq\PycharmProjects\PythonProject\PythonProject\EdgeAI_Sound_Stage0_FeaturePractice\data\augmented\雪豹\雪豹1_stretch1.wav	166.04177856445312
train	5	雪豹		C:\Users\wzq\PycharmProjects\PythonProject\PythonProject\EdgeAI_Sound_Stage0_FeaturePractice\data\augmented\雪豹\雪豹1_stretch1.wav_aug1.wav	166.04177856445312
train	5	雪豹		C:\Users\wzq\PycharmProjects\PythonProject\PythonProject\EdgeAI_Sound_Stage0_FeaturePractice\data\augmented\雪豹\雪豹1_stretch1.wav_aug10.wav	166.04177856445312
train	5	雪豹		C:\Users\wzq\PycharmProjects\PythonProject\PythonProject\EdgeAI_Sound_Stage0_FeaturePractice\data\augmented\雪豹\雪豹1_stretch1.wav_aug11.wav	166.04177856445312
train	5	雪豹		C:\Users\wzq\PycharmProjects\PythonProject\PythonProject\EdgeAI_Sound_Stage0_FeaturePractice\data\augmented\雪豹\雪豹1_stretch1.wav_aug12.wav	166.04177856445312
train	5	雪豹		C:\Users\wzq\PycharmProjects\PythonProject\PythonProject\EdgeAI_Sound_Stage0_FeaturePractice\data\augmented\雪豹\雪豹1_stretch1.wav_aug13.wav	43.557804107666016
train	5	雪豹		C:\Users\wzq\PycharmProjects\PythonProject\PythonProject\EdgeAI_Sound_Stage0_FeaturePractice\data\augmented\雪豹\雪豹1_stretch1.wav_aug14.wav	48.42550277709961
train	5	雪豹		C:\Users\wzq\PycharmProjects\PythonProject\PythonProject\EdgeAI_Sound_Stage0_FeaturePractice\data\augmented\雪豹\雪豹1_stretch1.wav_aug15.wav	37.4005012512207
train	5	雪豹		C:\Users\wzq\PycharmProjects\PythonProject\PythonProject\EdgeAI_Sound_Stage0_FeaturePractice\data\augmented\雪豹\雪豹1_stretch1.wav_aug16.wav	166.04177856445312
train	5	雪豹		C:\Users\wzq\PycharmProjects\PythonProject\PythonProject\EdgeAI_Sound_Stage0_FeaturePractice\data\augmented\雪豹\雪豹1_stretch1.wav_aug17.wav	166.04177856445312
train	5	雪豹		C:\Users\wzq\PycharmProjects\PythonProject\PythonProject\EdgeAI_Sound_Stage0_FeaturePractice\data\augmented\雪豹\雪豹1_stretch1.wav_aug18.wav	166.04177856445312
train	5	雪豹		C:\Users\wzq\PycharmProjects\PythonProject\PythonProject\EdgeAI_Sound_Stage0_FeaturePractice\data\augmented\雪豹\雪豹1_stretch1.wav_aug19.wav	166.04177856445312
train	5	雪豹		C:\Users\wzq\PycharmProjects\PythonProject\PythonProject\EdgeAI_Sound_Stage0_FeaturePractice\data\augmented\雪豹\雪豹1_stretch1.wav_aug2.wav	166.04177856445312
train	5	雪豹		C:\Users\wzq\PycharmProjects\PythonProject\PythonProject\EdgeAI_Sound_Stage0_FeaturePractice\data\augmented\雪豹\雪豹1_stretch1.wav_aug20.wav	34.39106750488281
train	5	雪豹		C:\Users\wzq\PycharmProjects\PythonProject\PythonProject\EdgeAI_Sound_Stage0_FeaturePractice\data\augmented\雪豹\雪豹1_stretch1.wav_aug21.wav	46.579917907714844
train	5	雪豹		C:\Users\wzq\PycharmProjects\PythonProject\PythonProject\EdgeAI_Sound_Stage0_FeaturePractice\data\augmented\雪豹\雪豹1_stretch1.wav_aug22.wav	166.04177856445312
train	5	雪豹		C:\Users\wzq\PycharmProjects\PythonProject\PythonProject\EdgeAI_Sound_Stage0_FeaturePractice\data\augmented\雪豹\雪豹1_stretch1.wav_aug23.wav	166.04177856445312
train	5	雪豹		C:\Users\wzq\PycharmProjects\PythonProject\PythonProject\EdgeAI_Sound_Stage0_FeaturePractice\data\augmented\雪豹\雪豹1_stretch1.wav_aug24.wav	166.04177856445312
train	5	雪豹		C:\Users\wzq\PycharmProjects\PythonProject\PythonProject\EdgeAI_Sound_Stage0_FeaturePractice\data\augmented\雪豹\雪豹1_stretch1.wav_aug25.wav	166.04177856445312
train	5	雪豹		C:\Users\wzq\PycharmProjects\PythonProject\PythonProject\EdgeAI_Sound_Stage0_FeaturePractice\data\augmented\雪豹\雪豹1_stretch1.wav_aug3.wav	166.04177856445312
train	5	雪豹		C:\Users\wzq\PycharmProjects\PythonProject\PythonProject\EdgeAI_Sound_Stage0_FeaturePractice\data\augmented\雪豹\雪豹1_stretch1.wav_aug4.wav	166.04177856445312
train	5	雪豹		C:\Users\wzq\PycharmProjects\PythonProject\PythonProject\EdgeAI_Sound_Stage0_FeaturePractice\data\augmented\雪豹\雪豹1_stretch1.wav_aug5.wav	45.92624282836914
train	5	雪豹		C:\Users\wzq\PycharmProjects\PythonProject\PythonProject\EdgeAI_Sound_Stage0_FeaturePractice\data\augmented\雪豹\雪豹1_stretch1.wav_aug6.wav	166.04177856445312
train	5	雪豹		C:\Users\wzq\PycharmProjects\PythonProject\PythonProject\EdgeAI_Sound_Stage0_FeaturePractice\data\augmented\雪豹\雪豹1_stretch1.wav_aug7.wav	166.04177856445312
train	5	雪豹		C:\Users\wzq\PycharmProjects\PythonProject\PythonProject\EdgeAI_Sound_Stage0_FeaturePractice\data\augmented\雪豹\雪豹1_stretch1.wav_aug8.wav	166.04177856445312
train	5	雪豹		C:\Users\wzq\PycharmProjects\PythonProject\PythonProject\EdgeAI_Sound_Stage0_FeaturePractice\data\augmented\雪豹\雪豹1_stretch1.wav_aug9.wav	43.78700256347656
train	5	雪豹		C:\Users\wzq\PycharmProjects\PythonProject\PythonProject\EdgeAI_Sound_Stage0_FeaturePractice\data\augmented\雪豹\雪豹1_stretch2.wav	166.04177856445312
train	5	雪豹		C:\Users\wzq\PycharmProjects\PythonProject\PythonProject\EdgeAI_Sound_Stage0_FeaturePractice\data\augmented\雪豹\雪豹1_stretch2.wav_aug1.wav	166.04177856445312
train	5	雪豹		C:\Users\wzq\PycharmProjects\PythonProject\PythonProject\EdgeAI_Sound_Stage0_FeaturePractice\data\augmented\雪豹\雪豹1_stretch2.wav_aug10.wav	37.41334533691406
train	5	雪豹		C:\Users\wzq\PycharmProjects\PythonProject\PythonProject\EdgeAI_Sound_Stage0_FeaturePractice\data\augmented\雪豹\雪豹1_stretch2.wav_aug11.wav	37.159767150878906
train	5	雪豹		C:\Users\wzq\PycharmProjects\PythonProject\PythonProject\EdgeAI_Sound_Stage0_FeaturePractice\data\augmented\雪豹\雪豹1_stretch2.wav_aug12.wav	166.04177856445312
train	5	雪豹		C:\Users\wzq\PycharmProjects\PythonProject\PythonProject\EdgeAI_Sound_Stage0_FeaturePractice\data\augmented\雪豹\雪豹1_stretch2.wav_aug13.wav	166.04177856445312
train	5	雪豹		C:\Users\wzq\PycharmProjects\PythonProject\PythonProject\EdgeAI_Sound_Stage0_FeaturePractice\data\augmented\雪豹\雪豹1_stretch2.wav_aug14.wav	166.04177856445312
train	5	雪豹		C:\Users\wzq\PycharmProjects\PythonProject\PythonProject\EdgeAI_Sound_Stage0_FeaturePractice\data\augmented\雪豹\雪豹1_stretch2.wav_aug15.wav	166.04177856445312
train	5	雪豹		C:\Users\wzq\PycharmProjects\PythonProject\PythonProject\EdgeAI_Sound_Stage0_FeaturePractice\data\augmented\雪豹\雪豹1_stretch2.wav_aug16.wav	35.13857650756836
train	5	雪豹		C:\Users\wzq\PycharmProjects\PythonProject\PythonProject\EdgeAI_Sound_Stage0_FeaturePractice\data\augmented\雪豹\雪豹1_stretch2.wav_aug17.wav	166.04177856445312
train	5	雪豹		C:\Users\wzq\PycharmProjects\PythonProject\PythonProject\EdgeAI_Sound_Stage0_FeaturePractice\data\augmented\雪豹\雪豹1_stretch2.wav_aug18.wav	163.7129364013672
train	5	雪豹		C:\Users\wzq\PycharmProjects\PythonProject\PythonProject\EdgeAI_Sound_Stage0_FeaturePractice\data\augmented\雪豹\雪豹1_stretch2.wav_aug19.wav	37.096736907958984
train	5	雪豹		C:\Users\wzq\PycharmProjects\PythonProject\PythonProject\EdgeAI_Sound_Stage0_FeaturePractice\data\augmented\雪豹\雪豹1_stretch2.wav_aug2.wav	166.04177856445312
train	5	雪豹		C:\Users\wzq\PycharmProjects\PythonProject\PythonProject\EdgeAI_Sound_Stage0_FeaturePractice\data\augmented\雪豹\雪豹1_stretch2.wav_aug20.wav	38.99041748046875
train	5	雪豹		C:\Users\wzq\PycharmProjects\PythonProject\PythonProject\EdgeAI_Sound_Stage0_FeaturePractice\data\augmented\雪豹\雪豹1_stretch2.wav_aug21.wav	36.125301361083984
train	5	雪豹		C:\Users\wzq\PycharmProjects\PythonProject\PythonProject\EdgeAI_Sound_Stage0_FeaturePractice\data\augmented\雪豹\雪豹1_stretch2.wav_aug22.wav	166.04177856445312
train	5	雪豹		C:\Users\wzq\PycharmProjects\PythonProject\PythonProject\EdgeAI_Sound_Stage0_FeaturePractice\data\augmented\雪豹\雪豹1_stretch2.wav_aug23.wav	166.04177856445312
train	5	雪豹		C:\Users\wzq\PycharmProjects\PythonProject\PythonProject\EdgeAI_Sound_Stage0_FeaturePractice\data\augmented\雪豹\雪豹1_stretch2.wav_aug24.wav	166.04177856445312
train	5	雪豹		C:\Users\wzq\PycharmProjects\PythonProject\PythonProject\EdgeAI_Sound_Stage0_FeaturePractice\data\augmented\雪豹\雪豹1_stretch2.wav_aug25.wav	160.85829162597656
train	5	雪豹		C:\Users\wzq\PycharmProjects\PythonProject\PythonProject\EdgeAI_Sound_Stage0_FeaturePractice\data\augmented\雪豹\雪豹1_stretch2.wav_aug3.wav	37.5379524230957
train	5	雪豹		C:\Users\wzq\PycharmProjects\PythonProject\PythonProject\EdgeAI_Sound_Stage0_FeaturePractice\data\augmented\雪豹\雪豹1_stretch2.wav_aug4.wav	166.04177856445312
train	5	雪豹		C:\Users\wzq\PycharmProjects\PythonProject\PythonProject\EdgeAI_Sound_Stage0_FeaturePractice\data\augmented\雪豹\雪豹1_stretch2.wav_aug5.wav	166.04177856445312
train	5	雪豹		C:\Users\wzq\PycharmProjects\PythonProject\PythonProject\EdgeAI_Sound_Stage0_FeaturePractice\data\augmented\雪豹\雪豹1_stretch2.wav_aug6.wav	166.04177856445312
train	5	雪豹		C:\Users\wzq\PycharmProjects\PythonProject\PythonProject\EdgeAI_Sound_Stage0_FeaturePractice\data\augmented\雪豹\雪豹1_stretch2.wav_aug7.wav	166.04177856445312
train	5	雪豹		C:\Users\wzq\PycharmProjects\PythonProject\PythonProject\EdgeAI_Sound_Stage0_FeaturePractice\data\augmented\雪豹\雪豹1_stretch2.wav_aug8.wav	166.04177856445312
train	5	雪豹		C:\Users\wzq\PycharmProjects\PythonProject\PythonProject\EdgeAI_Sound_Stage0_FeaturePractice\data\augmented\雪豹\雪豹1_stretch2.wav_aug9.wav	37.809417724609375
train	5	雪豹		C:\Users\wzq\PycharmProjects\PythonProject\PythonProject\EdgeAI_Sound_Stage0_FeaturePractice\data\augmented\雪豹\雪豹2_noise1.wav	44.906707763671875
train	5	雪豹		C:\Users\wzq\PycharmProjects\PythonProject\PythonProject\EdgeAI_Sound_Stage0_FeaturePractice\data\augmented\雪豹\雪豹2_noise1.wav_aug1.wav	44.906707763671875
train	5	雪豹		C:\Users\wzq\PycharmProjects\PythonProject\PythonProject\EdgeAI_Sound_Stage0_FeaturePractice\data\augmented\雪豹\雪豹2_noise1.wav_aug10.wav	44.906707763671875
train	5	雪豹		C:\Users\wzq\PycharmProjects\PythonProject\PythonProject\EdgeAI_Sound_Stage0_FeaturePractice\data\augmented\雪豹\雪豹2_noise1.wav_aug11.wav	49.49305725097656
train	5	雪豹		C:\Users\wzq\PycharmProjects\PythonProject\PythonProject\EdgeAI_Sound_Stage0_FeaturePractice\data\augmented\雪豹\雪豹2_noise1.wav_aug12.wav	44.906707763671875
train	5	雪豹		C:\Users\wzq\PycharmProjects\PythonProject\PythonProject\EdgeAI_Sound_Stage0_FeaturePractice\data\augmented\雪豹\雪豹2_noise1.wav_aug13.wav	44.906707763671875
train	5	雪豹		C:\Users\wzq\PycharmProjects\PythonProject\PythonProject\EdgeAI_Sound_Stage0_FeaturePractice\data\augmented\雪豹\雪豹2_noise1.wav_aug14.wav	44.906707763671875
train	5	雪豹		C:\Users\wzq\PycharmProjects\PythonProject\PythonProject\EdgeAI_Sound_Stage0_FeaturePractice\data\augmented\雪豹\雪豹2_noise1.wav_aug15.wav	40.87281036376953
train	5	雪豹		C:\Users\wzq\PycharmProjects\PythonProject\PythonProject\EdgeAI_Sound_Stage0_FeaturePractice\data\augmented\雪豹\雪豹2_noise1.wav_aug16.wav	44.906707763671875
train	5	雪豹		C:\Users\wzq\PycharmProjects\PythonProject\PythonProject\EdgeAI_Sound_Stage0_FeaturePractice\data\augmented\雪豹\雪豹2_noise1.wav_aug17.wav	34.41755676269531
train	5	雪豹		C:\Users\wzq\PycharmProjects\PythonProject\PythonProject\EdgeAI_Sound_Stage0_FeaturePractice\data\augmented\雪豹\雪豹2_noise1.wav_aug18.wav	43.31507110595703
train	5	雪豹		C:\Users\wzq\PycharmProjects\PythonProject\PythonProject\EdgeAI_Sound_Stage0_FeaturePractice\data\augmented\雪豹\雪豹2_noise1.wav_aug19.wav	44.906707763671875
train	5	雪豹		C:\Users\wzq\PycharmProjects\PythonProject\PythonProject\EdgeAI_Sound_Stage0_FeaturePractice\data\augmented\雪豹\雪豹2_noise1.wav_aug2.wav	44.906707763671875
train	5	雪豹		C:\Users\wzq\PycharmProjects\PythonProject\PythonProject\EdgeAI_Sound_Stage0_FeaturePractice\data\augmented\雪豹\雪豹2_noise1.wav_aug20.wav	36.48115158081055
train	5	雪豹		C:\Users\wzq\PycharmProjects\PythonProject\PythonProject\EdgeAI_Sound_Stage0_FeaturePractice\data\augmented\雪豹\雪豹2_noise1.wav_aug21.wav	37.48896789550781
train	5	雪豹		C:\Users\wzq\PycharmProjects\PythonProject\PythonProject\EdgeAI_Sound_Stage0_FeaturePractice\data\augmented\雪豹\雪豹2_noise1.wav_aug22.wav	44.906707763671875
train	5	雪豹		C:\Users\wzq\PycharmProjects\PythonProject\PythonProject\EdgeAI_Sound_Stage0_FeaturePractice\data\augmented\雪豹\雪豹2_noise1.wav_aug23.wav	48.476802825927734
train	5	雪豹		C:\Users\wzq\PycharmProjects\PythonProject\PythonProject\EdgeAI_Sound_Stage0_FeaturePractice\data\augmented\雪豹\雪豹2_noise1.wav_aug24.wav	33.620697021484375
train	5	雪豹		C:\Users\wzq\PycharmProjects\PythonProject\PythonProject\EdgeAI_Sound_Stage0_FeaturePractice\data\augmented\雪豹\雪豹2_noise1.wav_aug25.wav	44.906707763671875
train	5	雪豹		C:\Users\wzq\PycharmProjects\PythonProject\PythonProject\EdgeAI_Sound_Stage0_FeaturePractice\data\augmented\雪豹\雪豹2_noise1.wav_aug3.wav	44.906707763671875
train	5	雪豹		C:\Users\wzq\PycharmProjects\PythonProject\PythonProject\EdgeAI_Sound_Stage0_FeaturePractice\data\augmented\雪豹\雪豹2_noise1.wav_aug4.wav	44.73625946044922
train	5	雪豹		C:\Users\wzq\PycharmProjects\PythonProject\PythonProject\EdgeAI_Sound_Stage0_FeaturePractice\data\augmented\雪豹\雪豹2_noise1.wav_aug5.wav	52.20394515991211
train	5	雪豹		C:\Users\wzq\PycharmProjects\PythonProject\PythonProject\EdgeAI_Sound_Stage0_FeaturePractice\data\augmented\雪豹\雪豹2_noise1.wav_aug6.wav	47.441802978515625
train	5	雪豹		C:\Users\wzq\PycharmProjects\PythonProject\PythonProject\EdgeAI_Sound_Stage0_FeaturePractice\data\augmented\雪豹\雪豹2_noise1.wav_aug7.wav	34.595645904541016
train	5	雪豹		C:\Users\wzq\PycharmProjects\PythonProject\PythonProject\EdgeAI_Sound_Stage0_FeaturePractice\data\augmented\雪豹\雪豹2_noise1.wav_aug8.wav	44.906707763671875
train	5	雪豹		C:\Users\wzq\PycharmProjects\PythonProject\PythonProject\EdgeAI_Sound_Stage0_FeaturePractice\data\augmented\雪豹\雪豹2_noise1.wav_aug9.wav	45.02058410644531
train	5	雪豹		C:\Users\wzq\PycharmProjects\PythonProject\PythonProject\EdgeAI_Sound_Stage0_FeaturePractice\data\augmented\雪豹\雪豹2_noise2.wav_aug1.wav	34.47522735595703
train	5	雪豹		C:\Users\wzq\PycharmProjects\PythonProject\PythonProject\EdgeAI_Sound_Stage0_FeaturePractice\data\augmented\雪豹\雪豹2_noise2.wav_aug10.wav	34.47522735595703
train	5	雪豹		C:\Users\wzq\PycharmProjects\PythonProject\PythonProject\EdgeAI_Sound_Stage0_FeaturePractice\data\augmented\雪豹\雪豹2_noise2.wav_aug11.wav	34.47522735595703
train	5	雪豹		C:\Users\wzq\PycharmProjects\PythonProject\PythonProject\EdgeAI_Sound_Stage0_FeaturePractice\data\augmented\雪豹\雪豹2_noise2.wav_aug12.wav	34.47522735595703
train	5	雪豹		C:\Users\wzq\PycharmProjects\PythonProject\PythonProject\EdgeAI_Sound_Stage0_FeaturePractice\data\augmented\雪豹\雪豹2_noise2.wav_aug13.wav	34.47522735595703
train	5	雪豹		C:\Users\wzq\PycharmProjects\PythonProject\PythonProject\EdgeAI_Sound_Stage0_FeaturePractice\data\augmented\雪豹\雪豹2_noise2.wav_aug14.wav	34.47522735595703
train	5	雪豹		C:\Users\wzq\PycharmProjects\PythonProject\PythonProject\EdgeAI_Sound_Stage0_FeaturePractice\data\augmented\雪豹\雪豹2_noise2.wav_aug15.wav	39.70259475708008
train	5	雪豹		C:\Users\wzq\PycharmProjects\PythonProject\PythonProject\EdgeAI_Sound_Stage0_FeaturePractice\data\augmented\雪豹\雪豹2_noise2.wav_aug16.wav	34.47522735595703
train	5	雪豹		C:\Users\wzq\PycharmProjects\PythonProject\PythonProject\EdgeAI_Sound_Stage0_FeaturePractice\data\augmented\雪豹\雪豹2_noise2.wav_aug17.wav	34.47522735595703
train	5	雪豹		C:\Users\wzq\PycharmProjects\PythonProject\PythonProject\EdgeAI_Sound_Stage0_FeaturePractice\data\augmented\雪豹\雪豹2_noise2.wav_aug18.wav	34.47522735595703
train	5	雪豹		C:\Users\wzq\PycharmProjects\PythonProject\PythonProject\EdgeAI_Sound_Stage0_FeaturePractice\data\augmented\雪豹\雪豹2_noise2.wav_aug19.wav	34.47522735595703
train	5	雪豹		C:\Users\wzq\PycharmProjects\PythonProject\PythonProject\EdgeAI_Sound_Stage0_FeaturePractice\data\augmented\雪豹\雪豹2_noise2.wav_aug21.wav	33.543724060058594
train	5	雪豹		C:\Users\wzq\PycharmProjects\PythonProject\PythonProject\EdgeAI_Sound_Stage0_FeaturePractice\data\augmented\雪豹\雪豹2_pitch1.wav	166.04177856445312
train	5	雪豹		C:\Users\wzq\PycharmProjects\PythonProject\PythonProject\EdgeAI_Sound_Stage0_FeaturePractice\data\augmented\雪豹\雪豹2_pitch1.wav_aug1.wav	39.194786071777344
train	5	雪豹		C:\Users\wzq\PycharmProjects\PythonProject\PythonProject\EdgeAI_Sound_Stage0_FeaturePractice\data\augmented\雪豹\雪豹2_pitch1.wav_aug10.wav	166.04177856445312
train	5	雪豹		C:\Users\wzq\PycharmProjects\PythonProject\PythonProject\EdgeAI_Sound_Stage0_FeaturePractice\data\augmented\雪豹\雪豹2_pitch1.wav_aug11.wav	45.962398529052734
train	5	雪豹		C:\Users\wzq\PycharmProjects\PythonProject\PythonProject\EdgeAI_Sound_Stage0_FeaturePractice\data\augmented\雪豹\雪豹2_pitch1.wav_aug12.wav	166.04177856445312
train	5	雪豹		C:\Users\wzq\PycharmProjects\PythonProject\PythonProject\EdgeAI_Sound_Stage0_FeaturePractice\data\augmented\雪豹\雪豹2_pitch1.wav_aug13.wav	44.05282211303711
train	5	雪豹		C:\Users\wzq\PycharmProjects\PythonProject\PythonProject\EdgeAI_Sound_Stage0_FeaturePractice\data\augmented\雪豹\雪豹2_pitch1.wav_aug14.wav	166.04177856445312
train	5	雪豹		C:\Users\wzq\PycharmProjects\PythonProject\PythonProject\EdgeAI_Sound_Stage0_FeaturePractice\data\augmented\雪豹\雪豹2_pitch1.wav_aug15.wav	45.16177749633789
train	5	雪豹		C:\Users\wzq\PycharmProjects\PythonProject\PythonProject\EdgeAI_Sound_Stage0_FeaturePractice\data\augmented\雪豹\雪豹2_pitch1.wav_aug16.wav	51.46217346191406
train	5	雪豹		C:\Users\wzq\PycharmProjects\PythonProject\PythonProject\EdgeAI_Sound_Stage0_FeaturePractice\data\augmented\雪豹\雪豹2_pitch1.wav_aug17.wav	48.27228927612305
train	5	雪豹		C:\Users\wzq\PycharmProjects\PythonProject\PythonProject\EdgeAI_Sound_Stage0_FeaturePractice\data\augmented\雪豹\雪豹2_pitch1.wav_aug18.wav	166.04177856445312
train	5	雪豹		C:\Users\wzq\PycharmProjects\PythonProject\PythonProject\EdgeAI_Sound_Stage0_FeaturePractice\data\augmented\雪豹\雪豹2_pitch1.wav_aug19.wav	166.04177856445312
train	5	雪豹		C:\Users\wzq\PycharmProjects\PythonProject\PythonProject\EdgeAI_Sound_Stage0_FeaturePractice\data\augmented\雪豹\雪豹2_pitch1.wav_aug2.wav	166.04177856445312
train	5	雪豹		C:\Users\wzq\PycharmProjects\PythonProject\PythonProject\EdgeAI_Sound_Stage0_FeaturePractice\data\augmented\雪豹\雪豹2_pitch1.wav_aug20.wav	166.04177856445312
train	5	雪豹		C:\Users\wzq\PycharmProjects\PythonProject\PythonProject\EdgeAI_Sound_Stage0_FeaturePractice\data\augmented\雪豹\雪豹2_pitch1.wav_aug21.wav	166.04177856445312
train	5	雪豹		C:\Users\wzq\PycharmProjects\PythonProject\PythonProject\EdgeAI_Sound_Stage0_FeaturePractice\data\augmented\雪豹\雪豹2_pitch1.wav_aug22.wav	166.04177856445312
train	5	雪豹		C:\Users\wzq\PycharmProjects\PythonProject\PythonProject\EdgeAI_Sound_Stage0_FeaturePractice\data\augmented\雪豹\雪豹2_pitch1.wav_aug23.wav	166.04177856445312
train	5	雪豹		C:\Users\wzq\PycharmProjects\PythonProject\PythonProject\EdgeAI_Sound_Stage0_FeaturePractice\data\augmented\雪豹\雪豹2_pitch1.wav_aug24.wav	166.04177856445312
train	5	雪豹		C:\Users\wzq\PycharmProjects\PythonProject\PythonProject\EdgeAI_Sound_Stage0_FeaturePractice\data\augmented\雪豹\雪豹2_pitch1.wav_aug25.wav	166.04177856445312
train	5	雪豹		C:\Users\wzq\PycharmProjects\PythonProject\PythonProject\EdgeAI_Sound_Stage0_FeaturePractice\data\augmented\雪豹\雪豹2_pitch1.wav_aug3.wav	166.04177856445312
train	5	雪豹		C:\Users\wzq\PycharmProjects\PythonProject\PythonProject\EdgeAI_Sound_Stage0_FeaturePractice\data\augmented\雪豹\雪豹2_pitch1.wav_aug4.wav	39.57854461669922
train	5	雪豹		C:\Users\wzq\PycharmProjects\PythonProject\PythonProject\EdgeAI_Sound_Stage0_FeaturePractice\data\augmented\雪豹\雪豹2_pitch1.wav_aug5.wav	166.04177856445312
train	5	雪豹		C:\Users\wzq\PycharmProjects\PythonProject\PythonProject\EdgeAI_Sound_Stage0_FeaturePractice\data\augmented\雪豹\雪豹2_pitch1.wav_aug6.wav	166.04177856445312
train	5	雪豹		C:\Users\wzq\PycharmProjects\PythonProject\PythonProject\EdgeAI_Sound_Stage0_FeaturePractice\data\augmented\雪豹\雪豹2_pitch1.wav_aug7.wav	166.04177856445312
train	5	雪豹		C:\Users\wzq\PycharmProjects\PythonProject\PythonProject\EdgeAI_Sound_Stage0_FeaturePractice\data\augmented\雪豹\雪豹2_pitch1.wav_aug8.wav	166.04177856445312
train	5	雪豹		C:\Users\wzq\PycharmProjects\PythonProject\PythonProject\EdgeAI_Sound_Stage0_FeaturePractice\data\augmented\雪豹\雪豹2_pitch1.wav_aug9.wav	166.04177856445312
train	5	雪豹		C:\Users\wzq\PycharmProjects\PythonProject\PythonProject\EdgeAI_Sound_Stage0_FeaturePractice\data\augmented\雪豹\雪豹2_pitch2.wav_aug1.wav	166.04177856445312
train	5	雪豹		C:\Users\wzq\PycharmProjects\PythonProject\PythonProject\EdgeAI_Sound_Stage0_FeaturePractice\data\augmented\雪豹\雪豹2_pitch2.wav_aug10.wav	164.3447723388672
train	5	雪豹		C:\Users\wzq\PycharmProjects\PythonProject\PythonProject\EdgeAI_Sound_Stage0_FeaturePractice\data\augmented\雪豹\雪豹2_pitch2.wav_aug11.wav	166.04177856445312
train	5	雪豹		C:\Users\wzq\PycharmProjects\PythonProject\PythonProject\EdgeAI_Sound_Stage0_FeaturePractice\data\augmented\雪豹\雪豹2_pitch2.wav_aug12.wav	39.4327392578125
train	5	雪豹		C:\Users\wzq\PycharmProjects\PythonProject\PythonProject\EdgeAI_Sound_Stage0_FeaturePractice\data\augmented\雪豹\雪豹2_pitch2.wav_aug13.wav	166.04177856445312
train	5	雪豹		C:\Users\wzq\PycharmProjects\PythonProject\PythonProject\EdgeAI_Sound_Stage0_FeaturePractice\data\augmented\雪豹\雪豹2_pitch2.wav_aug14.wav	40.28196334838867
train	5	雪豹		C:\Users\wzq\PycharmProjects\PythonProject\PythonProject\EdgeAI_Sound_Stage0_FeaturePractice\data\augmented\雪豹\雪豹2_pitch2.wav_aug15.wav	45.145755767822266
train	5	雪豹		C:\Users\wzq\PycharmProjects\PythonProject\PythonProject\EdgeAI_Sound_Stage0_FeaturePractice\data\augmented\雪豹\雪豹2_pitch2.wav_aug16.wav	166.04177856445312
train	5	雪豹		C:\Users\wzq\PycharmProjects\PythonProject\PythonProject\EdgeAI_Sound_Stage0_FeaturePractice\data\augmented\雪豹\雪豹2_pitch2.wav_aug17.wav	38.99013137817383
train	5	雪豹		C:\Users\wzq\PycharmProjects\PythonProject\PythonProject\EdgeAI_Sound_Stage0_FeaturePractice\data\augmented\雪豹\雪豹2_pitch2.wav_aug18.wav	166.04177856445312
train	5	雪豹		C:\Users\wzq\PycharmProjects\PythonProject\PythonProject\EdgeAI_Sound_Stage0_FeaturePractice\data\augmented\雪豹\雪豹2_pitch2.wav_aug19.wav	166.04177856445312
train	5	雪豹		C:\Users\wzq\PycharmProjects\PythonProject\PythonProject\EdgeAI_Sound_Stage0_FeaturePractice\data\augmented\雪豹\雪豹2_pitch2.wav_aug21.wav	159.4115753173828
train	5	雪豹		C:\Users\wzq\PycharmProjects\PythonProject\PythonProject\EdgeAI_Sound_Stage0_FeaturePractice\data\augmented\雪豹\雪豹2_stretch1.wav	166.04177856445312
train	5	雪豹		C:\Users\wzq\PycharmProjects\PythonProject\PythonProject\EdgeAI_Sound_Stage0_FeaturePractice\data\augmented\雪豹\雪豹2_stretch1.wav_aug1.wav	166.04177856445312
train	5	雪豹		C:\Users\wzq\PycharmProjects\PythonProject\PythonProject\EdgeAI_Sound_Stage0_FeaturePractice\data\augmented\雪豹\雪豹2_stretch1.wav_aug10.wav	166.04177856445312
train	5	雪豹		C:\Users\wzq\PycharmProjects\PythonProject\PythonProject\EdgeAI_Sound_Stage0_FeaturePractice\data\augmented\雪豹\雪豹2_stretch1.wav_aug11.wav	166.04177856445312
train	5	雪豹		C:\Users\wzq\PycharmProjects\PythonProject\PythonProject\EdgeAI_Sound_Stage0_FeaturePractice\data\augmented\雪豹\雪豹2_stretch1.wav_aug12.wav	166.04177856445312
train	5	雪豹		C:\Users\wzq\PycharmProjects\PythonProject\PythonProject\EdgeAI_Sound_Stage0_FeaturePractice\data\augmented\雪豹\雪豹2_stretch1.wav_aug13.wav	39.59113693237305
train	5	雪豹		C:\Users\wzq\PycharmProjects\PythonProject\PythonProject\EdgeAI_Sound_Stage0_FeaturePractice\data\augmented\雪豹\雪豹2_stretch1.wav_aug14.wav	166.04177856445312
train	5	雪豹		C:\Users\wzq\PycharmProjects\PythonProject\PythonProject\EdgeAI_Sound_Stage0_FeaturePractice\data\augmented\雪豹\雪豹2_stretch1.wav_aug15.wav	166.04177856445312
train	5	雪豹		C:\Users\wzq\PycharmProjects\PythonProject\PythonProject\EdgeAI_Sound_Stage0_FeaturePractice\data\augmented\雪豹\雪豹2_stretch1.wav_aug16.wav	50.547752380371094
train	5	雪豹		C:\Users\wzq\PycharmProjects\PythonProject\PythonProject\EdgeAI_Sound_Stage0_FeaturePractice\data\augmented\雪豹\雪豹2_stretch1.wav_aug17.wav	166.04177856445312
train	5	雪豹		C:\Users\wzq\PycharmProjects\PythonProject\PythonProject\EdgeAI_Sound_Stage0_FeaturePractice\data\augmented\雪豹\雪豹2_stretch1.wav_aug18.wav	166.04177856445312
train	5	雪豹		C:\Users\wzq\PycharmProjects\PythonProject\PythonProject\EdgeAI_Sound_Stage0_FeaturePractice\data\augmented\雪豹\雪豹2_stretch1.wav_aug19.wav	166.04177856445312
train	5	雪豹		C:\Users\wzq\PycharmProjects\PythonProject\PythonProject\EdgeAI_Sound_Stage0_FeaturePractice\data\augmented\雪豹\雪豹2_stretch1.wav_aug2.wav	166.04177856445312
train	5	雪豹		C:\Users\wzq\PycharmProjects\PythonProject\PythonProject\EdgeAI_Sound_Stage0_FeaturePractice\data\augmented\雪豹\雪豹2_stretch1.wav_aug20.wav	166.04177856445312
train	5	雪豹		C:\Users\wzq\PycharmProjects\PythonProject\PythonProject\EdgeAI_Sound_Stage0_FeaturePractice\data\augmented\雪豹\雪豹2_stretch1.wav_aug21.wav	166.04177856445312
train	5	雪豹		C:\Users\wzq\PycharmProjects\PythonProject\PythonProject\EdgeAI_Sound_Stage0_FeaturePractice\data\augmented\雪豹\雪豹2_stretch1.wav_aug22.wav	166.04177856445312
train	5	雪豹		C:\Users\wzq\PycharmProjects\PythonProject\PythonProject\EdgeAI_Sound_Stage0_FeaturePractice\data\augmented\雪豹\雪豹2_stretch1.wav_aug23.wav	49.74979019165039
train	5	雪豹		C:\Users\wzq\PycharmProjects\PythonProject\PythonProject\EdgeAI_Sound_Stage0_FeaturePractice\data\augmented\雪豹\雪豹2_stretch1.wav_aug24.wav	166.04177856445312
train	5	雪豹		C:\Users\wzq\PycharmProjects\PythonProject\PythonProject\EdgeAI_Sound_Stage0_FeaturePractice\data\augmented\雪豹\雪豹2_stretch1.wav_aug25.wav	166.04177856445312
train	5	雪豹		C:\Users\wzq\PycharmProjects\PythonProject\PythonProject\EdgeAI_Sound_Stage0_FeaturePractice\data\augmented\雪豹\雪豹2_stretch1.wav_aug3.wav	166.04177856445312
train	5	雪豹		C:\Users\wzq\PycharmProjects\PythonProject\PythonProject\EdgeAI_Sound_Stage0_FeaturePractice\data\augmented\雪豹\雪豹2_stretch1.wav_aug4.wav	166.04177856445312
train	5	雪豹		C:\Users\wzq\PycharmProjects\PythonProject\PythonProject\EdgeAI_Sound_Stage0_FeaturePractice\data\augmented\雪豹\雪豹2_stretch1.wav_aug5.wav	166.04177856445312
train	5	雪豹		C:\Users\wzq\PycharmProjects\PythonProject\PythonProject\EdgeAI_Sound_Stage0_FeaturePractice\data\augmented\雪豹\雪豹2_stretch1.wav_aug6.wav	43.61900329589844
train	5	雪豹		C:\Users\wzq\PycharmProjects\PythonProject\PythonProject\EdgeAI_Sound_Stage0_FeaturePractice\data\augmented\雪豹\雪豹2_stretch1.wav_aug7.wav	166.04177856445312
train	5	雪豹		C:\Users\wzq\PycharmProjects\PythonProject\PythonProject\EdgeAI_Sound_Stage0_FeaturePractice\data\augmented\雪豹\雪豹2_stretch1.wav_aug8.wav	166.04177856445312
train	5	雪豹		C:\Users\wzq\PycharmProjects\PythonProject\PythonProject\EdgeAI_Sound_Stage0_FeaturePractice\data\augmented\雪豹\雪豹2_stretch1.wav_aug9.wav	166.04177856445312
train	5	雪豹		C:\Users\wzq\PycharmProjects\PythonProject\PythonProject\EdgeAI_Sound_Stage0_FeaturePractice\data\augmented\雪豹\雪豹2_stretch2.wav_aug1.wav	166.04177856445312
train	5	雪豹		C:\Users\wzq\PycharmProjects\PythonProject\PythonProject\EdgeAI_Sound_Stage0_FeaturePractice\data\augmented\雪豹\雪豹2_stretch2.wav_aug10.wav	34.906211853027344
train	5	雪豹		C:\Users\wzq\PycharmProjects\PythonProject\PythonProject\EdgeAI_Sound_Stage0_FeaturePractice\data\augmented\雪豹\雪豹2_stretch2.wav_aug11.wav	166.04177856445312
train	5	雪豹		C:\Users\wzq\PycharmProjects\PythonProject\PythonProject\EdgeAI_Sound_Stage0_FeaturePractice\data\augmented\雪豹\雪豹2_stretch2.wav_aug12.wav	166.04177856445312
train	5	雪豹		C:\Users\wzq\PycharmProjects\PythonProject\PythonProject\EdgeAI_Sound_Stage0_FeaturePractice\data\augmented\雪豹\雪豹2_stretch2.wav_aug13.wav	38.36308670043945
train	5	雪豹		C:\Users\wzq\PycharmProjects\PythonProject\PythonProject\EdgeAI_Sound_Stage0_FeaturePractice\data\augmented\雪豹\雪豹2_stretch2.wav_aug14.wav	149.30816650390625
train	5	雪豹		C:\Users\wzq\PycharmProjects\PythonProject\PythonProject\EdgeAI_Sound_Stage0_FeaturePractice\data\augmented\雪豹\雪豹2_stretch2.wav_aug15.wav	158.4508514404297
train	5	雪豹		C:\Users\wzq\PycharmProjects\PythonProject\PythonProject\EdgeAI_Sound_Stage0_FeaturePractice\data\augmented\雪豹\雪豹2_stretch2.wav_aug16.wav	166.04177856445312
train	5	雪豹		C:\Users\wzq\PycharmProjects\PythonProject\PythonProject\EdgeAI_Sound_Stage0_FeaturePractice\data\augmented\雪豹\雪豹2_stretch2.wav_aug17.wav	166.04177856445312
train	5	雪豹		C:\Users\wzq\PycharmProjects\PythonProject\PythonProject\EdgeAI_Sound_Stage0_FeaturePractice\data\augmented\雪豹\雪豹2_stretch2.wav_aug18.wav	152.52523803710938
train	5	雪豹		C:\Users\wzq\PycharmProjects\PythonProject\PythonProject\EdgeAI_Sound_Stage0_FeaturePractice\data\augmented\雪豹\雪豹2_stretch2.wav_aug19.wav	166.04177856445312
train	5	雪豹		C:\Users\wzq\PycharmProjects\PythonProject\PythonProject\EdgeAI_Sound_Stage0_FeaturePractice\data\augmented\雪豹\雪豹2_stretch2.wav_aug21.wav	166.04177856445312
train	6	背景噪声	Bio_DryLeaf_Rustle_S1	C:\Users\wzq\PycharmProjects\PythonProject\PythonProject\EdgeAI_Sound_Stage0_FeaturePractice\data\augmented\processed_slices\Bio_DryLeaf_Rustle_S1\Bio_DryLeaf_Rustle_S1_fix_0000.wav	166.04177856445312
train	6	背景噪声	Bio_DryLeaf_Rustle_S1	C:\Users\wzq\PycharmProjects\PythonProject\PythonProject\EdgeAI_Sound_Stage0_FeaturePractice\data\augmented\processed_slices\Bio_DryLeaf_Rustle_S1\Bio_DryLeaf_Rustle_S1_fix_0001.wav	154.56639099121094
train	6	背景噪声	Bio_DryLeaf_Rustle_S1	C:\Users\wzq\PycharmProjects\PythonProject\PythonProject\EdgeAI_Sound_Stage0_FeaturePractice\data\augmented\processed_slices\Bio_DryLeaf_Rustle_S1\Bio_DryLeaf_Rustle_S1_fix_0002.wav	117.06217956542969
train	6	背景噪声	Bio_DryLeaf_Rustle_S1	C:\Users\wzq\PycharmProjects\PythonProject\PythonProject\EdgeAI_Sound_Stage0_FeaturePractice\data\augmented\processed_slices\Bio_DryLeaf_Rustle_S1\Bio_DryLeaf_Rustle_S1_fix_0003.wav	104.05618286132812
train	6	背景噪声	Bio_DryLeaf_Rustle_S1	C:\Users\wzq\PycharmProjects\PythonProject\PythonProject\EdgeAI_Sound_Stage0_FeaturePractice\data\augmented\processed_slices\Bio_DryLeaf_Rustle_S1\Bio_DryLeaf_Rustle_S1_fix_0004.wav	107.78462219238281
train	6	背景噪声	Bio_DryLeaf_Rustle_S1	C:\Users\wzq\PycharmProjects\PythonProject\PythonProject\EdgeAI_Sound_Stage0_FeaturePractice\data\augmented\processed_slices\Bio_DryLeaf_Rustle_S1\Bio_DryLeaf_Rustle_S1_fix_0005.wav	109.20323181152344
train	6	背景噪声	Bio_DryLeaf_Rustle_S1	C:\Users\wzq\PycharmProjects\PythonProject\PythonProject\EdgeAI_Sound_Stage0_FeaturePractice\data\augmented\processed_slices\Bio_DryLeaf_Rustle_S1\Bio_DryLeaf_Rustle_S1_fix_0006.wav	110.24847412109375
train	6	背景噪声	Bio_DryLeaf_Rustle_S1	C:\Users\wzq\PycharmProjects\PythonProject\PythonProject\EdgeAI_Sound_Stage0_FeaturePractice\data\augmented\processed_slices\Bio_DryLeaf_Rustle_S1\Bio_DryLeaf_Rustle_S1_fix_0007.wav	131.34840393066406
train	6	背景噪声	Bio_DryLeaf_Rustle_S1	C:\Users\wzq\PycharmProjects\PythonProject\PythonProject\EdgeAI_Sound_Stage0_FeaturePractice\data\augmented\processed_slices\Bio_DryLeaf_Rustle_S1\Bio_DryLeaf_Rustle_S1_fix_0008.wav	127.26445007324219
train	6	背景噪声	Bio_DryLeaf_Rustle_S1	C:\Users\wzq\PycharmProjects\PythonProject\PythonProject\EdgeAI_Sound_Stage0_FeaturePractice\data\augmented\processed_slices\Bio_DryLeaf_Rustle_S1\Bio_DryLeaf_Rustle_S1_fix_0009.wav	120.22405242919922
train	6	背景噪声	Bio_DryLeaf_Rustle_S1	C:\Users\wzq\PycharmProjects\PythonProject\PythonProject\EdgeAI_Sound_Stage0_FeaturePractice\data\augmented\processed_slices\Bio_DryLeaf_Rustle_S1\Bio_DryLeaf_Rustle_S1_fix_0010.wav	136.60975646972656
train	6	背景噪声	Bio_DryLeaf_Rustle_S1	C:\Users\wzq\PycharmProjects\PythonProject\PythonProject\EdgeAI_Sound_Stage0_FeaturePractice\data\augmented\processed_slices\Bio_DryLeaf_Rustle_S1\Bio_DryLeaf_Rustle_S1_fix_0011.wav	123.15309143066406
train	6	背景噪声	Bio_DryLeaf_Rustle_S1	C:\Users\wzq\PycharmProjects\PythonProject\PythonProject\EdgeAI_Sound_Stage0_FeaturePractice\data\augmented\processed_slices\Bio_DryLeaf_Rustle_S1\Bio_DryLeaf_Rustle_S1_fix_0012.wav	110.91083526611328
train	6	背景噪声	Bio_DryLeaf_Rustle_S1	C:\Users\wzq\PycharmProjects\PythonProject\PythonProject\EdgeAI_Sound_Stage0_FeaturePractice\data\augmented\processed_slices\Bio_DryLeaf_Rustle_S1\Bio_DryLeaf_Rustle_S1_fix_0013.wav	109.47162628173828
train	6	背景噪声	Bio_DryLeaf_Rustle_S1	C:\Users\wzq\PycharmProjects\PythonProject\PythonProject\EdgeAI_Sound_Stage0_FeaturePractice\data\augmented\processed_slices\Bio_DryLeaf_Rustle_S1\Bio_DryLeaf_Rustle_S1_fix_0014.wav	113.56814575195312
train	6	背景噪声	Bio_DryLeaf_Rustle_S1	C:\Users\wzq\PycharmProjects\PythonProject\PythonProject\EdgeAI_Sound_Stage0_FeaturePractice\data\augmented\processed_slices\Bio_DryLeaf_Rustle_S1\Bio_DryLeaf_Rustle_S1_fix_0015.wav	101.4151382446289
train	6	背景噪声	Bio_DryLeaf_Rustle_S1	C:\Users\wzq\PycharmProjects\PythonProject\PythonProject\EdgeAI_Sound_Stage0_FeaturePractice\data\augmented\processed_slices\Bio_DryLeaf_Rustle_S1\Bio_DryLeaf_Rustle_S1_fix_0016.wav	117.70596313476562
train	6	背景噪声	Bio_DryLeaf_Rustle_S1	C:\Users\wzq\PycharmProjects\PythonProject\PythonProject\EdgeAI_Sound_Stage0_FeaturePractice\data\augmented\processed_slices\Bio_DryLeaf_Rustle_S1\Bio_DryLeaf_Rustle_S1_fix_0017.wav	114.79657745361328
train	6	背景噪声	Bio_DryLeaf_Rustle_S1	C:\Users\wzq\PycharmProjects\PythonProject\PythonProject\EdgeAI_Sound_Stage0_FeaturePractice\data\augmented\processed_slices\Bio_DryLeaf_Rustle_S1\Bio_DryLeaf_Rustle_S1_fix_0018.wav	123.93426513671875
train	6	背景噪声	Bio_DryLeaf_Rustle_S1	C:\Users\wzq\PycharmProjects\PythonProject\PythonProject\EdgeAI_Sound_Stage0_FeaturePractice\data\augmented\processed_slices\Bio_DryLeaf_Rustle_S1\Bio_DryLeaf_Rustle_S1_fix_0019.wav	121.20303344726562
train	6	背景噪声	Bio_DryLeaf_Rustle_S1	C:\Users\wzq\PycharmProjects\PythonProject\PythonProject\EdgeAI_Sound_Stage0_FeaturePractice\data\augmented\processed_slices\Bio_DryLeaf_Rustle_S1\Bio_DryLeaf_Rustle_S1_fix_0020.wav	127.07495880126953
train	6	背景噪声	Bio_DryLeaf_Rustle_S1	C:\Users\wzq\PycharmProjects\PythonProject\PythonProject\EdgeAI_Sound_Stage0_FeaturePractice\data\augmented\processed_slices\Bio_DryLeaf_Rustle_S1\Bio_DryLeaf_Rustle_S1_fix_0021.wav	109.547607421875
train	6	背景噪声	Bio_DryLeaf_Rustle_S1	C:\Users\wzq\PycharmProjects\PythonProject\PythonProject\EdgeAI_Sound_Stage0_FeaturePractice\data\augmented\processed_slices\Bio_DryLeaf_Rustle_S1\Bio_DryLeaf_Rustle_S1_fix_0022.wav	123.89166259765625
train	6	背景噪声	Bio_DryLeaf_Rustle_S1	C:\Users\wzq\PycharmProjects\PythonProject\PythonProject\EdgeAI_Sound_Stage0_FeaturePractice\data\augmented\processed_slices\Bio_DryLeaf_Rustle_S1\Bio_DryLeaf_Rustle_S1_fix_0023.wav	105.27974700927734
train	6	背景噪声	Bio_DryLeaf_Rustle_S1	C:\Users\wzq\PycharmProjects\PythonProject\PythonProject\EdgeAI_Sound_Stage0_FeaturePractice\data\augmented\processed_slices\Bio_DryLeaf_Rustle_S1\Bio_DryLeaf_Rustle_S1_fix_0024.wav	105.64904022216797
train	6	背景噪声	Bio_DryLeaf_Rustle_S1	C:\Users\wzq\PycharmProjects\PythonProject\PythonProject\EdgeAI_Sound_Stage0_FeaturePractice\data\augmented\processed_slices\Bio_DryLeaf_Rustle_S1\Bio_DryLeaf_Rustle_S1_fix_0025.wav	110.32171630859375
train	6	背景噪声	Bio_DryLeaf_Rustle_S1	C:\Users\wzq\PycharmProjects\PythonProject\PythonProject\EdgeAI_Sound_Stage0_FeaturePractice\data\augmented\processed_slices\Bio_DryLeaf_Rustle_S1\Bio_DryLeaf_Rustle_S1_fix_0026.wav	107.69598388671875
train	6	背景噪声	Bio_DryLeaf_Rustle_S1	C:\Users\wzq\PycharmProjects\PythonProject\PythonProject\EdgeAI_Sound_Stage0_FeaturePractice\data\augmented\processed_slices\Bio_DryLeaf_Rustle_S1\Bio_DryLeaf_Rustle_S1_fix_0027.wav	126.83893585205078
train	6	背景噪声	Bio_DryLeaf_Rustle_S1	C:\Users\wzq\PycharmProjects\PythonProject\PythonProject\EdgeAI_Sound_Stage0_FeaturePractice\data\augmented\processed_slices\Bio_DryLeaf_Rustle_S1\Bio_DryLeaf_Rustle_S1_fix_0028.wav	108.78126525878906
train	6	背景噪声	Bio_DryLeaf_Rustle_S1	C:\Users\wzq\PycharmProjects\PythonProject\PythonProject\EdgeAI_Sound_Stage0_FeaturePractice\data\augmented\processed_slices\Bio_DryLeaf_Rustle_S1\Bio_DryLeaf_Rustle_S1_fix_0029.wav	119.53328704833984
train	6	背景噪声	Bio_DryLeaf_Rustle_S1	C:\Users\wzq\PycharmProjects\PythonProject\PythonProject\EdgeAI_Sound_Stage0_FeaturePractice\data\augmented\processed_slices\Bio_DryLeaf_Rustle_S1\Bio_DryLeaf_Rustle_S1_fix_0030.wav	123.8523941040039
train	6	背景噪声	Bio_DryLeaf_Rustle_S1	C:\Users\wzq\PycharmProjects\PythonProject\PythonProject\EdgeAI_Sound_Stage0_FeaturePractice\data\augmented\processed_slices\Bio_DryLeaf_Rustle_S1\Bio_DryLeaf_Rustle_S1_fix_0031.wav	123.16731262207031
train	6	背景噪声	Bio_DryLeaf_Rustle_S1	C:\Users\wzq\PycharmProjects\PythonProject\PythonProject\EdgeAI_Sound_Stage0_FeaturePractice\data\augmented\processed_slices\Bio_DryLeaf_Rustle_S1\Bio_DryLeaf_Rustle_S1_fix_0032.wav	121.63844299316406
train	6	背景噪声	Bio_DryLeaf_Rustle_S1	C:\Users\wzq\PycharmProjects\PythonProject\PythonProject\EdgeAI_Sound_Stage0_FeaturePractice\data\augmented\processed_slices\Bio_DryLeaf_Rustle_S1\Bio_DryLeaf_Rustle_S1_fix_0033.wav	120.3975830078125
train	6	背景噪声	Bio_DryLeaf_Rustle_S1	C:\Users\wzq\PycharmProjects\PythonProject\PythonProject\EdgeAI_Sound_Stage0_FeaturePractice\data\augmented\processed_slices\Bio_DryLeaf_Rustle_S1\Bio_DryLeaf_Rustle_S1_fix_0034.wav	108.68733978271484
train	6	背景噪声	Bio_DryLeaf_Rustle_S1	C:\Users\wzq\PycharmProjects\PythonProject\PythonProject\EdgeAI_Sound_Stage0_FeaturePractice\data\augmented\processed_slices\Bio_DryLeaf_Rustle_S1\Bio_DryLeaf_Rustle_S1_fix_0035.wav	100.94631958007812
train	6	背景噪声	Bio_DryLeaf_Rustle_S1	C:\Users\wzq\PycharmProjects\PythonProject\PythonProject\EdgeAI_Sound_Stage0_FeaturePractice\data\augmented\processed_slices\Bio_DryLeaf_Rustle_S1\Bio_DryLeaf_Rustle_S1_fix_0036.wav	105.52655792236328
train	6	背景噪声	Bio_DryLeaf_Rustle_S1	C:\Users\wzq\PycharmProjects\PythonProject\PythonProject\EdgeAI_Sound_Stage0_FeaturePractice\data\augmented\processed_slices\Bio_DryLeaf_Rustle_S1\Bio_DryLeaf_Rustle_S1_fix_0037.wav	101.37251281738281
train	6	背景噪声	Bio_DryLeaf_Rustle_S1	C:\Users\wzq\PycharmProjects\PythonProject\PythonProject\EdgeAI_Sound_Stage0_FeaturePractice\data\augmented\processed_slices\Bio_DryLeaf_Rustle_S1\Bio_DryLeaf_Rustle_S1_fix_0038.wav	112.45724487304688
train	6	背景噪声	Bio_DryLeaf_Rustle_S1	C:\Users\wzq\PycharmProjects\PythonProject\PythonProject\EdgeAI_Sound_Stage0_FeaturePractice\data\augmented\processed_slices\Bio_DryLeaf_Rustle_S1\Bio_DryLeaf_Rustle_S1_fix_0039.wav	115.3716812133789
train	6	背景噪声	Bio_DryLeaf_Rustle_S1	C:\Users\wzq\PycharmProjects\PythonProject\PythonProject\EdgeAI_Sound_Stage0_FeaturePractice\data\augmented\processed_slices\Bio_DryLeaf_Rustle_S1\Bio_DryLeaf_Rustle_S1_fix_0040.wav	115.95832824707031
train	6	背景噪声	Bio_DryLeaf_Rustle_S1	C:\Users\wzq\PycharmProjects\PythonProject\PythonProject\EdgeAI_Sound_Stage0_FeaturePractice\data\augmented\processed_slices\Bio_DryLeaf_Rustle_S1\Bio_DryLeaf_Rustle_S1_fix_0041.wav	115.90035247802734
train	6	背景噪声	Bio_DryLeaf_Rustle_S1	C:\Users\wzq\PycharmProjects\PythonProject\PythonProject\EdgeAI_Sound_Stage0_FeaturePractice\data\augmented\processed_slices\Bio_DryLeaf_Rustle_S1\Bio_DryLeaf_Rustle_S1_fix_0042.wav	112.07742309570312
train	6	背景噪声	Bio_DryLeaf_Rustle_S1	C:\Users\wzq\PycharmProjects\PythonProject\PythonProject\EdgeAI_Sound_Stage0_FeaturePractice\data\augmented\processed_slices\Bio_DryLeaf_Rustle_S1\Bio_DryLeaf_Rustle_S1_fix_0043.wav	106.50735473632812
train	6	背景噪声	Bio_DryLeaf_Rustle_S1	C:\Users\wzq\PycharmProjects\PythonProject\PythonProject\EdgeAI_Sound_Stage0_FeaturePractice\data\augmented\processed_slices\Bio_DryLeaf_Rustle_S1\Bio_DryLeaf_Rustle_S1_fix_0044.wav	125.55411529541016
train	6	背景噪声	Bio_DryLeaf_Rustle_S1	C:\Users\wzq\PycharmProjects\PythonProject\PythonProject\EdgeAI_Sound_Stage0_FeaturePractice\data\augmented\processed_slices\Bio_DryLeaf_Rustle_S1\Bio_DryLeaf_Rustle_S1_fix_0045.wav	110.05325317382812
train	6	背景噪声	Bio_DryLeaf_Rustle_S1	C:\Users\wzq\PycharmProjects\PythonProject\PythonProject\EdgeAI_Sound_Stage0_FeaturePractice\data\augmented\processed_slices\Bio_DryLeaf_Rustle_S1\Bio_DryLeaf_Rustle_S1_fix_0046.wav	106.12042999267578
train	6	背景噪声	Bio_DryLeaf_Rustle_S1	C:\Users\wzq\PycharmProjects\PythonProject\PythonProject\EdgeAI_Sound_Stage0_FeaturePractice\data\augmented\processed_slices\Bio_DryLeaf_Rustle_S1\Bio_DryLeaf_Rustle_S1_fix_0047.wav	103.31916046142578
train	6	背景噪声	Bio_DryLeaf_Rustle_S1	C:\Users\wzq\PycharmProjects\PythonProject\PythonProject\EdgeAI_Sound_Stage0_FeaturePractice\data\augmented\processed_slices\Bio_DryLeaf_Rustle_S1\Bio_DryLeaf_Rustle_S1_fix_0048.wav	97.46561431884766
train	6	背景噪声	Bio_DryLeaf_Rustle_S1	C:\Users\wzq\PycharmProjects\PythonProject\PythonProject\EdgeAI_Sound_Stage0_FeaturePractice\data\augmented\processed_slices\Bio_DryLeaf_Rustle_S1\Bio_DryLeaf_Rustle_S1_fix_0049.wav	91.71736145019531
train	6	背景噪声	Bio_DryLeaf_Rustle_S1	C:\Users\wzq\PycharmProjects\PythonProject\PythonProject\EdgeAI_Sound_Stage0_FeaturePractice\data\augmented\processed_slices\Bio_DryLeaf_Rustle_S1\Bio_DryLeaf_Rustle_S1_fix_0050.wav	103.94152069091797
train	6	背景噪声	Bio_DryLeaf_Rustle_S1	C:\Users\wzq\PycharmProjects\PythonProject\PythonProject\EdgeAI_Sound_Stage0_FeaturePractice\data\augmented\processed_slices\Bio_DryLeaf_Rustle_S1\Bio_DryLeaf_Rustle_S1_fix_0051.wav	98.8818359375
train	6	背景噪声	Bio_DryLeaf_Rustle_S1	C:\Users\wzq\PycharmProjects\PythonProject\PythonProject\EdgeAI_Sound_Stage0_FeaturePractice\data\augmented\processed_slices\Bio_DryLeaf_Rustle_S1\Bio_DryLeaf_Rustle_S1_fix_0052.wav	103.80072784423828
train	6	背景噪声	Bio_DryLeaf_Rustle_S1	C:\Users\wzq\PycharmProjects\PythonProject\PythonProject\EdgeAI_Sound_Stage0_FeaturePractice\data\augmented\processed_slices\Bio_DryLeaf_Rustle_S1\Bio_DryLeaf_Rustle_S1_fix_0053.wav	113.55182647705078
train	6	背景噪声	Bio_DryLeaf_Rustle_S1	C:\Users\wzq\PycharmProjects\PythonProject\PythonProject\EdgeAI_Sound_Stage0_FeaturePractice\data\augmented\processed_slices\Bio_DryLeaf_Rustle_S1\Bio_DryLeaf_Rustle_S1_fix_0054.wav	113.21283721923828
train	6	背景噪声	Bio_DryLeaf_Rustle_S1	C:\Users\wzq\PycharmProjects\PythonProject\PythonProject\EdgeAI_Sound_Stage0_FeaturePractice\data\augmented\processed_slices\Bio_DryLeaf_Rustle_S1\Bio_DryLeaf_Rustle_S1_fix_0055.wav	121.78173065185547
train	6	背景噪声	Bio_DryLeaf_Rustle_S1	C:\Users\wzq\PycharmProjects\PythonProject\PythonProject\EdgeAI_Sound_Stage0_FeaturePractice\data\augmented\processed_slices\Bio_DryLeaf_Rustle_S1\Bio_DryLeaf_Rustle_S1_fix_0056.wav	114.8981704711914
train	6	背景噪声	Bio_DryLeaf_Rustle_S1	C:\Users\wzq\PycharmProjects\PythonProject\PythonProject\EdgeAI_Sound_Stage0_FeaturePractice\data\augmented\processed_slices\Bio_DryLeaf_Rustle_S1\Bio_DryLeaf_Rustle_S1_fix_0057.wav	121.20219421386719
train	6	背景噪声	Bio_DryLeaf_Rustle_S1	C:\Users\wzq\PycharmProjects\PythonProject\PythonProject\EdgeAI_Sound_Stage0_FeaturePractice\data\augmented\processed_slices\Bio_DryLeaf_Rustle_S1\Bio_DryLeaf_Rustle_S1_fix_0058.wav	116.51156616210938
train	6	背景噪声	Bio_DryLeaf_Rustle_S1	C:\Users\wzq\PycharmProjects\PythonProject\PythonProject\EdgeAI_Sound_Stage0_FeaturePractice\data\augmented\processed_slices\Bio_DryLeaf_Rustle_S1\Bio_DryLeaf_Rustle_S1_fix_0059.wav	138.05958557128906
train	6	背景噪声	Bio_DryLeaf_Rustle_S1	C:\Users\wzq\PycharmProjects\PythonProject\PythonProject\EdgeAI_Sound_Stage0_FeaturePractice\data\augmented\processed_slices\Bio_DryLeaf_Rustle_S1\Bio_DryLeaf_Rustle_S1_fix_0060.wav	127.91532897949219
train	6	背景噪声	Bio_DryLeaf_Rustle_S1	C:\Users\wzq\PycharmProjects\PythonProject\PythonProject\EdgeAI_Sound_Stage0_FeaturePractice\data\augmented\processed_slices\Bio_DryLeaf_Rustle_S1\Bio_DryLeaf_Rustle_S1_fix_0061.wav	159.38218688964844
train	6	背景噪声	Bio_DryLeaf_Rustle_S1	C:\Users\wzq\PycharmProjects\PythonProject\PythonProject\EdgeAI_Sound_Stage0_FeaturePractice\data\augmented\processed_slices\Bio_DryLeaf_Rustle_S1\Bio_DryLeaf_Rustle_S1_fix_0062.wav	106.07733154296875
train	6	背景噪声	Bio_DryLeaf_Rustle_S1	C:\Users\wzq\PycharmProjects\PythonProject\PythonProject\EdgeAI_Sound_Stage0_FeaturePractice\data\augmented\processed_slices\Bio_DryLeaf_Rustle_S1\Bio_DryLeaf_Rustle_S1_fix_0063.wav	107.37557220458984
train	6	背景噪声	Bio_DryLeaf_Rustle_S1	C:\Users\wzq\PycharmProjects\PythonProject\PythonProject\EdgeAI_Sound_Stage0_FeaturePractice\data\augmented\processed_slices\Bio_DryLeaf_Rustle_S1\Bio_DryLeaf_Rustle_S1_fix_0064.wav	114.9863510131836
train	6	背景噪声	Bio_DryLeaf_Rustle_S1	C:\Users\wzq\PycharmProjects\PythonProject\PythonProject\EdgeAI_Sound_Stage0_FeaturePractice\data\augmented\processed_slices\Bio_DryLeaf_Rustle_S1\Bio_DryLeaf_Rustle_S1_fix_0065.wav	125.97920227050781
train	6	背景噪声	Bio_DryLeaf_Rustle_S1	C:\Users\wzq\PycharmProjects\PythonProject\PythonProject\EdgeAI_Sound_Stage0_FeaturePractice\data\augmented\processed_slices\Bio_DryLeaf_Rustle_S1\Bio_DryLeaf_Rustle_S1_fix_0066.wav	132.92662048339844
train	6	背景噪声	Bio_DryLeaf_Rustle_S1	C:\Users\wzq\PycharmProjects\PythonProject\PythonProject\EdgeAI_Sound_Stage0_FeaturePractice\data\augmented\processed_slices\Bio_DryLeaf_Rustle_S1\Bio_DryLeaf_Rustle_S1_fix_0067.wav	150.26539611816406
train	6	背景噪声	Bio_DryLeaf_Rustle_S1	C:\Users\wzq\PycharmProjects\PythonProject\PythonProject\EdgeAI_Sound_Stage0_FeaturePractice\data\augmented\processed_slices\Bio_DryLeaf_Rustle_S1\Bio_DryLeaf_Rustle_S1_fix_0068.wav	108.28846740722656
train	6	背景噪声	Bio_DryLeaf_Rustle_S1	C:\Users\wzq\PycharmProjects\PythonProject\PythonProject\EdgeAI_Sound_Stage0_FeaturePractice\data\augmented\processed_slices\Bio_DryLeaf_Rustle_S1\Bio_DryLeaf_Rustle_S1_fix_0069.wav	107.20185089111328
train	6	背景噪声	Bio_DryLeaf_Rustle_S1	C:\Users\wzq\PycharmProjects\PythonProject\PythonProject\EdgeAI_Sound_Stage0_FeaturePractice\data\augmented\processed_slices\Bio_DryLeaf_Rustle_S1\Bio_DryLeaf_Rustle_S1_fix_0070.wav	109.62543487548828
train	6	背景噪声	Bio_DryLeaf_Rustle_S1	C:\Users\wzq\PycharmProjects\PythonProject\PythonProject\EdgeAI_Sound_Stage0_FeaturePractice\data\augmented\processed_slices\Bio_DryLeaf_Rustle_S1\Bio_DryLeaf_Rustle_S1_fix_0071.wav	108.75484466552734
train	6	背景噪声	Bio_DryLeaf_Rustle_S1	C:\Users\wzq\PycharmProjects\PythonProject\PythonProject\EdgeAI_Sound_Stage0_FeaturePractice\data\augmented\processed_slices\Bio_DryLeaf_Rustle_S1\Bio_DryLeaf_Rustle_S1_fix_0072.wav	115.86245727539062
train	6	背景噪声	Bio_DryLeaf_Rustle_S1	C:\Users\wzq\PycharmProjects\PythonProject\PythonProject\EdgeAI_Sound_Stage0_FeaturePractice\data\augmented\processed_slices\Bio_DryLeaf_Rustle_S1\Bio_DryLeaf_Rustle_S1_fix_0073.wav	141.21681213378906
train	6	背景噪声	Bio_DryLeaf_Rustle_S1	C:\Users\wzq\PycharmProjects\PythonProject\PythonProject\EdgeAI_Sound_Stage0_FeaturePractice\data\augmented\processed_slices\Bio_DryLeaf_Rustle_S1\Bio_DryLeaf_Rustle_S1_fix_0074.wav	137.46217346191406
train	6	背景噪声	Bio_DryLeaf_Rustle_S1	C:\Users\wzq\PycharmProjects\PythonProject\PythonProject\EdgeAI_Sound_Stage0_FeaturePractice\data\augmented\processed_slices\Bio_DryLeaf_Rustle_S1\Bio_DryLeaf_Rustle_S1_fix_0075.wav	149.9485626220703
train	6	背景噪声	Bio_DryLeaf_Rustle_S1	C:\Users\wzq\PycharmProjects\PythonProject\PythonProject\EdgeAI_Sound_Stage0_FeaturePractice\data\augmented\processed_slices\Bio_DryLeaf_Rustle_S1\Bio_DryLeaf_Rustle_S1_fix_0076.wav	163.82632446289062
train	6	背景噪声	Bio_DryLeaf_Rustle_S1	C:\Users\wzq\PycharmProjects\PythonProject\PythonProject\EdgeAI_Sound_Stage0_FeaturePractice\data\augmented\processed_slices\Bio_DryLeaf_Rustle_S1\Bio_DryLeaf_Rustle_S1_fix_0077.wav	128.8370819091797
train	6	背景噪声	Bio_DryLeaf_Rustle_S1	C:\Users\wzq\PycharmProjects\PythonProject\PythonProject\EdgeAI_Sound_Stage0_FeaturePractice\data\augmented\processed_slices\Bio_DryLeaf_Rustle_S1\Bio_DryLeaf_Rustle_S1_fix_0078.wav	136.89340209960938
train	6	背景噪声	Bio_DryLeaf_Rustle_S1	C:\Users\wzq\PycharmProjects\PythonProject\PythonProject\EdgeAI_Sound_Stage0_FeaturePractice\data\augmented\processed_slices\Bio_DryLeaf_Rustle_S1\Bio_DryLeaf_Rustle_S1_fix_0079.wav	164.2682342529297
train	6	背景噪声	Bio_DryLeaf_Rustle_S1	C:\Users\wzq\PycharmProjects\PythonProject\PythonProject\EdgeAI_Sound_Stage0_FeaturePractice\data\augmented\processed_slices\Bio_DryLeaf_Rustle_S1\Bio_DryLeaf_Rustle_S1_fix_0080.wav	127.0140380859375
train	6	背景噪声	Bio_DryLeaf_Rustle_S1	C:\Users\wzq\PycharmProjects\PythonProject\PythonProject\EdgeAI_Sound_Stage0_FeaturePractice\data\augmented\processed_slices\Bio_DryLeaf_Rustle_S1\Bio_DryLeaf_Rustle_S1_fix_0081.wav	109.74137878417969
train	6	背景噪声	Bio_DryLeaf_Rustle_S1	C:\Users\wzq\PycharmProjects\PythonProject\PythonProject\EdgeAI_Sound_Stage0_FeaturePractice\data\augmented\processed_slices\Bio_DryLeaf_Rustle_S1\Bio_DryLeaf_Rustle_S1_fix_0082.wav	114.86279296875
train	6	背景噪声	Bio_DryLeaf_Rustle_S1	C:\Users\wzq\PycharmProjects\PythonProject\PythonProject\EdgeAI_Sound_Stage0_FeaturePractice\data\augmented\processed_slices\Bio_DryLeaf_Rustle_S1\Bio_DryLeaf_Rustle_S1_fix_0083.wav	115.71867370605469
train	6	背景噪声	Bio_DryLeaf_Rustle_S1	C:\Users\wzq\PycharmProjects\PythonProject\PythonProject\EdgeAI_Sound_Stage0_FeaturePractice\data\augmented\processed_slices\Bio_DryLeaf_Rustle_S1\Bio_DryLeaf_Rustle_S1_fix_0084.wav	121.99034118652344
train	6	背景噪声	Bio_DryLeaf_Rustle_S1	C:\Users\wzq\PycharmProjects\PythonProject\PythonProject\EdgeAI_Sound_Stage0_FeaturePractice\data\augmented\processed_slices\Bio_DryLeaf_Rustle_S1\Bio_DryLeaf_Rustle_S1_fix_0085.wav	104.2143325805664
train	6	背景噪声	Bio_DryLeaf_Rustle_S1	C:\Users\wzq\PycharmProjects\PythonProject\PythonProject\EdgeAI_Sound_Stage0_FeaturePractice\data\augmented\processed_slices\Bio_DryLeaf_Rustle_S1\Bio_DryLeaf_Rustle_S1_fix_0086.wav	102.82814025878906
train	6	背景噪声	Bio_DryLeaf_Rustle_S1	C:\Users\wzq\PycharmProjects\PythonProject\PythonProject\EdgeAI_Sound_Stage0_FeaturePractice\data\augmented\processed_slices\Bio_DryLeaf_Rustle_S1\Bio_DryLeaf_Rustle_S1_fix_0087.wav	93.85774993896484
train	6	背景噪声	Bio_DryLeaf_Rustle_S1	C:\Users\wzq\PycharmProjects\PythonProject\PythonProject\EdgeAI_Sound_Stage0_FeaturePractice\data\augmented\processed_slices\Bio_DryLeaf_Rustle_S1\Bio_DryLeaf_Rustle_S1_fix_0088.wav	115.28278350830078
train	6	背景噪声	Bio_DryLeaf_Rustle_S1	C:\Users\wzq\PycharmProjects\PythonProject\PythonProject\EdgeAI_Sound_Stage0_FeaturePractice\data\augmented\processed_slices\Bio_DryLeaf_Rustle_S1\Bio_DryLeaf_Rustle_S1_fix_0089.wav	118.09928894042969
train	6	背景噪声	Bio_DryLeaf_Rustle_S1	C:\Users\wzq\PycharmProjects\PythonProject\PythonProject\EdgeAI_Sound_Stage0_FeaturePractice\data\augmented\processed_slices\Bio_DryLeaf_Rustle_S1\Bio_DryLeaf_Rustle_S1_fix_0090.wav	110.09918975830078
train	6	背景噪声	Bio_DryLeaf_Rustle_S1	C:\Users\wzq\PycharmProjects\PythonProject\PythonProject\EdgeAI_Sound_Stage0_FeaturePractice\data\augmented\processed_slices\Bio_DryLeaf_Rustle_S1\Bio_DryLeaf_Rustle_S1_fix_0091.wav	106.37288665771484
train	6	背景噪声	Bio_DryLeaf_Rustle_S1	C:\Users\wzq\PycharmProjects\PythonProject\PythonProject\EdgeAI_Sound_Stage0_FeaturePractice\data\augmented\processed_slices\Bio_DryLeaf_Rustle_S1\Bio_DryLeaf_Rustle_S1_fix_0092.wav	125.05430603027344
train	6	背景噪声	Bio_DryLeaf_Rustle_S1	C:\Users\wzq\PycharmProjects\PythonProject\PythonProject\EdgeAI_Sound_Stage0_FeaturePractice\data\augmented\processed_slices\Bio_DryLeaf_Rustle_S1\Bio_DryLeaf_Rustle_S1_fix_0093.wav	109.01419067382812
train	6	背景噪声	Bio_DryLeaf_Rustle_S1	C:\Users\wzq\PycharmProjects\PythonProject\PythonProject\EdgeAI_Sound_Stage0_FeaturePractice\data\augmented\processed_slices\Bio_DryLeaf_Rustle_S1\Bio_DryLeaf_Rustle_S1_fix_0094.wav	121.54357147216797
train	6	背景噪声	Bio_DryLeaf_Rustle_S1	C:\Users\wzq\PycharmProjects\PythonProject\PythonProject\EdgeAI_Sound_Stage0_FeaturePractice\data\augmented\processed_slices\Bio_DryLeaf_Rustle_S1\Bio_DryLeaf_Rustle_S1_fix_0095.wav	125.8794174194336
train	6	背景噪声	Bio_DryLeaf_Rustle_S1	C:\Users\wzq\PycharmProjects\PythonProject\PythonProject\EdgeAI_Sound_Stage0_FeaturePractice\data\augmented\processed_slices\Bio_DryLeaf_Rustle_S1\Bio_DryLeaf_Rustle_S1_fix_0096.wav	148.22935485839844
train	6	背景噪声	Bio_DryLeaf_Rustle_S1	C:\Users\wzq\PycharmProjects\PythonProject\PythonProject\EdgeAI_Sound_Stage0_FeaturePractice\data\augmented\processed_slices\Bio_DryLeaf_Rustle_S1\Bio_DryLeaf_Rustle_S1_fix_0097.wav	134.0107879638672
train	6	背景噪声	Bio_DryLeaf_Rustle_S1	C:\Users\wzq\PycharmProjects\PythonProject\PythonProject\EdgeAI_Sound_Stage0_FeaturePractice\data\augmented\processed_slices\Bio_DryLeaf_Rustle_S1\Bio_DryLeaf_Rustle_S1_fix_0098.wav	137.97299194335938
train	6	背景噪声	Bio_DryLeaf_Rustle_S1	C:\Users\wzq\PycharmProjects\PythonProject\PythonProject\EdgeAI_Sound_Stage0_FeaturePractice\data\augmented\processed_slices\Bio_DryLeaf_Rustle_S1\Bio_DryLeaf_Rustle_S1_fix_0099.wav	107.5655288696289
train	6	背景噪声	Bio_DryLeaf_Rustle_S1	C:\Users\wzq\PycharmProjects\PythonProject\PythonProject\EdgeAI_Sound_Stage0_FeaturePractice\data\augmented\processed_slices\Bio_DryLeaf_Rustle_S1\Bio_DryLeaf_Rustle_S1_fix_0100.wav	108.1356201171875
train	6	背景噪声	Bio_DryLeaf_Rustle_S1	C:\Users\wzq\PycharmProjects\PythonProject\PythonProject\EdgeAI_Sound_Stage0_FeaturePractice\data\augmented\processed_slices\Bio_DryLeaf_Rustle_S1\Bio_DryLeaf_Rustle_S1_fix_0101.wav	100.51399993896484
train	6	背景噪声	Bio_DryLeaf_Rustle_S1	C:\Users\wzq\PycharmProjects\PythonProject\PythonProject\EdgeAI_Sound_Stage0_FeaturePractice\data\augmented\processed_slices\Bio_DryLeaf_Rustle_S1\Bio_DryLeaf_Rustle_S1_fix_0102.wav	100.16651153564453
train	6	背景噪声	Bio_DryLeaf_Rustle_S1	C:\Users\wzq\PycharmProjects\PythonProject\PythonProject\EdgeAI_Sound_Stage0_FeaturePractice\data\augmented\processed_slices\Bio_DryLeaf_Rustle_S1\Bio_DryLeaf_Rustle_S1_fix_0103.wav	102.06285858154297
train	6	背景噪声	Bio_DryLeaf_Rustle_S1	C:\Users\wzq\PycharmProjects\PythonProject\PythonProject\EdgeAI_Sound_Stage0_FeaturePractice\data\augmented\processed_slices\Bio_DryLeaf_Rustle_S1\Bio_DryLeaf_Rustle_S1_fix_0104.wav	112.21356964111328
train	6	背景噪声	Bio_DryLeaf_Rustle_S1	C:\Users\wzq\PycharmProjects\PythonProject\PythonProject\EdgeAI_Sound_Stage0_FeaturePractice\data\augmented\processed_slices\Bio_DryLeaf_Rustle_S1\Bio_DryLeaf_Rustle_S1_fix_0105.wav	104.58137512207031
train	6	背景噪声	Bio_DryLeaf_Rustle_S1	C:\Users\wzq\PycharmProjects\PythonProject\PythonProject\EdgeAI_Sound_Stage0_FeaturePractice\data\augmented\processed_slices\Bio_DryLeaf_Rustle_S1\Bio_DryLeaf_Rustle_S1_fix_0106.wav	127.67076110839844
train	6	背景噪声	Bio_DryLeaf_Rustle_S1	C:\Users\wzq\PycharmProjects\PythonProject\PythonProject\EdgeAI_Sound_Stage0_FeaturePractice\data\augmented\processed_slices\Bio_DryLeaf_Rustle_S1\Bio_DryLeaf_Rustle_S1_fix_0107.wav	118.55199432373047
train	6	背景噪声	Bio_DryLeaf_Rustle_S1	C:\Users\wzq\PycharmProjects\PythonProject\PythonProject\EdgeAI_Sound_Stage0_FeaturePractice\data\augmented\processed_slices\Bio_DryLeaf_Rustle_S1\Bio_DryLeaf_Rustle_S1_fix_0108.wav	145.5120849609375
train	6	背景噪声	Bio_DryLeaf_Rustle_S1	C:\Users\wzq\PycharmProjects\PythonProject\PythonProject\EdgeAI_Sound_Stage0_FeaturePractice\data\augmented\processed_slices\Bio_DryLeaf_Rustle_S1\Bio_DryLeaf_Rustle_S1_fix_0109.wav	166.04177856445312
train	6	背景噪声	Bio_DryLeaf_Rustle_S2	C:\Users\wzq\PycharmProjects\PythonProject\PythonProject\EdgeAI_Sound_Stage0_FeaturePractice\data\augmented\processed_slices\Bio_DryLeaf_Rustle_S2\Bio_DryLeaf_Rustle_S2_fix_0001.wav	133.6663055419922
train	6	背景噪声	Bio_DryLeaf_Rustle_S2	C:\Users\wzq\PycharmProjects\PythonProject\PythonProject\EdgeAI_Sound_Stage0_FeaturePractice\data\augmented\processed_slices\Bio_DryLeaf_Rustle_S2\Bio_DryLeaf_Rustle_S2_fix_0010.wav	91.64268493652344
train	6	背景噪声	Bio_DryLeaf_Rustle_S2	C:\Users\wzq\PycharmProjects\PythonProject\PythonProject\EdgeAI_Sound_Stage0_FeaturePractice\data\augmented\processed_slices\Bio_DryLeaf_Rustle_S2\Bio_DryLeaf_Rustle_S2_fix_0011.wav	105.08550262451172
train	6	背景噪声	Bio_DryLeaf_Rustle_S2	C:\Users\wzq\PycharmProjects\PythonProject\PythonProject\EdgeAI_Sound_Stage0_FeaturePractice\data\augmented\processed_slices\Bio_DryLeaf_Rustle_S2\Bio_DryLeaf_Rustle_S2_fix_0012.wav	100.99391174316406
train	6	背景噪声	Bio_DryLeaf_Rustle_S2	C:\Users\wzq\PycharmProjects\PythonProject\PythonProject\EdgeAI_Sound_Stage0_FeaturePractice\data\augmented\processed_slices\Bio_DryLeaf_Rustle_S2\Bio_DryLeaf_Rustle_S2_fix_0013.wav	99.1369857788086
train	6	背景噪声	Bio_DryLeaf_Rustle_S2	C:\Users\wzq\PycharmProjects\PythonProject\PythonProject\EdgeAI_Sound_Stage0_FeaturePractice\data\augmented\processed_slices\Bio_DryLeaf_Rustle_S2\Bio_DryLeaf_Rustle_S2_fix_0014.wav	98.31947326660156
train	6	背景噪声	Bio_DryLeaf_Rustle_S2	C:\Users\wzq\PycharmProjects\PythonProject\PythonProject\EdgeAI_Sound_Stage0_FeaturePractice\data\augmented\processed_slices\Bio_DryLeaf_Rustle_S2\Bio_DryLeaf_Rustle_S2_fix_0015.wav	93.51343536376953
train	6	背景噪声	Bio_DryLeaf_Rustle_S2	C:\Users\wzq\PycharmProjects\PythonProject\PythonProject\EdgeAI_Sound_Stage0_FeaturePractice\data\augmented\processed_slices\Bio_DryLeaf_Rustle_S2\Bio_DryLeaf_Rustle_S2_fix_0016.wav	100.3160629272461
train	6	背景噪声	Bio_DryLeaf_Rustle_S2	C:\Users\wzq\PycharmProjects\PythonProject\PythonProject\EdgeAI_Sound_Stage0_FeaturePractice\data\augmented\processed_slices\Bio_DryLeaf_Rustle_S2\Bio_DryLeaf_Rustle_S2_fix_0017.wav	98.06935119628906
train	6	背景噪声	Bio_DryLeaf_Rustle_S2	C:\Users\wzq\PycharmProjects\PythonProject\PythonProject\EdgeAI_Sound_Stage0_FeaturePractice\data\augmented\processed_slices\Bio_DryLeaf_Rustle_S2\Bio_DryLeaf_Rustle_S2_fix_0018.wav	96.34098052978516
train	6	背景噪声	Bio_DryLeaf_Rustle_S2	C:\Users\wzq\PycharmProjects\PythonProject\PythonProject\EdgeAI_Sound_Stage0_FeaturePractice\data\augmented\processed_slices\Bio_DryLeaf_Rustle_S2\Bio_DryLeaf_Rustle_S2_fix_0019.wav	102.33195495605469
train	6	背景噪声	Bio_DryLeaf_Rustle_S2	C:\Users\wzq\PycharmProjects\PythonProject\PythonProject\EdgeAI_Sound_Stage0_FeaturePractice\data\augmented\processed_slices\Bio_DryLeaf_Rustle_S2\Bio_DryLeaf_Rustle_S2_fix_0021.wav	125.5210189819336
train	6	背景噪声	Bio_DryLeaf_Rustle_S2	C:\Users\wzq\PycharmProjects\PythonProject\PythonProject\EdgeAI_Sound_Stage0_FeaturePractice\data\augmented\processed_slices\Bio_DryLeaf_Rustle_S2\Bio_DryLeaf_Rustle_S2_fix_0031.wav	163.7129364013672
train	6	背景噪声	Bio_DryLeaf_Rustle_S2	C:\Users\wzq\PycharmProjects\PythonProject\PythonProject\EdgeAI_Sound_Stage0_FeaturePractice\data\augmented\processed_slices\Bio_DryLeaf_Rustle_S2\Bio_DryLeaf_Rustle_S2_fix_0041.wav	108.42687225341797
train	6	背景噪声	Bio_DryLeaf_Rustle_S2	C:\Users\wzq\PycharmProjects\PythonProject\PythonProject\EdgeAI_Sound_Stage0_FeaturePractice\data\augmented\processed_slices\Bio_DryLeaf_Rustle_S2\Bio_DryLeaf_Rustle_S2_fix_0051.wav	126.68436431884766
train	6	背景噪声	Bio_DryLeaf_Rustle_S2	C:\Users\wzq\PycharmProjects\PythonProject\PythonProject\EdgeAI_Sound_Stage0_FeaturePractice\data\augmented\processed_slices\Bio_DryLeaf_Rustle_S2\Bio_DryLeaf_Rustle_S2_fix_0061.wav	121.6246337890625
train	6	背景噪声	Bio_DryLeaf_Rustle_S2	C:\Users\wzq\PycharmProjects\PythonProject\PythonProject\EdgeAI_Sound_Stage0_FeaturePractice\data\augmented\processed_slices\Bio_DryLeaf_Rustle_S2\Bio_DryLeaf_Rustle_S2_fix_0071.wav	130.60813903808594
train	6	背景噪声	Bio_DryLeaf_Rustle_S2	C:\Users\wzq\PycharmProjects\PythonProject\PythonProject\EdgeAI_Sound_Stage0_FeaturePractice\data\augmented\processed_slices\Bio_DryLeaf_Rustle_S2\Bio_DryLeaf_Rustle_S2_fix_0081.wav	123.50989532470703
train	6	背景噪声	Bio_DryLeaf_Rustle_S2	C:\Users\wzq\PycharmProjects\PythonProject\PythonProject\EdgeAI_Sound_Stage0_FeaturePractice\data\augmented\processed_slices\Bio_DryLeaf_Rustle_S2\Bio_DryLeaf_Rustle_S2_fix_0091.wav	134.35549926757812
train	6	背景噪声	Bio_DryLeaf_Rustle_S2	C:\Users\wzq\PycharmProjects\PythonProject\PythonProject\EdgeAI_Sound_Stage0_FeaturePractice\data\augmented\processed_slices\Bio_DryLeaf_Rustle_S2\Bio_DryLeaf_Rustle_S2_fix_0100.wav	117.71391296386719
train	6	背景噪声	Bio_DryLeaf_Rustle_S2	C:\Users\wzq\PycharmProjects\PythonProject\PythonProject\EdgeAI_Sound_Stage0_FeaturePractice\data\augmented\processed_slices\Bio_DryLeaf_Rustle_S2\Bio_DryLeaf_Rustle_S2_fix_0101.wav	113.46863555908203
train	6	背景噪声	Bio_DryLeaf_Rustle_S2	C:\Users\wzq\PycharmProjects\PythonProject\PythonProject\EdgeAI_Sound_Stage0_FeaturePractice\data\augmented\processed_slices\Bio_DryLeaf_Rustle_S2\Bio_DryLeaf_Rustle_S2_fix_0102.wav	113.8313980102539
train	6	背景噪声	Bio_DryLeaf_Rustle_S2	C:\Users\wzq\PycharmProjects\PythonProject\PythonProject\EdgeAI_Sound_Stage0_FeaturePractice\data\augmented\processed_slices\Bio_DryLeaf_Rustle_S2\Bio_DryLeaf_Rustle_S2_fix_0103.wav	111.50420379638672
train	6	背景噪声	Bio_DryLeaf_Rustle_S2	C:\Users\wzq\PycharmProjects\PythonProject\PythonProject\EdgeAI_Sound_Stage0_FeaturePractice\data\augmented\processed_slices\Bio_DryLeaf_Rustle_S2\Bio_DryLeaf_Rustle_S2_fix_0104.wav	129.63473510742188
train	6	背景噪声	Bio_DryLeaf_Rustle_S2	C:\Users\wzq\PycharmProjects\PythonProject\PythonProject\EdgeAI_Sound_Stage0_FeaturePractice\data\augmented\processed_slices\Bio_DryLeaf_Rustle_S2\Bio_DryLeaf_Rustle_S2_fix_0105.wav	105.34869384765625
train	6	背景噪声	Bio_DryLeaf_Rustle_S2	C:\Users\wzq\PycharmProjects\PythonProject\PythonProject\EdgeAI_Sound_Stage0_FeaturePractice\data\augmented\processed_slices\Bio_DryLeaf_Rustle_S2\Bio_DryLeaf_Rustle_S2_fix_0106.wav	134.88255310058594
train	6	背景噪声	Bio_DryLeaf_Rustle_S2	C:\Users\wzq\PycharmProjects\PythonProject\PythonProject\EdgeAI_Sound_Stage0_FeaturePractice\data\augmented\processed_slices\Bio_DryLeaf_Rustle_S2\Bio_DryLeaf_Rustle_S2_fix_0107.wav	133.57333374023438
train	6	背景噪声	Bio_DryLeaf_Rustle_S2	C:\Users\wzq\PycharmProjects\PythonProject\PythonProject\EdgeAI_Sound_Stage0_FeaturePractice\data\augmented\processed_slices\Bio_DryLeaf_Rustle_S2\Bio_DryLeaf_Rustle_S2_fix_0108.wav	141.1740264892578
train	6	背景噪声	Bio_DryLeaf_Rustle_S2	C:\Users\wzq\PycharmProjects\PythonProject\PythonProject\EdgeAI_Sound_Stage0_FeaturePractice\data\augmented\processed_slices\Bio_DryLeaf_Rustle_S2\Bio_DryLeaf_Rustle_S2_fix_0109.wav	136.62567138671875
train	6	背景噪声	Bio_DryLeaf_Rustle_S3	C:\Users\wzq\PycharmProjects\PythonProject\PythonProject\EdgeAI_Sound_Stage0_FeaturePractice\data\augmented\processed_slices\Bio_DryLeaf_Rustle_S3\Bio_DryLeaf_Rustle_S3_fix_0001.wav	166.04177856445312
train	6	背景噪声	Bio_DryLeaf_Rustle_S3	C:\Users\wzq\PycharmProjects\PythonProject\PythonProject\EdgeAI_Sound_Stage0_FeaturePractice\data\augmented\processed_slices\Bio_DryLeaf_Rustle_S3\Bio_DryLeaf_Rustle_S3_fix_0010.wav	126.39119720458984
train	6	背景噪声	Bio_DryLeaf_Rustle_S3	C:\Users\wzq\PycharmProjects\PythonProject\PythonProject\EdgeAI_Sound_Stage0_FeaturePractice\data\augmented\processed_slices\Bio_DryLeaf_Rustle_S3\Bio_DryLeaf_Rustle_S3_fix_0011.wav	125.1205825805664
train	6	背景噪声	Bio_DryLeaf_Rustle_S3	C:\Users\wzq\PycharmProjects\PythonProject\PythonProject\EdgeAI_Sound_Stage0_FeaturePractice\data\augmented\processed_slices\Bio_DryLeaf_Rustle_S3\Bio_DryLeaf_Rustle_S3_fix_0012.wav	126.7895736694336
train	6	背景噪声	Bio_DryLeaf_Rustle_S3	C:\Users\wzq\PycharmProjects\PythonProject\PythonProject\EdgeAI_Sound_Stage0_FeaturePractice\data\augmented\processed_slices\Bio_DryLeaf_Rustle_S3\Bio_DryLeaf_Rustle_S3_fix_0013.wav	134.6016845703125
train	6	背景噪声	Bio_DryLeaf_Rustle_S3	C:\Users\wzq\PycharmProjects\PythonProject\PythonProject\EdgeAI_Sound_Stage0_FeaturePractice\data\augmented\processed_slices\Bio_DryLeaf_Rustle_S3\Bio_DryLeaf_Rustle_S3_fix_0014.wav	128.33523559570312
train	6	背景噪声	Bio_DryLeaf_Rustle_S3	C:\Users\wzq\PycharmProjects\PythonProject\PythonProject\EdgeAI_Sound_Stage0_FeaturePractice\data\augmented\processed_slices\Bio_DryLeaf_Rustle_S3\Bio_DryLeaf_Rustle_S3_fix_0015.wav	127.66903686523438
train	6	背景噪声	Bio_DryLeaf_Rustle_S3	C:\Users\wzq\PycharmProjects\PythonProject\PythonProject\EdgeAI_Sound_Stage0_FeaturePractice\data\augmented\processed_slices\Bio_DryLeaf_Rustle_S3\Bio_DryLeaf_Rustle_S3_fix_0016.wav	123.89814758300781
train	6	背景噪声	Bio_DryLeaf_Rustle_S3	C:\Users\wzq\PycharmProjects\PythonProject\PythonProject\EdgeAI_Sound_Stage0_FeaturePractice\data\augmented\processed_slices\Bio_DryLeaf_Rustle_S3\Bio_DryLeaf_Rustle_S3_fix_0017.wav	160.16305541992188
train	6	背景噪声	Bio_DryLeaf_Rustle_S3	C:\Users\wzq\PycharmProjects\PythonProject\PythonProject\EdgeAI_Sound_Stage0_FeaturePractice\data\augmented\processed_slices\Bio_DryLeaf_Rustle_S3\Bio_DryLeaf_Rustle_S3_fix_0018.wav	126.8237075805664
train	6	背景噪声	Bio_DryLeaf_Rustle_S3	C:\Users\wzq\PycharmProjects\PythonProject\PythonProject\EdgeAI_Sound_Stage0_FeaturePractice\data\augmented\processed_slices\Bio_DryLeaf_Rustle_S3\Bio_DryLeaf_Rustle_S3_fix_0019.wav	134.48297119140625
train	6	背景噪声	Bio_DryLeaf_Rustle_S3	C:\Users\wzq\PycharmProjects\PythonProject\PythonProject\EdgeAI_Sound_Stage0_FeaturePractice\data\augmented\processed_slices\Bio_DryLeaf_Rustle_S3\Bio_DryLeaf_Rustle_S3_fix_0021.wav	122.41978454589844
train	6	背景噪声	Bio_DryLeaf_Rustle_S3	C:\Users\wzq\PycharmProjects\PythonProject\PythonProject\EdgeAI_Sound_Stage0_FeaturePractice\data\augmented\processed_slices\Bio_DryLeaf_Rustle_S3\Bio_DryLeaf_Rustle_S3_fix_0031.wav	134.1552734375
train	6	背景噪声	Bio_DryLeaf_Rustle_S3	C:\Users\wzq\PycharmProjects\PythonProject\PythonProject\EdgeAI_Sound_Stage0_FeaturePractice\data\augmented\processed_slices\Bio_DryLeaf_Rustle_S3\Bio_DryLeaf_Rustle_S3_fix_0041.wav	126.94173431396484
train	6	背景噪声	Bio_DryLeaf_Rustle_S3	C:\Users\wzq\PycharmProjects\PythonProject\PythonProject\EdgeAI_Sound_Stage0_FeaturePractice\data\augmented\processed_slices\Bio_DryLeaf_Rustle_S3\Bio_DryLeaf_Rustle_S3_fix_0051.wav	127.26895141601562
train	6	背景噪声	Bio_DryLeaf_Rustle_S3	C:\Users\wzq\PycharmProjects\PythonProject\PythonProject\EdgeAI_Sound_Stage0_FeaturePractice\data\augmented\processed_slices\Bio_DryLeaf_Rustle_S3\Bio_DryLeaf_Rustle_S3_fix_0061.wav	126.75305938720703
train	6	背景噪声	Bio_DryLeaf_Rustle_S3	C:\Users\wzq\PycharmProjects\PythonProject\PythonProject\EdgeAI_Sound_Stage0_FeaturePractice\data\augmented\processed_slices\Bio_DryLeaf_Rustle_S3\Bio_DryLeaf_Rustle_S3_fix_0071.wav	147.42047119140625
train	6	背景噪声	Bio_DryLeaf_Rustle_S3	C:\Users\wzq\PycharmProjects\PythonProject\PythonProject\EdgeAI_Sound_Stage0_FeaturePractice\data\augmented\processed_slices\Bio_DryLeaf_Rustle_S3\Bio_DryLeaf_Rustle_S3_fix_0081.wav	144.17356872558594
train	6	背景噪声	Bio_DryLeaf_Rustle_S3	C:\Users\wzq\PycharmProjects\PythonProject\PythonProject\EdgeAI_Sound_Stage0_FeaturePractice\data\augmented\processed_slices\Bio_DryLeaf_Rustle_S3\Bio_DryLeaf_Rustle_S3_fix_0091.wav	131.91087341308594
train	6	背景噪声	Bio_DryLeaf_Rustle_S3	C:\Users\wzq\PycharmProjects\PythonProject\PythonProject\EdgeAI_Sound_Stage0_FeaturePractice\data\augmented\processed_slices\Bio_DryLeaf_Rustle_S3\Bio_DryLeaf_Rustle_S3_fix_0100.wav	137.5501251220703
train	6	背景噪声	Bio_DryLeaf_Rustle_S3	C:\Users\wzq\PycharmProjects\PythonProject\PythonProject\EdgeAI_Sound_Stage0_FeaturePractice\data\augmented\processed_slices\Bio_DryLeaf_Rustle_S3\Bio_DryLeaf_Rustle_S3_fix_0101.wav	135.95681762695312
train	6	背景噪声	Bio_DryLeaf_Rustle_S3	C:\Users\wzq\PycharmProjects\PythonProject\PythonProject\EdgeAI_Sound_Stage0_FeaturePractice\data\augmented\processed_slices\Bio_DryLeaf_Rustle_S3\Bio_DryLeaf_Rustle_S3_fix_0102.wav	125.95339965820312
train	6	背景噪声	Bio_DryLeaf_Rustle_S3	C:\Users\wzq\PycharmProjects\PythonProject\PythonProject\EdgeAI_Sound_Stage0_FeaturePractice\data\augmented\processed_slices\Bio_DryLeaf_Rustle_S3\Bio_DryLeaf_Rustle_S3_fix_0103.wav	120.5216293334961
train	6	背景噪声	Bio_DryLeaf_Rustle_S3	C:\Users\wzq\PycharmProjects\PythonProject\PythonProject\EdgeAI_Sound_Stage0_FeaturePractice\data\augmented\processed_slices\Bio_DryLeaf_Rustle_S3\Bio_DryLeaf_Rustle_S3_fix_0104.wav	128.4377899169922
train	6	背景噪声	Bio_DryLeaf_Rustle_S3	C:\Users\wzq\PycharmProjects\PythonProject\PythonProject\EdgeAI_Sound_Stage0_FeaturePractice\data\augmented\processed_slices\Bio_DryLeaf_Rustle_S3\Bio_DryLeaf_Rustle_S3_fix_0105.wav	133.77099609375
train	6	背景噪声	Bio_DryLeaf_Rustle_S3	C:\Users\wzq\PycharmProjects\PythonProject\PythonProject\EdgeAI_Sound_Stage0_FeaturePractice\data\augmented\processed_slices\Bio_DryLeaf_Rustle_S3\Bio_DryLeaf_Rustle_S3_fix_0106.wav	132.9197998046875
train	6	背景噪声	Bio_DryLeaf_Rustle_S3	C:\Users\wzq\PycharmProjects\PythonProject\PythonProject\EdgeAI_Sound_Stage0_FeaturePractice\data\augmented\processed_slices\Bio_DryLeaf_Rustle_S3\Bio_DryLeaf_Rustle_S3_fix_0107.wav	130.2516326904297
train	6	背景噪声	Bio_DryLeaf_Rustle_S3	C:\Users\wzq\PycharmProjects\PythonProject\PythonProject\EdgeAI_Sound_Stage0_FeaturePractice\data\augmented\processed_slices\Bio_DryLeaf_Rustle_S3\Bio_DryLeaf_Rustle_S3_fix_0108.wav	138.81085205078125
train	6	背景噪声	Bio_DryLeaf_Rustle_S3	C:\Users\wzq\PycharmProjects\PythonProject\PythonProject\EdgeAI_Sound_Stage0_FeaturePractice\data\augmented\processed_slices\Bio_DryLeaf_Rustle_S3\Bio_DryLeaf_Rustle_S3_fix_0109.wav	138.38034057617188
train	6	背景噪声	Bio_DryLeaf_Rustle_S3	C:\Users\wzq\PycharmProjects\PythonProject\PythonProject\EdgeAI_Sound_Stage0_FeaturePractice\data\augmented\processed_slices\Bio_DryLeaf_Rustle_S3\Bio_DryLeaf_Rustle_S3_fix_0110.wav	134.66748046875
train	6	背景噪声	Bio_DryLeaf_Rustle_S3	C:\Users\wzq\PycharmProjects\PythonProject\PythonProject\EdgeAI_Sound_Stage0_FeaturePractice\data\augmented\processed_slices\Bio_DryLeaf_Rustle_S3\Bio_DryLeaf_Rustle_S3_fix_0111.wav	114.22164154052734
train	6	背景噪声	Bio_DryLeaf_Rustle_S3	C:\Users\wzq\PycharmProjects\PythonProject\PythonProject\EdgeAI_Sound_Stage0_FeaturePractice\data\augmented\processed_slices\Bio_DryLeaf_Rustle_S3\Bio_DryLeaf_Rustle_S3_fix_0112.wav	162.15284729003906
train	6	背景噪声	Bio_DryLeaf_Rustle_S3	C:\Users\wzq\PycharmProjects\PythonProject\PythonProject\EdgeAI_Sound_Stage0_FeaturePractice\data\augmented\processed_slices\Bio_DryLeaf_Rustle_S3\Bio_DryLeaf_Rustle_S3_fix_0113.wav	142.39334106445312
train	6	背景噪声	Bio_DryLeaf_Rustle_S3	C:\Users\wzq\PycharmProjects\PythonProject\PythonProject\EdgeAI_Sound_Stage0_FeaturePractice\data\augmented\processed_slices\Bio_DryLeaf_Rustle_S3\Bio_DryLeaf_Rustle_S3_fix_0114.wav	127.36503601074219
train	6	背景噪声	Bio_DryLeaf_Rustle_S3	C:\Users\wzq\PycharmProjects\PythonProject\PythonProject\EdgeAI_Sound_Stage0_FeaturePractice\data\augmented\processed_slices\Bio_DryLeaf_Rustle_S3\Bio_DryLeaf_Rustle_S3_fix_0115.wav	150.86749267578125
train	6	背景噪声	Bio_DryLeaf_Rustle_S3	C:\Users\wzq\PycharmProjects\PythonProject\PythonProject\EdgeAI_Sound_Stage0_FeaturePractice\data\augmented\processed_slices\Bio_DryLeaf_Rustle_S3\Bio_DryLeaf_Rustle_S3_fix_0116.wav	139.27777099609375
train	6	背景噪声	Bio_DryLeaf_Rustle_S3	C:\Users\wzq\PycharmProjects\PythonProject\PythonProject\EdgeAI_Sound_Stage0_FeaturePractice\data\augmented\processed_slices\Bio_DryLeaf_Rustle_S3\Bio_DryLeaf_Rustle_S3_fix_0117.wav	128.44390869140625
train	6	背景噪声	Bio_DryLeaf_Rustle_S3	C:\Users\wzq\PycharmProjects\PythonProject\PythonProject\EdgeAI_Sound_Stage0_FeaturePractice\data\augmented\processed_slices\Bio_DryLeaf_Rustle_S3\Bio_DryLeaf_Rustle_S3_fix_0118.wav	126.66873168945312
train	6	背景噪声	Bio_DryLeaf_Rustle_S3	C:\Users\wzq\PycharmProjects\PythonProject\PythonProject\EdgeAI_Sound_Stage0_FeaturePractice\data\augmented\processed_slices\Bio_DryLeaf_Rustle_S3\Bio_DryLeaf_Rustle_S3_fix_0119.wav	133.4781494140625
train	6	背景噪声	Bio_DryLeaf_Rustle_S3	C:\Users\wzq\PycharmProjects\PythonProject\PythonProject\EdgeAI_Sound_Stage0_FeaturePractice\data\augmented\processed_slices\Bio_DryLeaf_Rustle_S3\Bio_DryLeaf_Rustle_S3_fix_0120.wav	152.91773986816406
train	6	背景噪声	Bio_DryLeaf_Rustle_S3	C:\Users\wzq\PycharmProjects\PythonProject\PythonProject\EdgeAI_Sound_Stage0_FeaturePractice\data\augmented\processed_slices\Bio_DryLeaf_Rustle_S3\Bio_DryLeaf_Rustle_S3_fix_0121.wav	161.55154418945312
train	6	背景噪声	Bio_DryLeaf_Rustle_S3	C:\Users\wzq\PycharmProjects\PythonProject\PythonProject\EdgeAI_Sound_Stage0_FeaturePractice\data\augmented\processed_slices\Bio_DryLeaf_Rustle_S3\Bio_DryLeaf_Rustle_S3_fix_0122.wav	163.82632446289062
train	6	背景噪声	Bio_DryLeaf_Rustle_S3	C:\Users\wzq\PycharmProjects\PythonProject\PythonProject\EdgeAI_Sound_Stage0_FeaturePractice\data\augmented\processed_slices\Bio_DryLeaf_Rustle_S3\Bio_DryLeaf_Rustle_S3_fix_0123.wav	134.8312225341797
train	6	背景噪声	Bio_DryLeaf_Rustle_S3	C:\Users\wzq\PycharmProjects\PythonProject\PythonProject\EdgeAI_Sound_Stage0_FeaturePractice\data\augmented\processed_slices\Bio_DryLeaf_Rustle_S3\Bio_DryLeaf_Rustle_S3_fix_0124.wav	134.0589599609375
train	6	背景噪声	Bio_DryLeaf_Rustle_S3	C:\Users\wzq\PycharmProjects\PythonProject\PythonProject\EdgeAI_Sound_Stage0_FeaturePractice\data\augmented\processed_slices\Bio_DryLeaf_Rustle_S3\Bio_DryLeaf_Rustle_S3_fix_0125.wav	127.45095825195312
train	6	背景噪声	Bio_DryLeaf_Rustle_S3	C:\Users\wzq\PycharmProjects\PythonProject\PythonProject\EdgeAI_Sound_Stage0_FeaturePractice\data\augmented\processed_slices\Bio_DryLeaf_Rustle_S3\Bio_DryLeaf_Rustle_S3_fix_0126.wav	129.27252197265625
train	6	背景噪声	Bio_DryLeaf_Rustle_S3	C:\Users\wzq\PycharmProjects\PythonProject\PythonProject\EdgeAI_Sound_Stage0_FeaturePractice\data\augmented\processed_slices\Bio_DryLeaf_Rustle_S3\Bio_DryLeaf_Rustle_S3_fix_0127.wav	163.450439453125
train	6	背景噪声	Bio_DryLeaf_Rustle_S3	C:\Users\wzq\PycharmProjects\PythonProject\PythonProject\EdgeAI_Sound_Stage0_FeaturePractice\data\augmented\processed_slices\Bio_DryLeaf_Rustle_S3\Bio_DryLeaf_Rustle_S3_fix_0128.wav	138.46780395507812
train	6	背景噪声	Bio_DryLeaf_Rustle_S3	C:\Users\wzq\PycharmProjects\PythonProject\PythonProject\EdgeAI_Sound_Stage0_FeaturePractice\data\augmented\processed_slices\Bio_DryLeaf_Rustle_S3\Bio_DryLeaf_Rustle_S3_fix_0129.wav	141.23458862304688
train	6	背景噪声	Bio_DryLeaf_Rustle_S3	C:\Users\wzq\PycharmProjects\PythonProject\PythonProject\EdgeAI_Sound_Stage0_FeaturePractice\data\augmented\processed_slices\Bio_DryLeaf_Rustle_S3\Bio_DryLeaf_Rustle_S3_fix_0130.wav	153.67337036132812
train	6	背景噪声	Bio_DryLeaf_Rustle_S3	C:\Users\wzq\PycharmProjects\PythonProject\PythonProject\EdgeAI_Sound_Stage0_FeaturePractice\data\augmented\processed_slices\Bio_DryLeaf_Rustle_S3\Bio_DryLeaf_Rustle_S3_fix_0131.wav	148.4330291748047
train	6	背景噪声	Bio_DryLeaf_Rustle_S3	C:\Users\wzq\PycharmProjects\PythonProject\PythonProject\EdgeAI_Sound_Stage0_FeaturePractice\data\augmented\processed_slices\Bio_DryLeaf_Rustle_S3\Bio_DryLeaf_Rustle_S3_fix_0132.wav	152.50753784179688
train	6	背景噪声	Bio_DryLeaf_Rustle_S3	C:\Users\wzq\PycharmProjects\PythonProject\PythonProject\EdgeAI_Sound_Stage0_FeaturePractice\data\augmented\processed_slices\Bio_DryLeaf_Rustle_S3\Bio_DryLeaf_Rustle_S3_fix_0133.wav	166.04177856445312
train	6	背景噪声	Bio_DryLeaf_Rustle_S3	C:\Users\wzq\PycharmProjects\PythonProject\PythonProject\EdgeAI_Sound_Stage0_FeaturePractice\data\augmented\processed_slices\Bio_DryLeaf_Rustle_S3\Bio_DryLeaf_Rustle_S3_fix_0134.wav	153.9550323486328
train	6	背景噪声	Bio_DryLeaf_Rustle_S3	C:\Users\wzq\PycharmProjects\PythonProject\PythonProject\EdgeAI_Sound_Stage0_FeaturePractice\data\augmented\processed_slices\Bio_DryLeaf_Rustle_S3\Bio_DryLeaf_Rustle_S3_fix_0135.wav	137.11228942871094
train	6	背景噪声	Bio_DryLeaf_Rustle_S3	C:\Users\wzq\PycharmProjects\PythonProject\PythonProject\EdgeAI_Sound_Stage0_FeaturePractice\data\augmented\processed_slices\Bio_DryLeaf_Rustle_S3\Bio_DryLeaf_Rustle_S3_fix_0136.wav	158.80355834960938
train	6	背景噪声	Bio_DryLeaf_Rustle_S3	C:\Users\wzq\PycharmProjects\PythonProject\PythonProject\EdgeAI_Sound_Stage0_FeaturePractice\data\augmented\processed_slices\Bio_DryLeaf_Rustle_S3\Bio_DryLeaf_Rustle_S3_fix_0137.wav	130.17724609375
train	6	背景噪声	Bio_DryLeaf_Rustle_S3	C:\Users\wzq\PycharmProjects\PythonProject\PythonProject\EdgeAI_Sound_Stage0_FeaturePractice\data\augmented\processed_slices\Bio_DryLeaf_Rustle_S3\Bio_DryLeaf_Rustle_S3_fix_0138.wav	139.77748107910156
train	6	背景噪声	Bio_DryLeaf_Rustle_S3	C:\Users\wzq\PycharmProjects\PythonProject\PythonProject\EdgeAI_Sound_Stage0_FeaturePractice\data\augmented\processed_slices\Bio_DryLeaf_Rustle_S3\Bio_DryLeaf_Rustle_S3_fix_0139.wav	127.50861358642578
train	6	背景噪声	Bio_DryLeaf_Rustle_S3	C:\Users\wzq\PycharmProjects\PythonProject\PythonProject\EdgeAI_Sound_Stage0_FeaturePractice\data\augmented\processed_slices\Bio_DryLeaf_Rustle_S3\Bio_DryLeaf_Rustle_S3_fix_0140.wav	130.49868774414062
train	6	背景噪声	Bio_DryLeaf_Rustle_S3	C:\Users\wzq\PycharmProjects\PythonProject\PythonProject\EdgeAI_Sound_Stage0_FeaturePractice\data\augmented\processed_slices\Bio_DryLeaf_Rustle_S3\Bio_DryLeaf_Rustle_S3_fix_0141.wav	133.3256378173828
train	6	背景噪声	Bio_DryLeaf_Rustle_S3	C:\Users\wzq\PycharmProjects\PythonProject\PythonProject\EdgeAI_Sound_Stage0_FeaturePractice\data\augmented\processed_slices\Bio_DryLeaf_Rustle_S3\Bio_DryLeaf_Rustle_S3_fix_0142.wav	125.9834213256836
train	6	背景噪声	Bio_DryLeaf_Rustle_S3	C:\Users\wzq\PycharmProjects\PythonProject\PythonProject\EdgeAI_Sound_Stage0_FeaturePractice\data\augmented\processed_slices\Bio_DryLeaf_Rustle_S3\Bio_DryLeaf_Rustle_S3_fix_0143.wav	113.10087585449219
train	6	背景噪声	Bio_DryLeaf_Rustle_S3	C:\Users\wzq\PycharmProjects\PythonProject\PythonProject\EdgeAI_Sound_Stage0_FeaturePractice\data\augmented\processed_slices\Bio_DryLeaf_Rustle_S3\Bio_DryLeaf_Rustle_S3_fix_0144.wav	117.81909942626953
train	6	背景噪声	Bio_DryLeaf_Rustle_S3	C:\Users\wzq\PycharmProjects\PythonProject\PythonProject\EdgeAI_Sound_Stage0_FeaturePractice\data\augmented\processed_slices\Bio_DryLeaf_Rustle_S3\Bio_DryLeaf_Rustle_S3_fix_0145.wav	133.67144775390625
train	6	背景噪声	Bio_DryLeaf_Rustle_S3	C:\Users\wzq\PycharmProjects\PythonProject\PythonProject\EdgeAI_Sound_Stage0_FeaturePractice\data\augmented\processed_slices\Bio_DryLeaf_Rustle_S3\Bio_DryLeaf_Rustle_S3_fix_0146.wav	142.07958984375
train	6	背景噪声	Bio_DryLeaf_Rustle_S3	C:\Users\wzq\PycharmProjects\PythonProject\PythonProject\EdgeAI_Sound_Stage0_FeaturePractice\data\augmented\processed_slices\Bio_DryLeaf_Rustle_S3\Bio_DryLeaf_Rustle_S3_fix_0147.wav	135.90673828125
train	6	背景噪声	Bio_DryLeaf_Rustle_S3	C:\Users\wzq\PycharmProjects\PythonProject\PythonProject\EdgeAI_Sound_Stage0_FeaturePractice\data\augmented\processed_slices\Bio_DryLeaf_Rustle_S3\Bio_DryLeaf_Rustle_S3_fix_0148.wav	127.92019653320312
train	6	背景噪声	Bio_DryLeaf_Rustle_S3	C:\Users\wzq\PycharmProjects\PythonProject\PythonProject\EdgeAI_Sound_Stage0_FeaturePractice\data\augmented\processed_slices\Bio_DryLeaf_Rustle_S3\Bio_DryLeaf_Rustle_S3_fix_0149.wav	126.37631225585938
train	6	背景噪声	Bio_DryLeaf_Rustle_S3	C:\Users\wzq\PycharmProjects\PythonProject\PythonProject\EdgeAI_Sound_Stage0_FeaturePractice\data\augmented\processed_slices\Bio_DryLeaf_Rustle_S3\Bio_DryLeaf_Rustle_S3_fix_0150.wav	132.6313018798828
train	6	背景噪声	Bio_DryLeaf_Rustle_S3	C:\Users\wzq\PycharmProjects\PythonProject\PythonProject\EdgeAI_Sound_Stage0_FeaturePractice\data\augmented\processed_slices\Bio_DryLeaf_Rustle_S3\Bio_DryLeaf_Rustle_S3_fix_0151.wav	130.0188446044922
train	6	背景噪声	Bio_DryLeaf_Rustle_S3	C:\Users\wzq\PycharmProjects\PythonProject\PythonProject\EdgeAI_Sound_Stage0_FeaturePractice\data\augmented\processed_slices\Bio_DryLeaf_Rustle_S3\Bio_DryLeaf_Rustle_S3_fix_0152.wav	129.36074829101562
train	6	背景噪声	Bio_DryLeaf_Rustle_S3	C:\Users\wzq\PycharmProjects\PythonProject\PythonProject\EdgeAI_Sound_Stage0_FeaturePractice\data\augmented\processed_slices\Bio_DryLeaf_Rustle_S3\Bio_DryLeaf_Rustle_S3_fix_0153.wav	150.81373596191406
train	6	背景噪声	Bio_DryLeaf_Rustle_S3	C:\Users\wzq\PycharmProjects\PythonProject\PythonProject\EdgeAI_Sound_Stage0_FeaturePractice\data\augmented\processed_slices\Bio_DryLeaf_Rustle_S3\Bio_DryLeaf_Rustle_S3_fix_0154.wav	131.79083251953125
train	6	背景噪声	Bio_DryLeaf_Rustle_S3	C:\Users\wzq\PycharmProjects\PythonProject\PythonProject\EdgeAI_Sound_Stage0_FeaturePractice\data\augmented\processed_slices\Bio_DryLeaf_Rustle_S3\Bio_DryLeaf_Rustle_S3_fix_0155.wav	166.04177856445312
train	6	背景噪声	Bio_DryLeaf_Rustle_S3	C:\Users\wzq\PycharmProjects\PythonProject\PythonProject\EdgeAI_Sound_Stage0_FeaturePractice\data\augmented\processed_slices\Bio_DryLeaf_Rustle_S3\Bio_DryLeaf_Rustle_S3_fix_0156.wav	137.9445037841797
train	6	背景噪声	Bio_DryLeaf_Rustle_S3	C:\Users\wzq\PycharmProjects\PythonProject\PythonProject\EdgeAI_Sound_Stage0_FeaturePractice\data\augmented\processed_slices\Bio_DryLeaf_Rustle_S3\Bio_DryLeaf_Rustle_S3_fix_0157.wav	160.94627380371094
train	6	背景噪声	Bio_DryLeaf_Rustle_S3	C:\Users\wzq\PycharmProjects\PythonProject\PythonProject\EdgeAI_Sound_Stage0_FeaturePractice\data\augmented\processed_slices\Bio_DryLeaf_Rustle_S3\Bio_DryLeaf_Rustle_S3_fix_0158.wav	135.78451538085938
train	6	背景噪声	Bio_DryLeaf_Rustle_S3	C:\Users\wzq\PycharmProjects\PythonProject\PythonProject\EdgeAI_Sound_Stage0_FeaturePractice\data\augmented\processed_slices\Bio_DryLeaf_Rustle_S3\Bio_DryLeaf_Rustle_S3_fix_0159.wav	128.1824951171875
train	6	背景噪声	Bio_DryLeaf_Rustle_S3	C:\Users\wzq\PycharmProjects\PythonProject\PythonProject\EdgeAI_Sound_Stage0_FeaturePractice\data\augmented\processed_slices\Bio_DryLeaf_Rustle_S3\Bio_DryLeaf_Rustle_S3_fix_0160.wav	126.14691162109375
train	6	背景噪声	Bio_DryLeaf_Rustle_S3	C:\Users\wzq\PycharmProjects\PythonProject\PythonProject\EdgeAI_Sound_Stage0_FeaturePractice\data\augmented\processed_slices\Bio_DryLeaf_Rustle_S3\Bio_DryLeaf_Rustle_S3_fix_0161.wav	145.59017944335938
train	6	背景噪声	Bio_DryLeaf_Rustle_S3	C:\Users\wzq\PycharmProjects\PythonProject\PythonProject\EdgeAI_Sound_Stage0_FeaturePractice\data\augmented\processed_slices\Bio_DryLeaf_Rustle_S3\Bio_DryLeaf_Rustle_S3_fix_0162.wav	162.05921936035156
train	6	背景噪声	Bio_DryLeaf_Rustle_S3	C:\Users\wzq\PycharmProjects\PythonProject\PythonProject\EdgeAI_Sound_Stage0_FeaturePractice\data\augmented\processed_slices\Bio_DryLeaf_Rustle_S3\Bio_DryLeaf_Rustle_S3_fix_0163.wav	130.35411071777344
train	6	背景噪声	Bio_DryLeaf_Rustle_S3	C:\Users\wzq\PycharmProjects\PythonProject\PythonProject\EdgeAI_Sound_Stage0_FeaturePractice\data\augmented\processed_slices\Bio_DryLeaf_Rustle_S3\Bio_DryLeaf_Rustle_S3_fix_0164.wav	147.2075653076172
train	6	背景噪声	Bio_DryLeaf_Rustle_S3	C:\Users\wzq\PycharmProjects\PythonProject\PythonProject\EdgeAI_Sound_Stage0_FeaturePractice\data\augmented\processed_slices\Bio_DryLeaf_Rustle_S3\Bio_DryLeaf_Rustle_S3_fix_0165.wav	166.04177856445312
train	6	背景噪声	Bio_DryLeaf_Rustle_S3	C:\Users\wzq\PycharmProjects\PythonProject\PythonProject\EdgeAI_Sound_Stage0_FeaturePractice\data\augmented\processed_slices\Bio_DryLeaf_Rustle_S3\Bio_DryLeaf_Rustle_S3_fix_0166.wav	161.7295684814453
train	6	背景噪声	Bio_DryLeaf_Rustle_S3	C:\Users\wzq\PycharmProjects\PythonProject\PythonProject\EdgeAI_Sound_Stage0_FeaturePractice\data\augmented\processed_slices\Bio_DryLeaf_Rustle_S3\Bio_DryLeaf_Rustle_S3_fix_0167.wav	166.04177856445312
train	6	背景噪声	Bio_DryLeaf_Rustle_S3	C:\Users\wzq\PycharmProjects\PythonProject\PythonProject\EdgeAI_Sound_Stage0_FeaturePractice\data\augmented\processed_slices\Bio_DryLeaf_Rustle_S3\Bio_DryLeaf_Rustle_S3_fix_0168.wav	162.4737091064453
train	6	背景噪声	Bio_DryLeaf_Rustle_S3	C:\Users\wzq\PycharmProjects\PythonProject\PythonProject\EdgeAI_Sound_Stage0_FeaturePractice\data\augmented\processed_slices\Bio_DryLeaf_Rustle_S3\Bio_DryLeaf_Rustle_S3_fix_0169.wav	166.04177856445312
train	6	背景噪声	Bio_DryLeaf_Rustle_S3	C:\Users\wzq\PycharmProjects\PythonProject\PythonProject\EdgeAI_Sound_Stage0_FeaturePractice\data\augmented\processed_slices\Bio_DryLeaf_Rustle_S3\Bio_DryLeaf_Rustle_S3_fix_0170.wav	150.2056427001953
train	6	背景噪声	Bio_DryLeaf_Rustle_S3	C:\Users\wzq\PycharmProjects\PythonProject\PythonProject\EdgeAI_Sound_Stage0_FeaturePractice\data\augmented\processed_slices\Bio_DryLeaf_Rustle_S3\Bio_DryLeaf_Rustle_S3_fix_0171.wav	140.81671142578125
train	6	背景噪声	Bio_DryLeaf_Rustle_S3	C:\Users\wzq\PycharmProjects\PythonProject\PythonProject\EdgeAI_Sound_Stage0_FeaturePractice\data\augmented\processed_slices\Bio_DryLeaf_Rustle_S3\Bio_DryLeaf_Rustle_S3_fix_0172.wav	166.04177856445312
train	6	背景噪声	Bio_DryLeaf_Rustle_S3	C:\Users\wzq\PycharmProjects\PythonProject\PythonProject\EdgeAI_Sound_Stage0_FeaturePractice\data\augmented\processed_slices\Bio_DryLeaf_Rustle_S3\Bio_DryLeaf_Rustle_S3_fix_0173.wav	166.04177856445312
train	6	背景噪声	Bio_DryTwig_Snap_S1	C:\Users\wzq\PycharmProjects\PythonProject\PythonProject\EdgeAI_Sound_Stage0_FeaturePractice\data\augmented\processed_slices\Bio_DryTwig_Snap_S1\Bio_DryTwig_Snap_S1_fix_0000.wav	166.04177856445312
train	6	背景噪声	Bio_DryTwig_Snap_S1	C:\Users\wzq\PycharmProjects\PythonProject\PythonProject\EdgeAI_Sound_Stage0_FeaturePractice\data\augmented\processed_slices\Bio_DryTwig_Snap_S1\Bio_DryTwig_Snap_S1_fix_0001.wav	153.32470703125
train	6	背景噪声	Bio_DryTwig_Snap_S1	C:\Users\wzq\PycharmProjects\PythonProject\PythonProject\EdgeAI_Sound_Stage0_FeaturePractice\data\augmented\processed_slices\Bio_DryTwig_Snap_S1\Bio_DryTwig_Snap_S1_fix_0002.wav	142.4837646484375
train	6	背景噪声	Bio_DryTwig_Snap_S1	C:\Users\wzq\PycharmProjects\PythonProject\PythonProject\EdgeAI_Sound_Stage0_FeaturePractice\data\augmented\processed_slices\Bio_DryTwig_Snap_S1\Bio_DryTwig_Snap_S1_fix_0003.wav	166.04177856445312
train	6	背景噪声	Bio_DryTwig_Snap_S1	C:\Users\wzq\PycharmProjects\PythonProject\PythonProject\EdgeAI_Sound_Stage0_FeaturePractice\data\augmented\processed_slices\Bio_DryTwig_Snap_S1\Bio_DryTwig_Snap_S1_fix_0004.wav	129.78196716308594
train	6	背景噪声	Bio_DryTwig_Snap_S1	C:\Users\wzq\PycharmProjects\PythonProject\PythonProject\EdgeAI_Sound_Stage0_FeaturePractice\data\augmented\processed_slices\Bio_DryTwig_Snap_S1\Bio_DryTwig_Snap_S1_fix_0005.wav	153.93495178222656
train	6	背景噪声	Bio_DryTwig_Snap_S1	C:\Users\wzq\PycharmProjects\PythonProject\PythonProject\EdgeAI_Sound_Stage0_FeaturePractice\data\augmented\processed_slices\Bio_DryTwig_Snap_S1\Bio_DryTwig_Snap_S1_fix_0006.wav	158.58380126953125
train	6	背景噪声	Bio_DryTwig_Snap_S1	C:\Users\wzq\PycharmProjects\PythonProject\PythonProject\EdgeAI_Sound_Stage0_FeaturePractice\data\augmented\processed_slices\Bio_DryTwig_Snap_S1\Bio_DryTwig_Snap_S1_fix_0007.wav	102.65935516357422
train	6	背景噪声	Bio_DryTwig_Snap_S1	C:\Users\wzq\PycharmProjects\PythonProject\PythonProject\EdgeAI_Sound_Stage0_FeaturePractice\data\augmented\processed_slices\Bio_DryTwig_Snap_S1\Bio_DryTwig_Snap_S1_fix_0008.wav	107.6490478515625
train	6	背景噪声	Bio_DryTwig_Snap_S1	C:\Users\wzq\PycharmProjects\PythonProject\PythonProject\EdgeAI_Sound_Stage0_FeaturePractice\data\augmented\processed_slices\Bio_DryTwig_Snap_S1\Bio_DryTwig_Snap_S1_fix_0009.wav	109.86734008789062
train	6	背景噪声	Bio_DryTwig_Snap_S1	C:\Users\wzq\PycharmProjects\PythonProject\PythonProject\EdgeAI_Sound_Stage0_FeaturePractice\data\augmented\processed_slices\Bio_DryTwig_Snap_S1\Bio_DryTwig_Snap_S1_fix_0010.wav	113.90709686279297
train	6	背景噪声	Bio_DryTwig_Snap_S1	C:\Users\wzq\PycharmProjects\PythonProject\PythonProject\EdgeAI_Sound_Stage0_FeaturePractice\data\augmented\processed_slices\Bio_DryTwig_Snap_S1\Bio_DryTwig_Snap_S1_fix_0011.wav	118.11734771728516
train	6	背景噪声	Bio_DryTwig_Snap_S1	C:\Users\wzq\PycharmProjects\PythonProject\PythonProject\EdgeAI_Sound_Stage0_FeaturePractice\data\augmented\processed_slices\Bio_DryTwig_Snap_S1\Bio_DryTwig_Snap_S1_fix_0012.wav	121.44799041748047
train	6	背景噪声	Bio_DryTwig_Snap_S1	C:\Users\wzq\PycharmProjects\PythonProject\PythonProject\EdgeAI_Sound_Stage0_FeaturePractice\data\augmented\processed_slices\Bio_DryTwig_Snap_S1\Bio_DryTwig_Snap_S1_fix_0013.wav	124.4761734008789
train	6	背景噪声	Bio_DryTwig_Snap_S1	C:\Users\wzq\PycharmProjects\PythonProject\PythonProject\EdgeAI_Sound_Stage0_FeaturePractice\data\augmented\processed_slices\Bio_DryTwig_Snap_S1\Bio_DryTwig_Snap_S1_fix_0014.wav	135.8192901611328
train	6	背景噪声	Bio_DryTwig_Snap_S1	C:\Users\wzq\PycharmProjects\PythonProject\PythonProject\EdgeAI_Sound_Stage0_FeaturePractice\data\augmented\processed_slices\Bio_DryTwig_Snap_S1\Bio_DryTwig_Snap_S1_fix_0015.wav	166.04177856445312
train	6	背景噪声	Bio_DryTwig_Snap_S1	C:\Users\wzq\PycharmProjects\PythonProject\PythonProject\EdgeAI_Sound_Stage0_FeaturePractice\data\augmented\processed_slices\Bio_DryTwig_Snap_S1\Bio_DryTwig_Snap_S1_fix_0016.wav	147.18312072753906
train	6	背景噪声	Bio_DryTwig_Snap_S1	C:\Users\wzq\PycharmProjects\PythonProject\PythonProject\EdgeAI_Sound_Stage0_FeaturePractice\data\augmented\processed_slices\Bio_DryTwig_Snap_S1\Bio_DryTwig_Snap_S1_fix_0017.wav	160.88504028320312
train	6	背景噪声	Bio_DryTwig_Snap_S1	C:\Users\wzq\PycharmProjects\PythonProject\PythonProject\EdgeAI_Sound_Stage0_FeaturePractice\data\augmented\processed_slices\Bio_DryTwig_Snap_S1\Bio_DryTwig_Snap_S1_fix_0018.wav	144.80453491210938
train	6	背景噪声	Bio_DryTwig_Snap_S1	C:\Users\wzq\PycharmProjects\PythonProject\PythonProject\EdgeAI_Sound_Stage0_FeaturePractice\data\augmented\processed_slices\Bio_DryTwig_Snap_S1\Bio_DryTwig_Snap_S1_fix_0019.wav	134.4440155029297
train	6	背景噪声	Bio_DryTwig_Snap_S1	C:\Users\wzq\PycharmProjects\PythonProject\PythonProject\EdgeAI_Sound_Stage0_FeaturePractice\data\augmented\processed_slices\Bio_DryTwig_Snap_S1\Bio_DryTwig_Snap_S1_fix_0020.wav	130.79537963867188
train	6	背景噪声	Bio_DryTwig_Snap_S1	C:\Users\wzq\PycharmProjects\PythonProject\PythonProject\EdgeAI_Sound_Stage0_FeaturePractice\data\augmented\processed_slices\Bio_DryTwig_Snap_S1\Bio_DryTwig_Snap_S1_fix_0021.wav	137.7025146484375
train	6	背景噪声	Bio_DryTwig_Snap_S1	C:\Users\wzq\PycharmProjects\PythonProject\PythonProject\EdgeAI_Sound_Stage0_FeaturePractice\data\augmented\processed_slices\Bio_DryTwig_Snap_S1\Bio_DryTwig_Snap_S1_fix_0022.wav	125.86415100097656
train	6	背景噪声	Bio_DryTwig_Snap_S1	C:\Users\wzq\PycharmProjects\PythonProject\PythonProject\EdgeAI_Sound_Stage0_FeaturePractice\data\augmented\processed_slices\Bio_DryTwig_Snap_S1\Bio_DryTwig_Snap_S1_fix_0023.wav	151.9570770263672
train	6	背景噪声	Bio_DryTwig_Snap_S1	C:\Users\wzq\PycharmProjects\PythonProject\PythonProject\EdgeAI_Sound_Stage0_FeaturePractice\data\augmented\processed_slices\Bio_DryTwig_Snap_S1\Bio_DryTwig_Snap_S1_fix_0024.wav	159.15545654296875
train	6	背景噪声	Bio_DryTwig_Snap_S1	C:\Users\wzq\PycharmProjects\PythonProject\PythonProject\EdgeAI_Sound_Stage0_FeaturePractice\data\augmented\processed_slices\Bio_DryTwig_Snap_S1\Bio_DryTwig_Snap_S1_fix_0025.wav	166.04177856445312
train	6	背景噪声	Bio_DryTwig_Snap_S1	C:\Users\wzq\PycharmProjects\PythonProject\PythonProject\EdgeAI_Sound_Stage0_FeaturePractice\data\augmented\processed_slices\Bio_DryTwig_Snap_S1\Bio_DryTwig_Snap_S1_fix_0026.wav	131.95761108398438
train	6	背景噪声	Bio_DryTwig_Snap_S1	C:\Users\wzq\PycharmProjects\PythonProject\PythonProject\EdgeAI_Sound_Stage0_FeaturePractice\data\augmented\processed_slices\Bio_DryTwig_Snap_S1\Bio_DryTwig_Snap_S1_fix_0027.wav	166.04177856445312
train	6	背景噪声	Bio_DryTwig_Snap_S1	C:\Users\wzq\PycharmProjects\PythonProject\PythonProject\EdgeAI_Sound_Stage0_FeaturePractice\data\augmented\processed_slices\Bio_DryTwig_Snap_S1\Bio_DryTwig_Snap_S1_fix_0028.wav	160.9058837890625
train	6	背景噪声	Bio_DryTwig_Snap_S1	C:\Users\wzq\PycharmProjects\PythonProject\PythonProject\EdgeAI_Sound_Stage0_FeaturePractice\data\augmented\processed_slices\Bio_DryTwig_Snap_S1\Bio_DryTwig_Snap_S1_fix_0029.wav	166.04177856445312
train	6	背景噪声	Bio_DryTwig_Snap_S1	C:\Users\wzq\PycharmProjects\PythonProject\PythonProject\EdgeAI_Sound_Stage0_FeaturePractice\data\augmented\processed_slices\Bio_DryTwig_Snap_S1\Bio_DryTwig_Snap_S1_fix_0030.wav	166.04177856445312
train	6	背景噪声	Bio_DryTwig_Snap_S1	C:\Users\wzq\PycharmProjects\PythonProject\PythonProject\EdgeAI_Sound_Stage0_FeaturePractice\data\augmented\processed_slices\Bio_DryTwig_Snap_S1\Bio_DryTwig_Snap_S1_fix_0031.wav	166.04177856445312
train	6	背景噪声	Bio_DryTwig_Snap_S1	C:\Users\wzq\PycharmProjects\PythonProject\PythonProject\EdgeAI_Sound_Stage0_FeaturePractice\data\augmented\processed_slices\Bio_DryTwig_Snap_S1\Bio_DryTwig_Snap_S1_fix_0032.wav	127.26439666748047
train	6	背景噪声	Bio_DryTwig_Snap_S1	C:\Users\wzq\PycharmProjects\PythonProject\PythonProject\EdgeAI_Sound_Stage0_FeaturePractice\data\augmented\processed_slices\Bio_DryTwig_Snap_S1\Bio_DryTwig_Snap_S1_fix_0033.wav	122.16090393066406
train	6	背景噪声	Bio_DryTwig_Snap_S1	C:\Users\wzq\PycharmProjects\PythonProject\PythonProject\EdgeAI_Sound_Stage0_FeaturePractice\data\augmented\processed_slices\Bio_DryTwig_Snap_S1\Bio_DryTwig_Snap_S1_fix_0034.wav	132.80857849121094
train	6	背景噪声	Bio_DryTwig_Snap_S1	C:\Users\wzq\PycharmProjects\PythonProject\PythonProject\EdgeAI_Sound_Stage0_FeaturePractice\data\augmented\processed_slices\Bio_DryTwig_Snap_S1\Bio_DryTwig_Snap_S1_fix_0035.wav	153.84072875976562
train	6	背景噪声	Bio_DryTwig_Snap_S1	C:\Users\wzq\PycharmProjects\PythonProject\PythonProject\EdgeAI_Sound_Stage0_FeaturePractice\data\augmented\processed_slices\Bio_DryTwig_Snap_S1\Bio_DryTwig_Snap_S1_fix_0036.wav	117.38695526123047
train	6	背景噪声	Bio_DryTwig_Snap_S1	C:\Users\wzq\PycharmProjects\PythonProject\PythonProject\EdgeAI_Sound_Stage0_FeaturePractice\data\augmented\processed_slices\Bio_DryTwig_Snap_S1\Bio_DryTwig_Snap_S1_fix_0037.wav	113.46082305908203
train	6	背景噪声	Bio_DryTwig_Snap_S1	C:\Users\wzq\PycharmProjects\PythonProject\PythonProject\EdgeAI_Sound_Stage0_FeaturePractice\data\augmented\processed_slices\Bio_DryTwig_Snap_S1\Bio_DryTwig_Snap_S1_fix_0038.wav	108.95469665527344
train	6	背景噪声	Bio_DryTwig_Snap_S1	C:\Users\wzq\PycharmProjects\PythonProject\PythonProject\EdgeAI_Sound_Stage0_FeaturePractice\data\augmented\processed_slices\Bio_DryTwig_Snap_S1\Bio_DryTwig_Snap_S1_fix_0039.wav	113.60894775390625
train	6	背景噪声	Bio_DryTwig_Snap_S1	C:\Users\wzq\PycharmProjects\PythonProject\PythonProject\EdgeAI_Sound_Stage0_FeaturePractice\data\augmented\processed_slices\Bio_DryTwig_Snap_S1\Bio_DryTwig_Snap_S1_fix_0040.wav	118.23173522949219
train	6	背景噪声	Bio_DryTwig_Snap_S1	C:\Users\wzq\PycharmProjects\PythonProject\PythonProject\EdgeAI_Sound_Stage0_FeaturePractice\data\augmented\processed_slices\Bio_DryTwig_Snap_S1\Bio_DryTwig_Snap_S1_fix_0041.wav	121.75775909423828
train	6	背景噪声	Bio_DryTwig_Snap_S1	C:\Users\wzq\PycharmProjects\PythonProject\PythonProject\EdgeAI_Sound_Stage0_FeaturePractice\data\augmented\processed_slices\Bio_DryTwig_Snap_S1\Bio_DryTwig_Snap_S1_fix_0042.wav	123.89701080322266
train	6	背景噪声	Bio_DryTwig_Snap_S1	C:\Users\wzq\PycharmProjects\PythonProject\PythonProject\EdgeAI_Sound_Stage0_FeaturePractice\data\augmented\processed_slices\Bio_DryTwig_Snap_S1\Bio_DryTwig_Snap_S1_fix_0043.wav	139.24632263183594
train	6	背景噪声	Bio_DryTwig_Snap_S1	C:\Users\wzq\PycharmProjects\PythonProject\PythonProject\EdgeAI_Sound_Stage0_FeaturePractice\data\augmented\processed_slices\Bio_DryTwig_Snap_S1\Bio_DryTwig_Snap_S1_fix_0044.wav	145.11590576171875
train	6	背景噪声	Bio_DryTwig_Snap_S1	C:\Users\wzq\PycharmProjects\PythonProject\PythonProject\EdgeAI_Sound_Stage0_FeaturePractice\data\augmented\processed_slices\Bio_DryTwig_Snap_S1\Bio_DryTwig_Snap_S1_fix_0045.wav	134.32992553710938
train	6	背景噪声	Bio_DryTwig_Snap_S1	C:\Users\wzq\PycharmProjects\PythonProject\PythonProject\EdgeAI_Sound_Stage0_FeaturePractice\data\augmented\processed_slices\Bio_DryTwig_Snap_S1\Bio_DryTwig_Snap_S1_fix_0046.wav	151.43328857421875
train	6	背景噪声	Bio_DryTwig_Snap_S1	C:\Users\wzq\PycharmProjects\PythonProject\PythonProject\EdgeAI_Sound_Stage0_FeaturePractice\data\augmented\processed_slices\Bio_DryTwig_Snap_S1\Bio_DryTwig_Snap_S1_fix_0047.wav	147.06414794921875
train	6	背景噪声	Bio_DryTwig_Snap_S1	C:\Users\wzq\PycharmProjects\PythonProject\PythonProject\EdgeAI_Sound_Stage0_FeaturePractice\data\augmented\processed_slices\Bio_DryTwig_Snap_S1\Bio_DryTwig_Snap_S1_fix_0048.wav	140.21563720703125
train	6	背景噪声	Bio_DryTwig_Snap_S1	C:\Users\wzq\PycharmProjects\PythonProject\PythonProject\EdgeAI_Sound_Stage0_FeaturePractice\data\augmented\processed_slices\Bio_DryTwig_Snap_S1\Bio_DryTwig_Snap_S1_fix_0049.wav	157.78883361816406
train	6	背景噪声	Bio_DryTwig_Snap_S1	C:\Users\wzq\PycharmProjects\PythonProject\PythonProject\EdgeAI_Sound_Stage0_FeaturePractice\data\augmented\processed_slices\Bio_DryTwig_Snap_S1\Bio_DryTwig_Snap_S1_fix_0050.wav	166.04177856445312
train	6	背景噪声	Bio_DryTwig_Snap_S1	C:\Users\wzq\PycharmProjects\PythonProject\PythonProject\EdgeAI_Sound_Stage0_FeaturePractice\data\augmented\processed_slices\Bio_DryTwig_Snap_S1\Bio_DryTwig_Snap_S1_fix_0051.wav	166.04177856445312
train	6	背景噪声	Bio_DryTwig_Snap_S1	C:\Users\wzq\PycharmProjects\PythonProject\PythonProject\EdgeAI_Sound_Stage0_FeaturePractice\data\augmented\processed_slices\Bio_DryTwig_Snap_S1\Bio_DryTwig_Snap_S1_fix_0052.wav	166.04177856445312
train	6	背景噪声	Bio_DryTwig_Snap_S1	C:\Users\wzq\PycharmProjects\PythonProject\PythonProject\EdgeAI_Sound_Stage0_FeaturePractice\data\augmented\processed_slices\Bio_DryTwig_Snap_S1\Bio_DryTwig_Snap_S1_fix_0053.wav	123.6511459350586
train	6	背景噪声	Bio_DryTwig_Snap_S1	C:\Users\wzq\PycharmProjects\PythonProject\PythonProject\EdgeAI_Sound_Stage0_FeaturePractice\data\augmented\processed_slices\Bio_DryTwig_Snap_S1\Bio_DryTwig_Snap_S1_fix_0054.wav	123.93942260742188
train	6	背景噪声	Bio_DryTwig_Snap_S1	C:\Users\wzq\PycharmProjects\PythonProject\PythonProject\EdgeAI_Sound_Stage0_FeaturePractice\data\augmented\processed_slices\Bio_DryTwig_Snap_S1\Bio_DryTwig_Snap_S1_fix_0055.wav	119.48726654052734
train	6	背景噪声	Bio_DryTwig_Snap_S1	C:\Users\wzq\PycharmProjects\PythonProject\PythonProject\EdgeAI_Sound_Stage0_FeaturePractice\data\augmented\processed_slices\Bio_DryTwig_Snap_S1\Bio_DryTwig_Snap_S1_fix_0056.wav	134.2621612548828
train	6	背景噪声	Bio_DryTwig_Snap_S1	C:\Users\wzq\PycharmProjects\PythonProject\PythonProject\EdgeAI_Sound_Stage0_FeaturePractice\data\augmented\processed_slices\Bio_DryTwig_Snap_S1\Bio_DryTwig_Snap_S1_fix_0057.wav	147.25457763671875
train	6	背景噪声	Bio_DryTwig_Snap_S1	C:\Users\wzq\PycharmProjects\PythonProject\PythonProject\EdgeAI_Sound_Stage0_FeaturePractice\data\augmented\processed_slices\Bio_DryTwig_Snap_S1\Bio_DryTwig_Snap_S1_fix_0058.wav	148.5277557373047
train	6	背景噪声	Bio_DryTwig_Snap_S1	C:\Users\wzq\PycharmProjects\PythonProject\PythonProject\EdgeAI_Sound_Stage0_FeaturePractice\data\augmented\processed_slices\Bio_DryTwig_Snap_S1\Bio_DryTwig_Snap_S1_fix_0059.wav	166.04177856445312
train	6	背景噪声	Bio_DryTwig_Snap_S1	C:\Users\wzq\PycharmProjects\PythonProject\PythonProject\EdgeAI_Sound_Stage0_FeaturePractice\data\augmented\processed_slices\Bio_DryTwig_Snap_S1\Bio_DryTwig_Snap_S1_fix_0060.wav	166.04177856445312
train	6	背景噪声	Bio_DryTwig_Snap_S1	C:\Users\wzq\PycharmProjects\PythonProject\PythonProject\EdgeAI_Sound_Stage0_FeaturePractice\data\augmented\processed_slices\Bio_DryTwig_Snap_S1\Bio_DryTwig_Snap_S1_fix_0061.wav	166.04177856445312
train	6	背景噪声	Bio_DryTwig_Snap_S1	C:\Users\wzq\PycharmProjects\PythonProject\PythonProject\EdgeAI_Sound_Stage0_FeaturePractice\data\augmented\processed_slices\Bio_DryTwig_Snap_S1\Bio_DryTwig_Snap_S1_fix_0062.wav	159.12876892089844
train	6	背景噪声	Bio_DryTwig_Snap_S1	C:\Users\wzq\PycharmProjects\PythonProject\PythonProject\EdgeAI_Sound_Stage0_FeaturePractice\data\augmented\processed_slices\Bio_DryTwig_Snap_S1\Bio_DryTwig_Snap_S1_fix_0063.wav	161.71548461914062
train	6	背景噪声	Bio_DryTwig_Snap_S1	C:\Users\wzq\PycharmProjects\PythonProject\PythonProject\EdgeAI_Sound_Stage0_FeaturePractice\data\augmented\processed_slices\Bio_DryTwig_Snap_S1\Bio_DryTwig_Snap_S1_fix_0064.wav	166.04177856445312
train	6	背景噪声	Bio_DryTwig_Snap_S1	C:\Users\wzq\PycharmProjects\PythonProject\PythonProject\EdgeAI_Sound_Stage0_FeaturePractice\data\augmented\processed_slices\Bio_DryTwig_Snap_S1\Bio_DryTwig_Snap_S1_fix_0065.wav	166.04177856445312
train	6	背景噪声	Bio_DryTwig_Snap_S1	C:\Users\wzq\PycharmProjects\PythonProject\PythonProject\EdgeAI_Sound_Stage0_FeaturePractice\data\augmented\processed_slices\Bio_DryTwig_Snap_S1\Bio_DryTwig_Snap_S1_fix_0066.wav	157.20428466796875
train	6	背景噪声	Bio_DryTwig_Snap_S1	C:\Users\wzq\PycharmProjects\PythonProject\PythonProject\EdgeAI_Sound_Stage0_FeaturePractice\data\augmented\processed_slices\Bio_DryTwig_Snap_S1\Bio_DryTwig_Snap_S1_fix_0067.wav	166.04177856445312
train	6	背景噪声	Bio_DryTwig_Snap_S1	C:\Users\wzq\PycharmProjects\PythonProject\PythonProject\EdgeAI_Sound_Stage0_FeaturePractice\data\augmented\processed_slices\Bio_DryTwig_Snap_S1\Bio_DryTwig_Snap_S1_fix_0068.wav	166.04177856445312
train	6	背景噪声	Bio_DryTwig_Snap_S1	C:\Users\wzq\PycharmProjects\PythonProject\PythonProject\EdgeAI_Sound_Stage0_FeaturePractice\data\augmented\processed_slices\Bio_DryTwig_Snap_S1\Bio_DryTwig_Snap_S1_fix_0069.wav	148.23419189453125
train	6	背景噪声	Bio_DryTwig_Snap_S1	C:\Users\wzq\PycharmProjects\PythonProject\PythonProject\EdgeAI_Sound_Stage0_FeaturePractice\data\augmented\processed_slices\Bio_DryTwig_Snap_S1\Bio_DryTwig_Snap_S1_fix_0070.wav	166.04177856445312
train	6	背景噪声	Bio_DryTwig_Snap_S1	C:\Users\wzq\PycharmProjects\PythonProject\PythonProject\EdgeAI_Sound_Stage0_FeaturePractice\data\augmented\processed_slices\Bio_DryTwig_Snap_S1\Bio_DryTwig_Snap_S1_fix_0071.wav	166.04177856445312
train	6	背景噪声	Bio_DryTwig_Snap_S1	C:\Users\wzq\PycharmProjects\PythonProject\PythonProject\EdgeAI_Sound_Stage0_FeaturePractice\data\augmented\processed_slices\Bio_DryTwig_Snap_S1\Bio_DryTwig_Snap_S1_fix_0072.wav	166.04177856445312
train	6	背景噪声	Bio_DryTwig_Snap_S1	C:\Users\wzq\PycharmProjects\PythonProject\PythonProject\EdgeAI_Sound_Stage0_FeaturePractice\data\augmented\processed_slices\Bio_DryTwig_Snap_S1\Bio_DryTwig_Snap_S1_fix_0073.wav	166.04177856445312
train	6	背景噪声	Bio_DryTwig_Snap_S1	C:\Users\wzq\PycharmProjects\PythonProject\PythonProject\EdgeAI_Sound_Stage0_FeaturePractice\data\augmented\processed_slices\Bio_DryTwig_Snap_S1\Bio_DryTwig_Snap_S1_fix_0074.wav	134.39712524414062
train	6	背景噪声	Bio_DryTwig_Snap_S1	C:\Users\wzq\PycharmProjects\PythonProject\PythonProject\EdgeAI_Sound_Stage0_FeaturePractice\data\augmented\processed_slices\Bio_DryTwig_Snap_S1\Bio_DryTwig_Snap_S1_fix_0075.wav	159.4115753173828
train	6	背景噪声	Bio_DryTwig_Snap_S1	C:\Users\wzq\PycharmProjects\PythonProject\PythonProject\EdgeAI_Sound_Stage0_FeaturePractice\data\augmented\processed_slices\Bio_DryTwig_Snap_S1\Bio_DryTwig_Snap_S1_fix_0076.wav	140.75762939453125
train	6	背景噪声	Bio_DryTwig_Snap_S1	C:\Users\wzq\PycharmProjects\PythonProject\PythonProject\EdgeAI_Sound_Stage0_FeaturePractice\data\augmented\processed_slices\Bio_DryTwig_Snap_S1\Bio_DryTwig_Snap_S1_fix_0077.wav	166.04177856445312
train	6	背景噪声	Bio_DryTwig_Snap_S1	C:\Users\wzq\PycharmProjects\PythonProject\PythonProject\EdgeAI_Sound_Stage0_FeaturePractice\data\augmented\processed_slices\Bio_DryTwig_Snap_S1\Bio_DryTwig_Snap_S1_fix_0078.wav	166.04177856445312
train	6	背景噪声	Bio_DryTwig_Snap_S1	C:\Users\wzq\PycharmProjects\PythonProject\PythonProject\EdgeAI_Sound_Stage0_FeaturePractice\data\augmented\processed_slices\Bio_DryTwig_Snap_S1\Bio_DryTwig_Snap_S1_fix_0079.wav	132.20968627929688
train	6	背景噪声	Bio_DryTwig_Snap_S1	C:\Users\wzq\PycharmProjects\PythonProject\PythonProject\EdgeAI_Sound_Stage0_FeaturePractice\data\augmented\processed_slices\Bio_DryTwig_Snap_S1\Bio_DryTwig_Snap_S1_fix_0080.wav	127.7079849243164
train	6	背景噪声	Bio_DryTwig_Snap_S1	C:\Users\wzq\PycharmProjects\PythonProject\PythonProject\EdgeAI_Sound_Stage0_FeaturePractice\data\augmented\processed_slices\Bio_DryTwig_Snap_S1\Bio_DryTwig_Snap_S1_fix_0081.wav	133.12672424316406
train	6	背景噪声	Bio_DryTwig_Snap_S1	C:\Users\wzq\PycharmProjects\PythonProject\PythonProject\EdgeAI_Sound_Stage0_FeaturePractice\data\augmented\processed_slices\Bio_DryTwig_Snap_S1\Bio_DryTwig_Snap_S1_fix_0082.wav	136.0277099609375
train	6	背景噪声	Bio_DryTwig_Snap_S1	C:\Users\wzq\PycharmProjects\PythonProject\PythonProject\EdgeAI_Sound_Stage0_FeaturePractice\data\augmented\processed_slices\Bio_DryTwig_Snap_S1\Bio_DryTwig_Snap_S1_fix_0083.wav	166.04177856445312
train	6	背景噪声	Bio_DryTwig_Snap_S1	C:\Users\wzq\PycharmProjects\PythonProject\PythonProject\EdgeAI_Sound_Stage0_FeaturePractice\data\augmented\processed_slices\Bio_DryTwig_Snap_S1\Bio_DryTwig_Snap_S1_fix_0084.wav	166.04177856445312
train	6	背景噪声	Bio_DryTwig_Snap_S1	C:\Users\wzq\PycharmProjects\PythonProject\PythonProject\EdgeAI_Sound_Stage0_FeaturePractice\data\augmented\processed_slices\Bio_DryTwig_Snap_S1\Bio_DryTwig_Snap_S1_fix_0085.wav	166.04177856445312
train	6	背景噪声	Bio_DryTwig_Snap_S1	C:\Users\wzq\PycharmProjects\PythonProject\PythonProject\EdgeAI_Sound_Stage0_FeaturePractice\data\augmented\processed_slices\Bio_DryTwig_Snap_S1\Bio_DryTwig_Snap_S1_fix_0086.wav	166.04177856445312
train	6	背景噪声	Bio_DryTwig_Snap_S1	C:\Users\wzq\PycharmProjects\PythonProject\PythonProject\EdgeAI_Sound_Stage0_FeaturePractice\data\augmented\processed_slices\Bio_DryTwig_Snap_S1\Bio_DryTwig_Snap_S1_fix_0087.wav	118.2998046875
train	6	背景噪声	Bio_DryTwig_Snap_S1	C:\Users\wzq\PycharmProjects\PythonProject\PythonProject\EdgeAI_Sound_Stage0_FeaturePractice\data\augmented\processed_slices\Bio_DryTwig_Snap_S1\Bio_DryTwig_Snap_S1_fix_0088.wav	117.01020812988281
train	6	背景噪声	Bio_DryTwig_Snap_S1	C:\Users\wzq\PycharmProjects\PythonProject\PythonProject\EdgeAI_Sound_Stage0_FeaturePractice\data\augmented\processed_slices\Bio_DryTwig_Snap_S1\Bio_DryTwig_Snap_S1_fix_0089.wav	121.64994812011719
train	6	背景噪声	Bio_DryTwig_Snap_S1	C:\Users\wzq\PycharmProjects\PythonProject\PythonProject\EdgeAI_Sound_Stage0_FeaturePractice\data\augmented\processed_slices\Bio_DryTwig_Snap_S1\Bio_DryTwig_Snap_S1_fix_0090.wav	122.65160369873047
train	6	背景噪声	Bio_DryTwig_Snap_S1	C:\Users\wzq\PycharmProjects\PythonProject\PythonProject\EdgeAI_Sound_Stage0_FeaturePractice\data\augmented\processed_slices\Bio_DryTwig_Snap_S1\Bio_DryTwig_Snap_S1_fix_0091.wav	130.79684448242188
train	6	背景噪声	Bio_DryTwig_Snap_S1	C:\Users\wzq\PycharmProjects\PythonProject\PythonProject\EdgeAI_Sound_Stage0_FeaturePractice\data\augmented\processed_slices\Bio_DryTwig_Snap_S1\Bio_DryTwig_Snap_S1_fix_0092.wav	166.04177856445312
train	6	背景噪声	Bio_DryTwig_Snap_S1	C:\Users\wzq\PycharmProjects\PythonProject\PythonProject\EdgeAI_Sound_Stage0_FeaturePractice\data\augmented\processed_slices\Bio_DryTwig_Snap_S1\Bio_DryTwig_Snap_S1_fix_0093.wav	152.18931579589844
train	6	背景噪声	Bio_DryTwig_Snap_S1	C:\Users\wzq\PycharmProjects\PythonProject\PythonProject\EdgeAI_Sound_Stage0_FeaturePractice\data\augmented\processed_slices\Bio_DryTwig_Snap_S1\Bio_DryTwig_Snap_S1_fix_0094.wav	166.04177856445312
train	6	背景噪声	Bio_DryTwig_Snap_S1	C:\Users\wzq\PycharmProjects\PythonProject\PythonProject\EdgeAI_Sound_Stage0_FeaturePractice\data\augmented\processed_slices\Bio_DryTwig_Snap_S1\Bio_DryTwig_Snap_S1_fix_0095.wav	166.04177856445312
train	6	背景噪声	Bio_DryTwig_Snap_S1	C:\Users\wzq\PycharmProjects\PythonProject\PythonProject\EdgeAI_Sound_Stage0_FeaturePractice\data\augmented\processed_slices\Bio_DryTwig_Snap_S1\Bio_DryTwig_Snap_S1_fix_0096.wav	151.67787170410156
train	6	背景噪声	Bio_DryTwig_Snap_S1	C:\Users\wzq\PycharmProjects\PythonProject\PythonProject\EdgeAI_Sound_Stage0_FeaturePractice\data\augmented\processed_slices\Bio_DryTwig_Snap_S1\Bio_DryTwig_Snap_S1_fix_0097.wav	166.04177856445312
train	6	背景噪声	Bio_DryTwig_Snap_S1	C:\Users\wzq\PycharmProjects\PythonProject\PythonProject\EdgeAI_Sound_Stage0_FeaturePractice\data\augmented\processed_slices\Bio_DryTwig_Snap_S1\Bio_DryTwig_Snap_S1_fix_0098.wav	166.04177856445312
train	6	背景噪声	Bio_DryTwig_Snap_S1	C:\Users\wzq\PycharmProjects\PythonProject\PythonProject\EdgeAI_Sound_Stage0_FeaturePractice\data\augmented\processed_slices\Bio_DryTwig_Snap_S1\Bio_DryTwig_Snap_S1_fix_0099.wav	166.04177856445312
train	6	背景噪声	Bio_DryTwig_Snap_S1	C:\Users\wzq\PycharmProjects\PythonProject\PythonProject\EdgeAI_Sound_Stage0_FeaturePractice\data\augmented\processed_slices\Bio_DryTwig_Snap_S1\Bio_DryTwig_Snap_S1_fix_0100.wav	159.68785095214844
train	6	背景噪声	Bio_DryTwig_Snap_S1	C:\Users\wzq\PycharmProjects\PythonProject\PythonProject\EdgeAI_Sound_Stage0_FeaturePractice\data\augmented\processed_slices\Bio_DryTwig_Snap_S1\Bio_DryTwig_Snap_S1_fix_0101.wav	166.04177856445312
train	6	背景噪声	Bio_DryTwig_Snap_S1	C:\Users\wzq\PycharmProjects\PythonProject\PythonProject\EdgeAI_Sound_Stage0_FeaturePractice\data\augmented\processed_slices\Bio_DryTwig_Snap_S1\Bio_DryTwig_Snap_S1_fix_0102.wav	166.04177856445312
train	6	背景噪声	Bio_DryTwig_Snap_S1	C:\Users\wzq\PycharmProjects\PythonProject\PythonProject\EdgeAI_Sound_Stage0_FeaturePractice\data\augmented\processed_slices\Bio_DryTwig_Snap_S1\Bio_DryTwig_Snap_S1_fix_0103.wav	166.04177856445312
train	6	背景噪声	Bio_DryTwig_Snap_S1	C:\Users\wzq\PycharmProjects\PythonProject\PythonProject\EdgeAI_Sound_Stage0_FeaturePractice\data\augmented\processed_slices\Bio_DryTwig_Snap_S1\Bio_DryTwig_Snap_S1_fix_0104.wav	160.76507568359375
train	6	背景噪声	Bio_DryTwig_Snap_S1	C:\Users\wzq\PycharmProjects\PythonProject\PythonProject\EdgeAI_Sound_Stage0_FeaturePractice\data\augmented\processed_slices\Bio_DryTwig_Snap_S1\Bio_DryTwig_Snap_S1_fix_0105.wav	166.04177856445312
train	6	背景噪声	Bio_DryTwig_Snap_S1	C:\Users\wzq\PycharmProjects\PythonProject\PythonProject\EdgeAI_Sound_Stage0_FeaturePractice\data\augmented\processed_slices\Bio_DryTwig_Snap_S1\Bio_DryTwig_Snap_S1_fix_0106.wav	166.04177856445312
train	6	背景噪声	Bio_DryTwig_Snap_S1	C:\Users\wzq\PycharmProjects\PythonProject\PythonProject\EdgeAI_Sound_Stage0_FeaturePractice\data\augmented\processed_slices\Bio_DryTwig_Snap_S1\Bio_DryTwig_Snap_S1_fix_0107.wav	166.04177856445312
train	6	背景噪声	Bio_DryTwig_Snap_S1	C:\Users\wzq\PycharmProjects\PythonProject\PythonProject\EdgeAI_Sound_Stage0_FeaturePractice\data\augmented\processed_slices\Bio_DryTwig_Snap_S1\Bio_DryTwig_Snap_S1_fix_0108.wav	166.04177856445312
train	6	背景噪声	Bio_DryTwig_Snap_S1	C:\Users\wzq\PycharmProjects\PythonProject\PythonProject\EdgeAI_Sound_Stage0_FeaturePractice\data\augmented\processed_slices\Bio_DryTwig_Snap_S1\Bio_DryTwig_Snap_S1_fix_0109.wav	160.88504028320312
train	6	背景噪声	Bio_DryTwig_Snap_S2	C:\Users\wzq\PycharmProjects\PythonProject\PythonProject\EdgeAI_Sound_Stage0_FeaturePractice\data\augmented\processed_slices\Bio_DryTwig_Snap_S2\Bio_DryTwig_Snap_S2_fix_0001.wav	166.04177856445312
train	6	背景噪声	Bio_DryTwig_Snap_S2	C:\Users\wzq\PycharmProjects\PythonProject\PythonProject\EdgeAI_Sound_Stage0_FeaturePractice\data\augmented\processed_slices\Bio_DryTwig_Snap_S2\Bio_DryTwig_Snap_S2_fix_0010.wav	166.04177856445312
train	6	背景噪声	Bio_DryTwig_Snap_S2	C:\Users\wzq\PycharmProjects\PythonProject\PythonProject\EdgeAI_Sound_Stage0_FeaturePractice\data\augmented\processed_slices\Bio_DryTwig_Snap_S2\Bio_DryTwig_Snap_S2_fix_0011.wav	166.04177856445312
train	6	背景噪声	Bio_DryTwig_Snap_S2	C:\Users\wzq\PycharmProjects\PythonProject\PythonProject\EdgeAI_Sound_Stage0_FeaturePractice\data\augmented\processed_slices\Bio_DryTwig_Snap_S2\Bio_DryTwig_Snap_S2_fix_0012.wav	166.04177856445312
train	6	背景噪声	Bio_DryTwig_Snap_S2	C:\Users\wzq\PycharmProjects\PythonProject\PythonProject\EdgeAI_Sound_Stage0_FeaturePractice\data\augmented\processed_slices\Bio_DryTwig_Snap_S2\Bio_DryTwig_Snap_S2_fix_0013.wav	152.1142578125
train	6	背景噪声	Bio_DryTwig_Snap_S2	C:\Users\wzq\PycharmProjects\PythonProject\PythonProject\EdgeAI_Sound_Stage0_FeaturePractice\data\augmented\processed_slices\Bio_DryTwig_Snap_S2\Bio_DryTwig_Snap_S2_fix_0014.wav	164.349853515625
train	6	背景噪声	Bio_DryTwig_Snap_S2	C:\Users\wzq\PycharmProjects\PythonProject\PythonProject\EdgeAI_Sound_Stage0_FeaturePractice\data\augmented\processed_slices\Bio_DryTwig_Snap_S2\Bio_DryTwig_Snap_S2_fix_0015.wav	166.04177856445312
train	6	背景噪声	Bio_DryTwig_Snap_S2	C:\Users\wzq\PycharmProjects\PythonProject\PythonProject\EdgeAI_Sound_Stage0_FeaturePractice\data\augmented\processed_slices\Bio_DryTwig_Snap_S2\Bio_DryTwig_Snap_S2_fix_0016.wav	166.04177856445312
train	6	背景噪声	Bio_DryTwig_Snap_S2	C:\Users\wzq\PycharmProjects\PythonProject\PythonProject\EdgeAI_Sound_Stage0_FeaturePractice\data\augmented\processed_slices\Bio_DryTwig_Snap_S2\Bio_DryTwig_Snap_S2_fix_0017.wav	166.04177856445312
train	6	背景噪声	Bio_DryTwig_Snap_S2	C:\Users\wzq\PycharmProjects\PythonProject\PythonProject\EdgeAI_Sound_Stage0_FeaturePractice\data\augmented\processed_slices\Bio_DryTwig_Snap_S2\Bio_DryTwig_Snap_S2_fix_0018.wav	166.04177856445312
train	6	背景噪声	Bio_DryTwig_Snap_S2	C:\Users\wzq\PycharmProjects\PythonProject\PythonProject\EdgeAI_Sound_Stage0_FeaturePractice\data\augmented\processed_slices\Bio_DryTwig_Snap_S2\Bio_DryTwig_Snap_S2_fix_0019.wav	166.04177856445312
train	6	背景噪声	Bio_DryTwig_Snap_S2	C:\Users\wzq\PycharmProjects\PythonProject\PythonProject\EdgeAI_Sound_Stage0_FeaturePractice\data\augmented\processed_slices\Bio_DryTwig_Snap_S2\Bio_DryTwig_Snap_S2_fix_0021.wav	166.04177856445312
train	6	背景噪声	Bio_DryTwig_Snap_S2	C:\Users\wzq\PycharmProjects\PythonProject\PythonProject\EdgeAI_Sound_Stage0_FeaturePractice\data\augmented\processed_slices\Bio_DryTwig_Snap_S2\Bio_DryTwig_Snap_S2_fix_0031.wav	166.04177856445312
train	6	背景噪声	Bio_DryTwig_Snap_S2	C:\Users\wzq\PycharmProjects\PythonProject\PythonProject\EdgeAI_Sound_Stage0_FeaturePractice\data\augmented\processed_slices\Bio_DryTwig_Snap_S2\Bio_DryTwig_Snap_S2_fix_0041.wav	166.04177856445312
train	6	背景噪声	Bio_DryTwig_Snap_S2	C:\Users\wzq\PycharmProjects\PythonProject\PythonProject\EdgeAI_Sound_Stage0_FeaturePractice\data\augmented\processed_slices\Bio_DryTwig_Snap_S2\Bio_DryTwig_Snap_S2_fix_0051.wav	166.04177856445312
train	6	背景噪声	Bio_DryTwig_Snap_S2	C:\Users\wzq\PycharmProjects\PythonProject\PythonProject\EdgeAI_Sound_Stage0_FeaturePractice\data\augmented\processed_slices\Bio_DryTwig_Snap_S2\Bio_DryTwig_Snap_S2_fix_0061.wav	135.29193115234375
train	6	背景噪声	Bio_DryTwig_Snap_S2	C:\Users\wzq\PycharmProjects\PythonProject\PythonProject\EdgeAI_Sound_Stage0_FeaturePractice\data\augmented\processed_slices\Bio_DryTwig_Snap_S2\Bio_DryTwig_Snap_S2_fix_0071.wav	124.47679901123047
train	6	背景噪声	Bio_DryTwig_Snap_S2	C:\Users\wzq\PycharmProjects\PythonProject\PythonProject\EdgeAI_Sound_Stage0_FeaturePractice\data\augmented\processed_slices\Bio_DryTwig_Snap_S2\Bio_DryTwig_Snap_S2_fix_0081.wav	164.16494750976562
train	6	背景噪声	Bio_DryTwig_Snap_S2	C:\Users\wzq\PycharmProjects\PythonProject\PythonProject\EdgeAI_Sound_Stage0_FeaturePractice\data\augmented\processed_slices\Bio_DryTwig_Snap_S2\Bio_DryTwig_Snap_S2_fix_0091.wav	166.04177856445312
train	6	背景噪声	Bio_DryTwig_Snap_S2	C:\Users\wzq\PycharmProjects\PythonProject\PythonProject\EdgeAI_Sound_Stage0_FeaturePractice\data\augmented\processed_slices\Bio_DryTwig_Snap_S2\Bio_DryTwig_Snap_S2_fix_0100.wav	159.9501190185547
train	6	背景噪声	Bio_DryTwig_Snap_S2	C:\Users\wzq\PycharmProjects\PythonProject\PythonProject\EdgeAI_Sound_Stage0_FeaturePractice\data\augmented\processed_slices\Bio_DryTwig_Snap_S2\Bio_DryTwig_Snap_S2_fix_0101.wav	157.6863555908203
train	6	背景噪声	Bio_DryTwig_Snap_S2	C:\Users\wzq\PycharmProjects\PythonProject\PythonProject\EdgeAI_Sound_Stage0_FeaturePractice\data\augmented\processed_slices\Bio_DryTwig_Snap_S2\Bio_DryTwig_Snap_S2_fix_0102.wav	166.04177856445312
train	6	背景噪声	Bio_DryTwig_Snap_S2	C:\Users\wzq\PycharmProjects\PythonProject\PythonProject\EdgeAI_Sound_Stage0_FeaturePractice\data\augmented\processed_slices\Bio_DryTwig_Snap_S2\Bio_DryTwig_Snap_S2_fix_0103.wav	166.04177856445312
train	6	背景噪声	Bio_DryTwig_Snap_S2	C:\Users\wzq\PycharmProjects\PythonProject\PythonProject\EdgeAI_Sound_Stage0_FeaturePractice\data\augmented\processed_slices\Bio_DryTwig_Snap_S2\Bio_DryTwig_Snap_S2_fix_0104.wav	166.04177856445312
train	6	背景噪声	Bio_DryTwig_Snap_S2	C:\Users\wzq\PycharmProjects\PythonProject\PythonProject\EdgeAI_Sound_Stage0_FeaturePractice\data\augmented\processed_slices\Bio_DryTwig_Snap_S2\Bio_DryTwig_Snap_S2_fix_0105.wav	166.04177856445312
train	6	背景噪声	Bio_DryTwig_Snap_S2	C:\Users\wzq\PycharmProjects\PythonProject\PythonProject\EdgeAI_Sound_Stage0_FeaturePractice\data\augmented\processed_slices\Bio_DryTwig_Snap_S2\Bio_DryTwig_Snap_S2_fix_0106.wav	166.04177856445312
train	6	背景噪声	Bio_DryTwig_Snap_S2	C:\Users\wzq\PycharmProjects\PythonProject\PythonProject\EdgeAI_Sound_Stage0_FeaturePractice\data\augmented\processed_slices\Bio_DryTwig_Snap_S2\Bio_DryTwig_Snap_S2_fix_0107.wav	166.04177856445312
train	6	背景噪声	Bio_DryTwig_Snap_S2	C:\Users\wzq\PycharmProjects\PythonProject\PythonProject\EdgeAI_Sound_Stage0_FeaturePractice\data\augmented\processed_slices\Bio_DryTwig_Snap_S2\Bio_DryTwig_Snap_S2_fix_0108.wav	166.04177856445312
train	6	背景噪声	Bio_DryTwig_Snap_S2	C:\Users\wzq\PycharmProjects\PythonProject\PythonProject\EdgeAI_Sound_Stage0_FeaturePractice\data\augmented\processed_slices\Bio_DryTwig_Snap_S2\Bio_DryTwig_Snap_S2_fix_0109.wav	166.04177856445312
train	6	背景噪声	Human_Far_Speech_S1	C:\Users\wzq\PycharmProjects\PythonProject\PythonProject\EdgeAI_Sound_Stage0_FeaturePractice\data\augmented\processed_slices\Human_Far_Speech_S1\Human_Far_Speech_S1_fix_0000.wav	102.07849884033203
train	6	背景噪声	Human_Far_Speech_S1	C:\Users\wzq\PycharmProjects\PythonProject\PythonProject\EdgeAI_Sound_Stage0_FeaturePractice\data\augmented\processed_slices\Human_Far_Speech_S1\Human_Far_Speech_S1_fix_0001.wav	96.3681411743164
train	6	背景噪声	Human_Far_Speech_S1	C:\Users\wzq\PycharmProjects\PythonProject\PythonProject\EdgeAI_Sound_Stage0_FeaturePractice\data\augmented\processed_slices\Human_Far_Speech_S1\Human_Far_Speech_S1_fix_0002.wav	97.95732879638672
train	6	背景噪声	Human_Far_Speech_S1	C:\Users\wzq\PycharmProjects\PythonProject\PythonProject\EdgeAI_Sound_Stage0_FeaturePractice\data\augmented\processed_slices\Human_Far_Speech_S1\Human_Far_Speech_S1_fix_0003.wav	99.63970947265625
train	6	背景噪声	Human_Far_Speech_S1	C:\Users\wzq\PycharmProjects\PythonProject\PythonProject\EdgeAI_Sound_Stage0_FeaturePractice\data\augmented\processed_slices\Human_Far_Speech_S1\Human_Far_Speech_S1_fix_0004.wav	95.10445404052734
train	6	背景噪声	Human_Far_Speech_S1	C:\Users\wzq\PycharmProjects\PythonProject\PythonProject\EdgeAI_Sound_Stage0_FeaturePractice\data\augmented\processed_slices\Human_Far_Speech_S1\Human_Far_Speech_S1_fix_0005.wav	93.48550415039062
train	6	背景噪声	Human_Far_Speech_S1	C:\Users\wzq\PycharmProjects\PythonProject\PythonProject\EdgeAI_Sound_Stage0_FeaturePractice\data\augmented\processed_slices\Human_Far_Speech_S1\Human_Far_Speech_S1_fix_0006.wav	99.29466247558594
train	6	背景噪声	Human_Far_Speech_S1	C:\Users\wzq\PycharmProjects\PythonProject\PythonProject\EdgeAI_Sound_Stage0_FeaturePractice\data\augmented\processed_slices\Human_Far_Speech_S1\Human_Far_Speech_S1_fix_0007.wav	99.12150573730469
[truncated: 252 more rows]
