# Supplementary material for: A Sensor-Based TinyML Acoustic Monitoring System for Edge-Side Animal Sound Recognition on Resource-Constrained Microcontrollers
Source: Sensors (Basel). 2026 Jun 23;26(13):3972. doi: 10.3390/s26133972 (PMC13363927; doi:10.3390/s26133972)
Supplement: Supplementary file 1 [file sensors-26-03972-s001.zip › Supplementary File S1 01_revision_result_tables/power_autonomy_measurement_template.xlsx]

## Sheet: Measurement_Template
Power Consumption and Battery Autonomy Measurement Template
Operating condition	Purpose	Supply voltage (V)	Measured current (mA)	Duration (min)	Power (W)	Estimated autonomy (h)	Estimated autonomy (days)	Measurement note	Use in paper?
Low-energy monitoring	Quiet/low-energy environment; evaluate monitoring current and trigger suppression	0.85		3	0			Do not play audio; record stable average current after startup transient.	Yes
Animal-sound playback	Representative animal-sound playback; evaluate triggered processing current	0.85		3	0			Loop playback; keep distance/volume fixed; current is measured average.	Yes
Background-sound playback	Representative background sound; evaluate non-target acoustic current	0.85		3	0			Use wind/rain/leaf sound; keep setup same as animal playback.	Yes
Mixed-operation estimate	Weighted estimate using low-energy and triggered currents	0.85			0			Optional: fill measured/estimated average current after computing duty cycle.	Optional

## Sheet: Battery_Assumptions
Battery and Power Assumptions
Parameter	Value	Unit / Note
Battery capacity	2000	mAh; editable
Battery nominal voltage	3.7	V; Li-ion typical value
DC-DC conversion efficiency	0.85	0–1; editable, conservative value
MCU supply voltage	6.29	V; use the same value as measurement supply
Usable battery energy		Wh; calculated
Measurement instrument	GPP-3323 / GDM-8352	Record actual instrument used

## Sheet: Paper_Ready_Table
Paper-ready Power Consumption and Autonomy Table
Condition	Supply voltage (V)	Measured current (mA)	Power (W)	Estimated autonomy (h)	Estimated autonomy (days)	Battery assumption	Measurement basis
Low-energy monitoring	0.85		0			Battery: 2000 mAh, 3.7 V, η=0.85	Do not play audio; record stable average current after startup transient.
Animal-sound playback	0.85		0			Battery: 2000 mAh, 3.7 V, η=0.85	Loop playback; keep distance/volume fixed; current is measured average.
Background-sound playback	0.85	0	0			Battery: 2000 mAh, 3.7 V, η=0.85	Use wind/rain/leaf sound; keep setup same as animal playback.
Mixed-operation estimate	0.85	0	0	0	0	Battery: 2000 mAh, 3.7 V, η=0.85	Optional: fill measured/estimated average current after computing duty cycle.

## Sheet: Instructions
Measurement Instructions
Step	Action	Recommended setting	Record	Notes
1	Connect power	GPP-3323 set to 5.0 V output	Confirm voltage before connecting the board	Use current limit if available.
2	Measure low-energy state	No audio playback; board remains still	Average current over about 2–3 min	Exclude startup transient.
3	Measure animal playback state	Loop representative animal sound	Average current over about 2–3 min	Same distance/volume as latency test if possible.
4	Measure background playback state	Loop representative wind/rain/leaf sound	Average current over about 2–3 min	Keep board position unchanged.
5	Fill template	Enter measured current in mA in yellow cells	Power/autonomy auto-calculate	Use Measurement_Template sheet.
6	Estimate autonomy	Use battery capacity/voltage/efficiency assumptions	Estimated autonomy in h/days	Report as estimated, not measured, unless a full discharge test is performed.
7	Write paper	Use Paper_Ready_Table sheet	Copy final values into manuscript	Mention instrument and measurement conditions.
8	Safety note	If using a multimeter, connect in series only	Never connect current meter directly across supply	GPP-3323 direct current display is safer and sufficient for this revision.
9	Optional precision check	Use GDM-8352 in series if needed	Current reading comparison	Only if you are confident with current measurement wiring.
