# Supplementary material for: A Sensor-Based TinyML Acoustic Monitoring System for Edge-Side Animal Sound Recognition on Resource-Constrained Microcontrollers
Source: Sensors (Basel). 2026 Jun 23;26(13):3972. doi: 10.3390/s26133972 (PMC13363927; doi:10.3390/s26133972)
Supplement: Supplementary file 1 [file sensors-26-03972-s001.zip › Supplementary File S1 01_revision_result_tables/revision_baseline_comparison.csv]

Model	Threshold	Train_Sub_Samples	Validation_Samples	Test_Samples	Input_Feature	Deployment_Note	Validation_Accuracy	Validation_Macro_Precision	Validation_Macro_Recall	Validation_Macro_F1	Test_Accuracy	Test_Macro_Precision	Test_Macro_Recall	Test_Macro_F1	Epochs_Run	Best_Val_Loss
Decision Tree	200	1800	450	522	24x13 MFCC flattened to 312-D	PC-side baseline for classifier comparison	0.9488888888888889	0.9453520553520552	0.9436885865457294	0.943168848182115	0.975095785440613	0.9608265794356019	0.9701436130007559	0.9646908406392478
Random Forest	200	1800	450	522	24x13 MFCC flattened to 312-D	PC-side baseline for classifier comparison	0.9911111111111112	0.9901477832512315	0.9894179894179894	0.989403453689168	0.9904214559386973	0.9848024316109422	0.9829931972789117	0.982932726496942
SVM-RBF	200	1800	450	522	24x13 MFCC flattened to 312-D	PC-side baseline for classifier comparison	0.9888888888888889	0.9871738168951791	0.9867724867724867	0.9867622724765582	0.9865900383141762	0.9795918367346939	0.9761904761904763	0.9760239760239761
KNN-k5	200	1800	450	522	24x13 MFCC flattened to 312-D	PC-side baseline for classifier comparison	0.9755555555555555	0.9731783836330697	0.9799697656840515	0.9759897608263829	0.9674329501915708	0.9572688738687135	0.9766439909297053	0.9631738403071239
Proposed MLP	200	1800	450	522	24x13 MFCC flattened to 312-D	Selected TinyML model; exported to INT8 TFLite Micro	0.9888888888888889	0.9871738168951791	0.9867724867724867	0.9867622724765582	0.9827586206896551	0.9723013236302273	0.9751322751322753	0.9721472346445014	18.0	0.03232484310865402
