# Supplementary material for: A Sensor-Based TinyML Acoustic Monitoring System for Edge-Side Animal Sound Recognition on Resource-Constrained Microcontrollers
Source: Sensors (Basel). 2026 Jun 23;26(13):3972. doi: 10.3390/s26133972 (PMC13363927; doi:10.3390/s26133972)
Supplement: Supplementary file 1 [file sensors-26-03972-s001.zip › Supplementary File S1 01_revision_result_tables/revision_mlp_multiseed_config.json]

{
  "BASE_OUTPUT_PATH": "C:\\Users\\wzq\\PycharmProjects\\PythonProject\\PythonProject\\EdgeAI_Sound_Stage0_FeaturePractice\\data\\augmented\\train_output\\revision_outputs_v2",
  "OUTPUT_PATH": "C:\\Users\\wzq\\PycharmProjects\\PythonProject\\PythonProject\\EdgeAI_Sound_Stage0_FeaturePractice\\data\\augmented\\train_output\\revision_outputs_v2\\mlp_multiseed",
  "THRESHOLD": 200,
  "SEEDS": [
    1,
    7,
    21,
    42,
    123,
    340,
    512,
    777,
    1024,
    2026
  ],
  "VAL_RATIO_FROM_TRAIN": 0.2,
  "BATCH_SIZE": 16,
  "EPOCHS": 60,
  "EARLY_STOP_PATIENCE": 8,
  "timestamp": "2026-06-11 15:34:42"
}
