# Supplementary material for: A Sensor-Based TinyML Acoustic Monitoring System for Edge-Side Animal Sound Recognition on Resource-Constrained Microcontrollers
Source: Sensors (Basel). 2026 Jun 23;26(13):3972. doi: 10.3390/s26133972 (PMC13363927; doi:10.3390/s26133972)
Supplement: Supplementary file 1 [file sensors-26-03972-s001.zip › Supplementary File S1 01_revision_result_tables/revision_mlp_multiseed_details.csv]

Seed	Threshold	Train_Sub_Samples	Validation_Samples	Test_Samples	Epochs_Run	Best_Val_Loss	Validation_Accuracy	Validation_Macro_Precision	Validation_Macro_Recall	Validation_Macro_F1	Test_Accuracy	Test_Macro_Precision	Test_Macro_Recall	Test_Macro_F1
1	200	1800	450	522	15	0.041450385004282	0.98	0.976463226800154	0.9761904761904763	0.9762592547639277	0.9846743295019157	0.9757308328736899	0.978533635676493	0.9758216937173222
7	200	1800	450	522	36	0.023346181958913803	0.9933333333333333	0.9921097770154373	0.9920634920634921	0.9920628115775162	0.9865900383141762	0.9783834586466166	0.9819349962207106	0.9792308373163392
21	200	1800	450	522	60	0.01995234563946724	0.9911111111111112	0.9909330826653662	0.9894179894179894	0.9901126637133741	0.9923371647509579	0.9875776397515528	0.9863945578231293	0.9863636363636363
42	200	1800	450	522	20	0.03292713314294815	0.9866666666666667	0.9843014128728415	0.9841269841269841	0.9841215388385199	0.9846743295019157	0.975	0.9842781557067272	0.9789571307226932
123	200	1800	450	522	60	0.012723328545689583	0.9955555555555555	0.9947570947570948	0.9962207105064248	0.9954747294014081	0.9846743295019157	0.9771428571428571	0.978533635676493	0.9760575613169762
340	200	1800	450	522	17	0.014825064688920975	0.9977777777777778	0.9974025974025974	0.9973544973544973	0.9973542705258388	0.9865900383141762	0.9780999142701271	0.9819349962207106	0.9794146353465791
512	200	1800	450	522	37	0.01135268248617649	0.9955555555555555	0.9948979591836735	0.9947089947089947	0.99470717961284	0.9885057471264368	0.9814801724747296	0.9853363567649283	0.9826197209596842
777	200	1800	450	522	52	0.02205393649637699	0.9933333333333333	0.9937730997910975	0.9920634920634921	0.9927563120109705	0.9865900383141762	0.9780035194368901	0.9790627362055934	0.9777847181481668
1024	200	1800	450	522	60	0.011689228937029839	0.9955555555555555	0.9962296379619214	0.9947089947089947	0.9954547311312856	0.9865900383141762	0.9795918367346939	0.9790627362055934	0.9777569369406105
2026	200	1800	450	522	60	0.011150560341775417	0.9911111111111112	0.9895996860282574	0.9894179894179895	0.98941435922568	0.9827586206896551	0.9738205980066444	0.9751322751322753	0.9723788870500666
