# Supplementary material for: A Sensor-Based TinyML Acoustic Monitoring System for Edge-Side Animal Sound Recognition on Resource-Constrained Microcontrollers
Source: Sensors (Basel). 2026 Jun 23;26(13):3972. doi: 10.3390/s26133972 (PMC13363927; doi:10.3390/s26133972)
Supplement: Supplementary file 1 [file sensors-26-03972-s001.zip › Supplementary File S1 01_revision_result_tables/revision_mlp_multiseed_summary.csv]

Metric	Mean	Std	Min	Max
Validation_Accuracy	0.992	0.005258737584977425	0.98	0.9977777777777778
Validation_Macro_Precision	0.9910467574478442	0.006365761193229223	0.976463226800154	0.9974025974025974
Validation_Macro_Recall	0.9906273620559334	0.006390861846820508	0.9761904761904763	0.9973544973544973
Validation_Macro_F1	0.9907717850801362	0.00637343067841885	0.9762592547639277	0.9973542705258388
Test_Accuracy	0.9863984674329501	0.00262513471150634	0.9827586206896551	0.9923371647509579
Test_Macro_Precision	0.9784830829337802	0.0038951720369000426	0.9738205980066444	0.9875776397515528
Test_Macro_Recall	0.9810204081632653	0.0035667897636961587	0.9751322751322753	0.9863945578231293
Test_Macro_F1	0.9786385757882072	0.0038277803330097177	0.9723788870500666	0.9863636363636363
Epochs_Run	41.7	19.131416861045892	15.0	60.0
Best_Val_Loss	0.02014708472415805	0.010243256913568843	0.011150560341775417	0.041450385004282
