# Supplementary material for: A Sensor-Based TinyML Acoustic Monitoring System for Edge-Side Animal Sound Recognition on Resource-Constrained Microcontrollers
Source: Sensors (Basel). 2026 Jun 23;26(13):3972. doi: 10.3390/s26133972 (PMC13363927; doi:10.3390/s26133972)
Supplement: Supplementary file 1 [file sensors-26-03972-s001.zip › Supplementary File S1 01_revision_result_tables/revision_quickclean_ablation.csv]

Setting	Threshold	Raw_Train_Samples	Raw_Test_Samples	Retained_Train_Samples	Retained_Test_Samples	Removed_Train_Samples	Removed_Test_Samples	Removed_Test_Ratio	Train_Sub_Samples	Validation_Samples	Validation_Accuracy	Validation_Macro_Precision	Validation_Macro_Recall	Validation_Macro_F1	Test_Accuracy	Test_Macro_Precision	Test_Macro_Recall	Test_Macro_F1	Retained_Train_白唇鹿	Retained_Train_藏羚羊	Retained_Train_藏野驴	Retained_Train_野牦牛	Retained_Train_金钱豹	Retained_Train_雪豹	Retained_Train_背景噪声	Retained_Train_Total	Retained_Test_白唇鹿	Retained_Test_藏羚羊	Retained_Test_藏野驴	Retained_Test_野牦牛	Retained_Test_金钱豹	Retained_Test_雪豹	Retained_Test_背景噪声	Retained_Test_Total
No amplitude threshold	None	2250	522	2250	522	0	0	0.0	1800	450	0.9822222222222222	0.9790031397174255	0.9788359788359788	0.9788287184513599	0.9808429118773946	0.9721770634258305	0.9717309145880576	0.97042413368944	270	270	270	270	270	270	630	2250	42	42	42	42	42	42	270	522
Quick Clean tau=128	128	2250	522	1347	312	903	210	0.40229885057471265	1077	270	0.9888888888888889	0.9882467880243186	0.9848698099929628	0.9865094830612071	0.9839743589743589	0.9743389529724934	0.976326530612245	0.9731558710440699	146	151	151	150	150	139	460	1347	25	21	25	25	22	19	175	312
Quick Clean tau=200	200	2250	522	2250	522	0	0	0.0	1800	450	0.9844444444444445	0.9816738816738818	0.9814814814814816	0.9815540666522404	0.9885057471264368	0.9807126511932004	0.979591836734694	0.9795454545454545	270	270	270	270	270	270	630	2250	42	42	42	42	42	42	270	522
