# Supplementary material for: A Sensor-Based TinyML Acoustic Monitoring System for Edge-Side Animal Sound Recognition on Resource-Constrained Microcontrollers
Source: Sensors (Basel). 2026 Jun 23;26(13):3972. doi: 10.3390/s26133972 (PMC13363927; doi:10.3390/s26133972)
Supplement: Supplementary file 1 [file sensors-26-03972-s001.zip › Supplementary File S1 01_revision_result_tables/revision_run_config.json]

{
  "DATA_PATH": "C:\\Users\\wzq\\PycharmProjects\\PythonProject\\PythonProject\\EdgeAI_Sound_Stage0_FeaturePractice\\data\\augmented",
  "OUTPUT_PATH": "C:\\Users\\wzq\\PycharmProjects\\PythonProject\\PythonProject\\EdgeAI_Sound_Stage0_FeaturePractice\\data\\augmented\\train_output\\revision_outputs",
  "CATEGORIES": [
    "白唇鹿",
    "藏羚羊",
    "藏野驴",
    "野牦牛",
    "金钱豹",
    "雪豹",
    "背景噪声"
  ],
  "SR": 16000,
  "N_FFT": 256,
  "HOP": 128,
  "N_MFCC": 13,
  "N_FRAMES": 24,
  "FEATURE_LEN": 312,
  "RANDOM_SEED": 42,
  "BATCH_SIZE": 16,
  "EPOCHS": 60,
  "EARLY_STOP_PATIENCE": 8,
  "VAL_RATIO_FROM_TRAIN": 0.2,
  "BG_SUBTYPES_TO_INCLUDE": [
    "Bio_DryLeaf_Rustle_S1",
    "Bio_DryLeaf_Rustle_S2",
    "Bio_DryLeaf_Rustle_S3",
    "Bio_DryTwig_Snap_S1",
    "Bio_DryTwig_Snap_S2",
    "Human_Far_Speech_S1",
    "Human_Far_Speech_S2",
    "Hydraulic_S1",
    "Hydraulic_S2",
    "Low_Freq_Thunder_S1",
    "Low_Freq_Thunder_S2",
    "Precipitation_Rain_S1",
    "Precipitation_Rain_S2",
    "Wind_Level_1_Mild_S1",
    "Wind_Level_1_Mild_S2",
    "Wind_Level_2_Strong_S1",
    "Wind_Level_2_Strong_S2"
  ],
  "MAX_PER_BG_SUBTYPE": 110,
  "TARGET_TOTAL_BG": 900,
  "timestamp": "2026-06-11 14:51:04"
}
