# Supplementary material for: A Sensor-Based TinyML Acoustic Monitoring System for Edge-Side Animal Sound Recognition on Resource-Constrained Microcontrollers
Source: Sensors (Basel). 2026 Jun 23;26(13):3972. doi: 10.3390/s26133972 (PMC13363927; doi:10.3390/s26133972)
Supplement: Supplementary file 1 [file sensors-26-03972-s001.zip › Supplementary File S1 01_revision_result_tables/revision_validation_test_summary.csv]

Model	Validation_Accuracy	Test_Accuracy	Validation_Macro_F1	Test_Macro_F1	Train_Sub_Samples	Validation_Samples	Test_Samples	Epochs_Run	Best_Val_Loss
Decision Tree	0.9488888888888889	0.975095785440613	0.943168848182115	0.9646908406392478	1800	450	522
Random Forest	0.9911111111111112	0.9904214559386973	0.989403453689168	0.982932726496942	1800	450	522
SVM-RBF	0.9888888888888889	0.9865900383141762	0.9867622724765582	0.9760239760239761	1800	450	522
KNN-k5	0.9755555555555555	0.9674329501915708	0.9759897608263829	0.9631738403071239	1800	450	522
Proposed MLP	0.9888888888888889	0.9827586206896551	0.9867622724765582	0.9721472346445014	1800	450	522	18.0	0.03232484310865402
