# Supplementary material for: A Sensor-Based TinyML Acoustic Monitoring System for Edge-Side Animal Sound Recognition on Resource-Constrained Microcontrollers
Source: Sensors (Basel). 2026 Jun 23;26(13):3972. doi: 10.3390/s26133972 (PMC13363927; doi:10.3390/s26133972)
Supplement: Supplementary file 1 [file sensors-26-03972-s001.zip › Supplementary File S1 02_edge_performance_logs/edge_perf_logs_ready/animal_playback/serial_perf_animal_playback.txt]

21:31:13.823 -> === EdgeAI_SoundSense Performance Instrumented ===
21:31:13.823 -> PERF_HEADER,total_windows,event,rms,triggered,pred_idx,pred_label,confidence,rms_us,feature_us,quant_us,invoke_us,decode_us,post_us
21:31:13.823 -> SUMMARY_HEADER,total_windows,low_energy,cooldown,triggered,accepted,trigger_ratio,accepted_ratio,avg_post_ms,max_post_ms,avg_feature_ms,max_feature_ms,avg_invoke_ms,max_invoke_ms
21:31:13.823 -> [INFO] System Ready. Performance logging enabled.
21:31:14.289 -> PERF,1,accepted,8208.34,1,6,背景噪声,0.996094,10006,290620,386,2044,23,303147
21:31:17.389 -> PERF,16,accepted,390.86,1,6,背景噪声,0.996094,11163,288917,384,2034,23,302588
21:31:20.081 -> PERF,29,accepted,316.10,1,6,背景噪声,0.996094,11107,288889,354,2034,23,302474
21:31:23.970 -> PERF,48,accepted,376.60,1,6,背景噪声,0.996094,11214,288825,378,2042,23,302550
21:31:24.137 -> SUMMARY,50,11,35,4,4,0.080000,0.080000,302.690,303.147,289.313,290.620,2.039,2.044
21:31:26.649 -> PERF,61,accepted,316.95,1,6,背景噪声,0.996094,11081,288847,354,2051,23,302421
21:31:30.532 -> PERF,80,accepted,374.36,1,6,背景噪声,0.996094,11153,288632,364,2034,23,302270
21:31:33.209 -> PERF,93,accepted,325.51,1,6,背景噪声,0.992187,11184,288915,351,2051,23,302591
21:31:34.414 -> SUMMARY,100,20,73,7,7,0.070000,0.070000,302.577,303.147,289.092,290.620,2.041,2.051
21:31:37.126 -> PERF,112,accepted,370.79,1,6,背景噪声,0.996094,11199,288910,354,2042,23,302596
21:31:39.801 -> PERF,125,accepted,324.32,1,6,背景噪声,0.996094,11118,288923,363,2051,23,302571
21:31:43.683 -> PERF,144,accepted,338.58,1,6,背景噪声,0.996094,11207,288907,386,2052,23,302641
21:31:44.688 -> SUMMARY,150,35,105,10,10,0.066667,0.066667,302.585,303.147,289.039,290.620,2.043,2.052
21:31:46.366 -> PERF,157,accepted,334.03,1,6,背景噪声,0.996094,11153,288977,380,2052,23,302670
21:31:50.275 -> PERF,176,accepted,354.63,1,6,背景噪声,0.996094,11167,288854,404,2052,24,302565
21:31:52.947 -> PERF,189,accepted,338.11,1,6,背景噪声,0.996094,11174,288809,386,2052,23,302510
21:31:54.921 -> SUMMARY,200,44,143,13,13,0.065000,0.065000,302.584,303.147,289.002,290.620,2.045,2.052
21:31:56.825 -> PERF,208,accepted,334.83,1,6,背景噪声,0.996094,11108,288832,400,2061,24,302488
21:31:59.536 -> PERF,221,accepted,335.58,1,6,背景噪声,0.996094,11131,288692,362,2034,23,302352
21:32:03.215 -> PERF,239,accepted,323.35,1,6,背景噪声,0.996094,11177,288972,393,2044,23,302675
21:32:05.218 -> SUMMARY,250,58,176,16,16,0.064000,0.064000,302.569,303.147,288.970,290.620,2.046,2.061
21:32:06.122 -> PERF,253,accepted,338.19,1,6,背景噪声,0.996094,11099,288919,394,2044,24,302544
21:32:09.804 -> PERF,271,accepted,344.58,1,6,背景噪声,0.996094,11173,288906,389,2068,24,302624
21:32:12.713 -> PERF,285,accepted,327.47,1,6,背景噪声,0.996094,11165,288907,383,2068,23,302612
21:32:15.522 -> SUMMARY,300,72,209,19,19,0.063333,0.063333,302.573,303.147,288.961,290.620,2.048,2.068
21:32:16.393 -> PERF,303,accepted,309.91,1,6,背景噪声,0.996094,11218,288955,366,2060,23,302687
21:32:19.305 -> PERF,317,accepted,311.23,1,6,背景噪声,0.996094,11119,288869,365,2051,23,302492
21:32:22.988 -> PERF,335,accepted,324.43,1,6,背景噪声,0.996094,11153,288895,359,2051,23,302547
21:32:25.795 -> SUMMARY,350,86,242,22,22,0.062857,0.062857,302.573,303.147,288.953,290.620,2.049,2.068
21:32:27.300 -> PERF,356,accepted,301.59,1,6,背景噪声,0.996094,11140,289017,353,2051,23,302649
21:32:29.779 -> PERF,368,accepted,301.22,1,6,背景噪声,0.996094,11108,288855,354,2059,23,302465
21:32:32.290 -> PERF,380,accepted,300.65,1,6,背景噪声,0.996094,11105,288813,352,2051,23,302410
21:32:36.170 -> PERF,399,accepted,377.85,1,6,背景噪声,0.996094,11149,288782,361,2042,23,302440
21:32:36.170 -> SUMMARY,400,98,276,26,26,0.065000,0.065000,302.561,303.147,288.940,290.620,2.049,2.068
21:32:38.846 -> PERF,412,accepted,313.32,1,6,背景噪声,0.996094,11156,288862,356,2050,23,302515
21:32:42.757 -> PERF,431,accepted,362.40,1,6,背景噪声,0.996094,11225,288795,360,2043,23,302511
21:32:45.433 -> PERF,444,accepted,318.81,1,6,背景噪声,0.996094,11187,288868,359,2042,23,302545
21:32:46.434 -> SUMMARY,450,107,314,29,29,0.064444,0.064444,302.557,303.147,288.930,290.620,2.049,2.068
21:32:49.307 -> PERF,463,accepted,350.88,1,6,背景噪声,0.996094,11131,288828,387,2035,23,302469
21:32:52.018 -> PERF,476,accepted,331.80,1,6,背景噪声,0.996094,11108,288997,365,2035,23,302596
21:32:55.697 -> PERF,494,accepted,307.42,1,6,背景噪声,0.996094,11085,289002,382,2062,23,302619
21:32:56.702 -> SUMMARY,500,121,347,32,32,0.064000,0.064000,302.557,303.147,288.931,290.620,2.048,2.068
21:32:58.205 -> PERF,506,accepted,300.02,1,6,背景噪声,0.996094,11071,288946,368,2035,23,302536
21:33:00.679 -> PERF,518,accepted,325.10,1,6,背景噪声,0.996094,11158,288818,371,2034,67,302516
21:33:04.575 -> PERF,537,accepted,353.07,1,6,背景噪声,0.996094,11155,288840,360,2063,23,302507
21:33:07.284 -> PERF,550,accepted,302.15,1,6,背景噪声,0.996094,11064,288990,382,2036,24,302561
