# Supplementary material for: A Sensor-Based TinyML Acoustic Monitoring System for Edge-Side Animal Sound Recognition on Resource-Constrained Microcontrollers
Source: Sensors (Basel). 2026 Jun 23;26(13):3972. doi: 10.3390/s26133972 (PMC13363927; doi:10.3390/s26133972)
Supplement: Supplementary file 1 [file sensors-26-03972-s001.zip › Supplementary File S1 02_edge_performance_logs/edge_perf_logs_ready/background_playback/serial_perf_background_playback.txt]

11:09:05.017 -> === EdgeAI_SoundSense Performance Instrumented ===
11:09:05.017 -> PERF_HEADER,total_windows,event,rms,triggered,pred_idx,pred_label,confidence,rms_us,feature_us,quant_us,invoke_us,decode_us,post_us
11:09:05.017 -> SUMMARY_HEADER,total_windows,low_energy,cooldown,triggered,accepted,trigger_ratio,accepted_ratio,avg_post_ms,max_post_ms,avg_feature_ms,max_feature_ms,avg_invoke_ms,max_invoke_ms
11:09:05.017 -> [INFO] System Ready. Performance logging enabled.
11:09:05.466 -> PERF,1,accepted,8178.58,1,6,背景噪声,0.996094,10020,290424,406,2036,24,302975
11:09:10.787 -> PERF,27,accepted,345.05,1,6,背景噪声,0.996094,11156,288850,360,2043,23,302497
11:09:15.283 -> PERF,49,accepted,325.85,1,4,金钱豹,0.839844,11074,288671,364,2050,23,302249
11:09:15.283 -> SUMMARY,50,24,23,3,3,0.060000,0.060000,302.574,302.975,289.315,290.424,2.043,2.050
11:09:20.564 -> PERF,75,accepted,481.69,1,6,背景噪声,0.996094,11234,288863,351,2042,23,302580
11:09:23.080 -> PERF,87,accepted,326.97,1,6,背景噪声,0.992187,11143,288976,356,2051,51,302643
11:09:25.461 -> SUMMARY,100,40,55,5,5,0.050000,0.050000,302.589,302.975,289.157,290.424,2.044,2.051
11:09:27.769 -> PERF,110,accepted,462.21,1,4,金钱豹,0.996094,11159,288921,356,2070,23,302597
11:09:30.259 -> PERF,122,rejected,394.22,1,4,金钱豹,0.500000,11177,288969,382,2077,11,302683
11:09:30.560 -> PERF,123,accepted,396.50,1,6,背景噪声,0.796875,11145,289004,380,2190,23,302836
11:09:34.473 -> PERF,142,accepted,482.62,1,4,金钱豹,0.953125,11191,288863,383,2051,24,302577
11:09:35.841 -> SUMMARY,150,56,85,9,8,0.060000,0.053333,302.626,302.975,289.060,290.424,2.068,2.190
11:09:36.945 -> PERF,154,accepted,431.72,1,4,金钱豹,0.996094,11241,288884,387,2061,23,302661
11:09:41.637 -> PERF,177,accepted,393.91,1,6,背景噪声,0.996094,11085,288854,379,2071,23,302477
11:09:44.144 -> PERF,189,accepted,385.42,1,6,背景噪声,0.972656,11102,288713,356,2042,23,302302
11:09:46.120 -> SUMMARY,200,67,121,12,11,0.060000,0.055000,302.590,302.975,288.999,290.424,2.065,2.190
11:09:47.433 -> PERF,205,rejected,418.36,1,6,背景噪声,0.566406,11127,288803,388,2086,11,302481
11:09:47.748 -> PERF,206,accepted,540.37,1,4,金钱豹,0.996094,11228,288802,354,2149,23,302621
11:09:50.255 -> PERF,218,accepted,414.14,1,4,金钱豹,0.796875,11090,288888,378,2078,23,302525
11:09:54.139 -> PERF,237,rejected,514.55,1,6,背景噪声,0.566406,11178,288949,415,2068,12,302687
11:09:54.439 -> PERF,238,rejected,534.75,1,6,背景噪声,0.566406,11202,288771,379,2190,12,302620
11:09:54.738 -> PERF,239,accepted,558.65,1,4,金钱豹,0.796875,11313,288845,391,2052,23,302690
11:09:56.744 -> SUMMARY,250,78,154,18,14,0.072000,0.056000,302.595,302.975,288.947,290.424,2.078,2.190
11:09:57.247 -> PERF,251,rejected,331.08,1,6,背景噪声,0.695312,11106,289028,383,2077,12,302668
11:10:02.872 -> PERF,279,accepted,334.63,1,6,背景噪声,0.996094,11123,288843,376,2043,23,302474
11:10:05.353 -> PERF,291,rejected,301.61,1,4,金钱豹,0.695312,11164,288838,387,2068,12,302532
11:10:05.754 -> PERF,293,accepted,329.51,1,6,背景噪声,0.796875,11150,288841,364,2068,23,302513
11:10:06.927 -> SUMMARY,300,106,172,22,16,0.073333,0.053333,302.586,302.975,288.936,290.424,2.076,2.190
11:10:11.647 -> PERF,322,accepted,427.50,1,4,金钱豹,0.996094,11113,288772,367,2059,23,302399
11:10:15.121 -> PERF,339,accepted,314.59,1,4,金钱豹,0.996094,11096,288668,413,2059,23,302325
11:10:17.127 -> SUMMARY,350,128,198,24,18,0.068571,0.051429,302.567,302.975,288.918,290.424,2.074,2.190
11:10:17.626 -> PERF,351,accepted,409.12,1,4,金钱豹,0.898437,11157,289007,355,2060,23,302668
11:10:21.104 -> PERF,368,accepted,334.99,1,6,背景噪声,0.996094,11166,288879,360,2043,23,302537
11:10:23.620 -> PERF,380,accepted,354.83,1,4,金钱豹,0.972656,11158,288805,367,2059,23,302478
11:10:27.403 -> SUMMARY,400,142,231,27,21,0.067500,0.052500,302.566,302.975,288.916,290.424,2.072,2.190
11:10:28.510 -> PERF,404,accepted,523.58,1,6,背景噪声,0.996094,11217,288777,386,2060,23,302530
11:10:30.989 -> PERF,416,accepted,434.62,1,6,背景噪声,0.996094,11124,289029,385,2043,23,302671
11:10:35.104 -> PERF,436,accepted,350.14,1,4,金钱豹,0.984375,11062,288965,383,2052,24,302551
11:10:37.582 -> PERF,448,accepted,488.67,1,4,金钱豹,0.917969,11191,288861,373,2068,23,302582
11:10:37.782 -> SUMMARY,450,153,266,31,25,0.068889,0.055556,302.569,302.975,288.915,290.424,2.070,2.190
11:10:42.272 -> PERF,471,accepted,311.43,1,6,背景噪声,0.996094,11188,288943,371,2044,51,302662
11:10:44.781 -> PERF,483,accepted,386.42,1,4,金钱豹,0.972656,11176,288803,352,2060,23,302479
11:10:48.261 -> PERF,500,accepted,574.69,1,4,金钱豹,0.996094,11258,288800,355,2079,23,302581
11:10:48.261 -> SUMMARY,500,169,297,34,28,0.068000,0.056000,302.569,302.975,288.909,290.424,2.069,2.190
11:10:50.773 -> PERF,512,accepted,468.92,1,4,金钱豹,0.996094,11172,288900,354,2070,23,302587
11:10:54.859 -> PERF,532,rejected,523.41,1,6,背景噪声,0.632812,11175,288880,380,2060,11,302573
11:10:55.160 -> PERF,533,rejected,556.88,1,6,背景噪声,0.695312,11180,288927,377,2148,11,302711
11:10:55.462 -> PERF,534,accepted,586.51,1,4,金钱豹,0.964844,11157,288777,365,2051,23,302553
11:10:57.978 -> PERF,546,accepted,326.54,1,4,金钱豹,0.996094,11117,288903,378,2060,23,302549
11:10:58.582 -> SUMMARY,550,177,334,39,31,0.070909,0.056364,302.572,302.975,288.905,290.424,2.070,2.190
11:11:03.465 -> PERF,573,accepted,318.50,1,6,背景噪声,0.996094,11122,288981,378,2044,23,302615
