# Supplementary material for: A Sensor-Based TinyML Acoustic Monitoring System for Edge-Side Animal Sound Recognition on Resource-Constrained Microcontrollers
Source: Sensors (Basel). 2026 Jun 23;26(13):3972. doi: 10.3390/s26133972 (PMC13363927; doi:10.3390/s26133972)
Supplement: Supplementary file 1 [file sensors-26-03972-s001.zip › Supplementary File S1 02_edge_performance_logs/edge_perf_logs_ready/low_energy/serial_perf_low_energy.txt]

20:40:59.147 -> === EdgeAI_SoundSense Performance Instrumented ===
20:40:59.147 -> PERF_HEADER,total_windows,event,rms,triggered,pred_idx,pred_label,confidence,rms_us,feature_us,quant_us,invoke_us,decode_us,post_us
20:40:59.147 -> SUMMARY_HEADER,total_windows,low_energy,cooldown,triggered,accepted,trigger_ratio,accepted_ratio,avg_post_ms,max_post_ms,avg_feature_ms,max_feature_ms,avg_invoke_ms,max_invoke_ms
20:40:59.147 -> [INFO] System Ready. Performance logging enabled.
20:40:59.605 -> PERF,1,accepted,8204.14,1,6,背景噪声,0.996094,10016,290592,383,2044,23,303123
20:41:09.222 -> SUMMARY,50,38,11,1,1,0.020000,0.020000,303.123,303.123,290.592,290.592,2.044,2.044
20:41:19.217 -> SUMMARY,100,88,11,1,1,0.010000,0.010000,303.123,303.123,290.592,290.592,2.044,2.044
20:41:29.219 -> SUMMARY,150,138,11,1,1,0.006667,0.006667,303.123,303.123,290.592,290.592,2.044,2.044
20:41:39.203 -> SUMMARY,200,188,11,1,1,0.005000,0.005000,303.123,303.123,290.592,290.592,2.044,2.044
20:41:49.204 -> SUMMARY,250,238,11,1,1,0.004000,0.004000,303.123,303.123,290.592,290.592,2.044,2.044
20:41:59.201 -> SUMMARY,300,288,11,1,1,0.003333,0.003333,303.123,303.123,290.592,290.592,2.044,2.044
20:42:09.216 -> SUMMARY,350,338,11,1,1,0.002857,0.002857,303.123,303.123,290.592,290.592,2.044,2.044
20:42:19.197 -> SUMMARY,400,388,11,1,1,0.002500,0.002500,303.123,303.123,290.592,290.592,2.044,2.044
20:42:29.226 -> SUMMARY,450,438,11,1,1,0.002222,0.002222,303.123,303.123,290.592,290.592,2.044,2.044
20:42:39.203 -> SUMMARY,500,488,11,1,1,0.002000,0.002000,303.123,303.123,290.592,290.592,2.044,2.044
20:42:49.220 -> SUMMARY,550,538,11,1,1,0.001818,0.001818,303.123,303.123,290.592,290.592,2.044,2.044
20:42:59.202 -> SUMMARY,600,588,11,1,1,0.001667,0.001667,303.123,303.123,290.592,290.592,2.044,2.044
20:43:09.194 -> SUMMARY,650,638,11,1,1,0.001538,0.001538,303.123,303.123,290.592,290.592,2.044,2.044
20:43:19.204 -> SUMMARY,700,688,11,1,1,0.001429,0.001429,303.123,303.123,290.592,290.592,2.044,2.044
20:43:29.193 -> SUMMARY,750,738,11,1,1,0.001333,0.001333,303.123,303.123,290.592,290.592,2.044,2.044
20:43:39.203 -> SUMMARY,800,788,11,1,1,0.001250,0.001250,303.123,303.123,290.592,290.592,2.044,2.044
20:43:49.209 -> SUMMARY,850,838,11,1,1,0.001176,0.001176,303.123,303.123,290.592,290.592,2.044,2.044
20:43:59.221 -> SUMMARY,900,888,11,1,1,0.001111,0.001111,303.123,303.123,290.592,290.592,2.044,2.044
20:44:09.224 -> SUMMARY,950,938,11,1,1,0.001053,0.001053,303.123,303.123,290.592,290.592,2.044,2.044
