# Supplementary material for: A Sensor-Based TinyML Acoustic Monitoring System for Edge-Side Animal Sound Recognition on Resource-Constrained Microcontrollers
Source: Sensors (Basel). 2026 Jun 23;26(13):3972. doi: 10.3390/s26133972 (PMC13363927; doi:10.3390/s26133972)
Supplement: Supplementary file 1 [file sensors-26-03972-s001.zip › Supplementary File S1 02_edge_performance_logs/edge_perf_logs_ready/parse_edgeai_perf_log_v2.py]

# -*- coding: utf-8 -*-
"""
parse_edgeai_perf_log_v2.py

Robust parser for Arduino Serial Monitor logs.

It supports both formats:
1) PERF,1,accepted,...
2) 21:31:14.289 -> PERF,1,accepted,...

Usage:
python parse_edgeai_perf_log_v2.py serial_perf_animal_playback.txt
python parse_edgeai_perf_log_v2.py serial_perf_background_playback.txt

Outputs in the same folder:
- edgeai_perf_events.csv
- edgeai_perf_summary.csv
"""

import sys
from pathlib import Path
import pandas as pd


def normalize_line(line: str) -> str:
    line = line.strip()
    if "->" in line:
        line = line.split("->", 1)[1].strip()
    return line


def parse_log(path: Path):
    events = []
    summaries = []

    with open(path, "r", encoding="utf-8", errors="ignore") as f:
        for raw in f:
            line = normalize_line(raw)
            if not line:
                continue

            if line.startswith("PERF,"):
                parts = line.split(",", 13)
                if len(parts) < 14:
                    continue
                try:
                    events.append({
                        "total_windows": int(parts[1]),
                        "event": parts[2],
                        "rms": float(parts[3]),
                        "triggered": int(parts[4]),
                        "pred_idx": int(parts[5]),
                        "pred_label": parts[6],
                        "confidence": float(parts[7]),
                        "rms_us": int(parts[8]),
                        "feature_us": int(parts[9]),
                        "quant_us": int(parts[10]),
                        "invoke_us": int(parts[11]),
                        "decode_us": int(parts[12]),
                        "post_us": int(parts[13]),
                    })
                except Exception:
                    continue

            elif line.startswith("SUMMARY,"):
                parts = line.split(",")
                if len(parts) < 14:
                    continue
                try:
                    summaries.append({
                        "total_windows": int(parts[1]),
                        "low_energy": int(parts[2]),
                        "cooldown": int(parts[3]),
                        "triggered": int(parts[4]),
                        "accepted": int(parts[5]),
                        "trigger_ratio": float(parts[6]),
                        "accepted_ratio": float(parts[7]),
                        "avg_post_ms": float(parts[8]),
                        "max_post_ms": float(parts[9]),
                        "avg_feature_ms": float(parts[10]),
                        "max_feature_ms": float(parts[11]),
                        "avg_invoke_ms": float(parts[12]),
                        "max_invoke_ms": float(parts[13]),
                    })
                except Exception:
                    continue

    return pd.DataFrame(events), pd.DataFrame(summaries)


def summarize_events(events: pd.DataFrame):
    if events.empty:
        return pd.DataFrame([{"message": "No PERF events parsed."}])

    def q_us(col: str, p: float) -> float:
        return float(events[col].quantile(p)) / 1000.0

    summary = {
        "triggered_events_parsed": int(len(events)),
        "accepted_events_parsed": int((events["event"] == "accepted").sum()),
        "rejected_events_parsed": int((events["event"] == "rejected").sum()),
        "post_ms_mean": float(events["post_us"].mean()) / 1000.0,
        "post_ms_std": float(events["post_us"].std(ddof=1)) / 1000.0 if len(events) > 1 else 0.0,
        "post_ms_min": float(events["post_us"].min()) / 1000.0,
        "post_ms_p95": q_us("post_us", 0.95),
        "post_ms_max": float(events["post_us"].max()) / 1000.0,
        "feature_ms_mean": float(events["feature_us"].mean()) / 1000.0,
        "feature_ms_std": float(events["feature_us"].std(ddof=1)) / 1000.0 if len(events) > 1 else 0.0,
        "feature_ms_max": float(events["feature_us"].max()) / 1000.0,
        "invoke_ms_mean": float(events["invoke_us"].mean()) / 1000.0,
        "invoke_ms_std": float(events["invoke_us"].std(ddof=1)) / 1000.0 if len(events) > 1 else 0.0,
        "invoke_ms_max": float(events["invoke_us"].max()) / 1000.0,
        "rms_ms_mean": float(events["rms_us"].mean()) / 1000.0,
        "quant_ms_mean": float(events["quant_us"].mean()) / 1000.0,
        "decode_ms_mean": float(events["decode_us"].mean()) / 1000.0,
        "mean_confidence": float(events["confidence"].mean()),
        "min_confidence": float(events["confidence"].min()),
        "max_confidence": float(events["confidence"].max()),
    }
    return pd.DataFrame([summary])


def main():
    log_path = Path(sys.argv[1]) if len(sys.argv) > 1 else Path("serial_perf_log.txt")
    if not log_path.exists():
        print(f"[ERROR] Log file not found: {log_path}")
        print("Usage: python parse_edgeai_perf_log_v2.py serial_perf_log.txt")
        sys.exit(1)

    events, summaries = parse_log(log_path)

    events_out = log_path.with_name("edgeai_perf_events.csv")
    summary_out = log_path.with_name("edgeai_perf_summary.csv")

    events.to_csv(events_out, index=False, encoding="utf-8-sig")

    event_summary = summarize_events(events)
    latest_summary = summaries.tail(1).reset_index(drop=True) if not summaries.empty else pd.DataFrame()

    if latest_summary.empty:
        final_summary = event_summary
    else:
        final_summary = pd.concat([latest_summary, event_summary], axis=1)

    final_summary.to_csv(summary_out, index=False, encoding="utf-8-sig")

    print("Saved:")
    print(events_out)
    print(summary_out)
    print("\nSummary:")
    print(final_summary.to_string(index=False))


if __name__ == "__main__":
    main()
