# Supplementary material for: A Sensor-Based TinyML Acoustic Monitoring System for Edge-Side Animal Sound Recognition on Resource-Constrained Microcontrollers
Source: Sensors (Basel). 2026 Jun 23;26(13):3972. doi: 10.3390/s26133972 (PMC13363927; doi:10.3390/s26133972)
Supplement: Supplementary file 1 [file sensors-26-03972-s001.zip › Supplementary File S1 02_edge_performance_logs/power_background_sound_playback.txt]

C:\Users\wzq\PycharmProjects\PythonProject\PythonProject\EdgeAI_Sound_Stage0_FeaturePractice\.venv1\Scripts\python.exe C:\Users\wzq\PycharmProjects\PythonProject\PythonProject\EdgeAI_Sound_Stage0_FeaturePractice\src\major_revision\power_measurement_gpp3323\record_gpp_power.py 
================================================================================
GPP-3323 Power Recording
================================================================================
PORT      : COM7
BAUD      : 115200
Condition : background_wind_level2_strong_s2
Duration  : 180 s
Interval  : 1.0 s
Raw CSV   : C:\Users\wzq\PycharmProjects\PythonProject\PythonProject\EdgeAI_Sound_Stage0_FeaturePractice\src\major_revision\power_measurement_gpp3323\raw_logs\gpp3323_background_wind_level2_strong_s2_20260612_173315.csv

Before pressing Enter:
1. Confirm GPP-3323 Interface = USB.
2. Confirm CH1 Vset = 5.000 V, Iset = 0.200 A.
3. Connect Arduino correctly.
4. Turn CH1 Output ON if this is a real measurement.
5. Ensure USB is not powering Arduino during power measurement.
================================================================================
Press Enter to start recording...
    0.0 s | V= 5.0020 V | I=  164.70 mA | P= 0.8238 W
    1.0 s | V= 5.0020 V | I=  164.70 mA | P= 0.8238 W
    2.0 s | V= 5.0020 V | I=  164.70 mA | P= 0.8238 W
    3.0 s | V= 5.0020 V | I=  164.70 mA | P= 0.8238 W
    4.0 s | V= 5.0020 V | I=  164.70 mA | P= 0.8238 W
    5.0 s | V= 5.0030 V | I=  164.70 mA | P= 0.8240 W
    6.0 s | V= 5.0030 V | I=  164.70 mA | P= 0.8240 W
    7.0 s | V= 5.0030 V | I=  164.70 mA | P= 0.8240 W
    8.0 s | V= 5.0030 V | I=  164.70 mA | P= 0.8240 W
    9.0 s | V= 5.0030 V | I=  164.70 mA | P= 0.8240 W
   10.0 s | V= 5.0030 V | I=  164.70 mA | P= 0.8240 W
   11.0 s | V= 5.0030 V | I=  164.70 mA | P= 0.8240 W
   12.0 s | V= 5.0030 V | I=  164.70 mA | P= 0.8240 W
   13.0 s | V= 5.0030 V | I=  164.70 mA | P= 0.8240 W
   14.0 s | V= 5.0030 V | I=  164.70 mA | P= 0.8240 W
   15.0 s | V= 5.0030 V | I=  164.80 mA | P= 0.8245 W
   16.0 s | V= 5.0030 V | I=  164.80 mA | P= 0.8245 W
   17.0 s | V= 5.0030 V | I=  164.80 mA | P= 0.8245 W
   18.0 s | V= 5.0030 V | I=  164.80 mA | P= 0.8245 W
   19.0 s | V= 5.0030 V | I=  164.80 mA | P= 0.8245 W
   20.0 s | V= 5.0030 V | I=  164.80 mA | P= 0.8245 W
   21.0 s | V= 5.0030 V | I=  164.80 mA | P= 0.8245 W
   22.0 s | V= 5.0030 V | I=  164.80 mA | P= 0.8245 W
   23.0 s | V= 5.0030 V | I=  164.80 mA | P= 0.8245 W
   24.0 s | V= 5.0030 V | I=  164.80 mA | P= 0.8245 W
   25.0 s | V= 5.0030 V | I=  164.80 mA | P= 0.8245 W
   26.0 s | V= 5.0030 V | I=  164.80 mA | P= 0.8245 W
   27.0 s | V= 5.0030 V | I=  164.80 mA | P= 0.8245 W
   28.0 s | V= 5.0030 V | I=  164.80 mA | P= 0.8245 W
   29.0 s | V= 5.0030 V | I=  164.80 mA | P= 0.8245 W
   30.0 s | V= 5.0030 V | I=  164.80 mA | P= 0.8245 W
   31.0 s | V= 5.0030 V | I=  164.80 mA | P= 0.8245 W
   32.0 s | V= 5.0030 V | I=  164.80 mA | P= 0.8245 W
   33.0 s | V= 5.0030 V | I=  164.80 mA | P= 0.8245 W
   34.0 s | V= 5.0030 V | I=  164.80 mA | P= 0.8245 W
   35.0 s | V= 5.0030 V | I=  164.80 mA | P= 0.8245 W
   36.0 s | V= 5.0030 V | I=  164.80 mA | P= 0.8245 W
   37.0 s | V= 5.0030 V | I=  164.80 mA | P= 0.8245 W
   38.0 s | V= 5.0030 V | I=  164.80 mA | P= 0.8245 W
   39.0 s | V= 5.0030 V | I=  164.80 mA | P= 0.8245 W
   40.0 s | V= 5.0030 V | I=  164.80 mA | P= 0.8245 W
   41.0 s | V= 5.0030 V | I=  164.80 mA | P= 0.8245 W
   42.0 s | V= 5.0030 V | I=  164.70 mA | P= 0.8240 W
   43.0 s | V= 5.0030 V | I=  164.80 mA | P= 0.8245 W
   44.0 s | V= 5.0030 V | I=  164.80 mA | P= 0.8245 W
   45.0 s | V= 5.0030 V | I=  164.80 mA | P= 0.8245 W
   46.0 s | V= 5.0030 V | I=  164.80 mA | P= 0.8245 W
   47.0 s | V= 5.0030 V | I=  164.80 mA | P= 0.8245 W
   48.0 s | V= 5.0030 V | I=  164.80 mA | P= 0.8245 W
   49.0 s | V= 5.0030 V | I=  164.80 mA | P= 0.8245 W
   50.0 s | V= 5.0030 V | I=  164.80 mA | P= 0.8245 W
   51.0 s | V= 5.0030 V | I=  164.80 mA | P= 0.8245 W
   52.0 s | V= 5.0030 V | I=  164.80 mA | P= 0.8245 W
   53.0 s | V= 5.0030 V | I=  164.80 mA | P= 0.8245 W
   54.0 s | V= 5.0030 V | I=  164.80 mA | P= 0.8245 W
   55.0 s | V= 5.0030 V | I=  164.80 mA | P= 0.8245 W
   56.0 s | V= 5.0030 V | I=  164.80 mA | P= 0.8245 W
   57.0 s | V= 5.0030 V | I=  164.80 mA | P= 0.8245 W
   58.0 s | V= 5.0030 V | I=  164.80 mA | P= 0.8245 W
   59.0 s | V= 5.0030 V | I=  164.80 mA | P= 0.8245 W
   60.0 s | V= 5.0030 V | I=  164.80 mA | P= 0.8245 W
   61.0 s | V= 5.0030 V | I=  164.80 mA | P= 0.8245 W
   62.0 s | V= 5.0030 V | I=  164.80 mA | P= 0.8245 W
   63.0 s | V= 5.0030 V | I=  164.80 mA | P= 0.8245 W
   64.0 s | V= 5.0030 V | I=  164.80 mA | P= 0.8245 W
   65.0 s | V= 5.0030 V | I=  164.80 mA | P= 0.8245 W
   66.0 s | V= 5.0030 V | I=  164.80 mA | P= 0.8245 W
   67.0 s | V= 5.0030 V | I=  164.80 mA | P= 0.8245 W
   68.0 s | V= 5.0030 V | I=  164.80 mA | P= 0.8245 W
   69.0 s | V= 5.0030 V | I=  164.80 mA | P= 0.8245 W
   70.0 s | V= 5.0030 V | I=  164.80 mA | P= 0.8245 W
   71.0 s | V= 5.0030 V | I=  164.80 mA | P= 0.8245 W
   72.0 s | V= 5.0030 V | I=  164.80 mA | P= 0.8245 W
   73.0 s | V= 5.0030 V | I=  164.80 mA | P= 0.8245 W
   74.0 s | V= 5.0030 V | I=  164.80 mA | P= 0.8245 W
   75.0 s | V= 5.0030 V | I=  164.80 mA | P= 0.8245 W
   76.0 s | V= 5.0030 V | I=  164.80 mA | P= 0.8245 W
   77.0 s | V= 5.0020 V | I=  164.80 mA | P= 0.8243 W
   78.0 s | V= 5.0030 V | I=  164.80 mA | P= 0.8245 W
   79.0 s | V= 5.0030 V | I=  164.80 mA | P= 0.8245 W
   80.0 s | V= 5.0030 V | I=  164.80 mA | P= 0.8245 W
   81.0 s | V= 5.0030 V | I=  164.80 mA | P= 0.8245 W
   82.0 s | V= 5.0030 V | I=  164.80 mA | P= 0.8245 W
   83.0 s | V= 5.0030 V | I=  164.80 mA | P= 0.8245 W
   84.0 s | V= 5.0030 V | I=  164.80 mA | P= 0.8245 W
   85.0 s | V= 5.0030 V | I=  164.80 mA | P= 0.8245 W
   86.0 s | V= 5.0030 V | I=  164.80 mA | P= 0.8245 W
   87.0 s | V= 5.0030 V | I=  164.80 mA | P= 0.8245 W
   88.0 s | V= 5.0030 V | I=  164.80 mA | P= 0.8245 W
   89.0 s | V= 5.0030 V | I=  164.80 mA | P= 0.8245 W
   90.0 s | V= 5.0030 V | I=  164.90 mA | P= 0.8250 W
   91.0 s | V= 5.0030 V | I=  164.90 mA | P= 0.8250 W
   92.0 s | V= 5.0030 V | I=  164.90 mA | P= 0.8250 W
   93.0 s | V= 5.0030 V | I=  164.90 mA | P= 0.8250 W
   94.0 s | V= 5.0030 V | I=  164.90 mA | P= 0.8250 W
   95.0 s | V= 5.0030 V | I=  164.90 mA | P= 0.8250 W
   96.0 s | V= 5.0030 V | I=  164.90 mA | P= 0.8250 W
   97.0 s | V= 5.0030 V | I=  164.90 mA | P= 0.8250 W
   98.0 s | V= 5.0030 V | I=  164.90 mA | P= 0.8250 W
   99.0 s | V= 5.0030 V | I=  164.90 mA | P= 0.8250 W
  100.0 s | V= 5.0030 V | I=  164.90 mA | P= 0.8250 W
  101.0 s | V= 5.0030 V | I=  164.90 mA | P= 0.8250 W
  102.0 s | V= 5.0030 V | I=  164.90 mA | P= 0.8250 W
  103.0 s | V= 5.0030 V | I=  164.90 mA | P= 0.8250 W
  104.0 s | V= 5.0030 V | I=  164.90 mA | P= 0.8250 W
  105.0 s | V= 5.0030 V | I=  164.90 mA | P= 0.8250 W
  106.0 s | V= 5.0030 V | I=  164.90 mA | P= 0.8250 W
  107.0 s | V= 5.0030 V | I=  164.90 mA | P= 0.8250 W
  108.0 s | V= 5.0030 V | I=  164.90 mA | P= 0.8250 W
  109.0 s | V= 5.0030 V | I=  164.90 mA | P= 0.8250 W
  110.0 s | V= 5.0030 V | I=  164.90 mA | P= 0.8250 W
  111.0 s | V= 5.0030 V | I=  164.90 mA | P= 0.8250 W
  112.0 s | V= 5.0030 V | I=  165.00 mA | P= 0.8255 W
  113.0 s | V= 5.0030 V | I=  165.00 mA | P= 0.8255 W
  114.0 s | V= 5.0030 V | I=  165.00 mA | P= 0.8255 W
  115.0 s | V= 5.0030 V | I=  165.00 mA | P= 0.8255 W
  116.0 s | V= 5.0030 V | I=  165.00 mA | P= 0.8255 W
  117.0 s | V= 5.0030 V | I=  165.00 mA | P= 0.8255 W
  118.0 s | V= 5.0030 V | I=  165.00 mA | P= 0.8255 W
  119.0 s | V= 5.0030 V | I=  165.00 mA | P= 0.8255 W
  120.0 s | V= 5.0030 V | I=  165.00 mA | P= 0.8255 W
  121.0 s | V= 5.0030 V | I=  165.00 mA | P= 0.8255 W
  122.0 s | V= 5.0030 V | I=  165.00 mA | P= 0.8255 W
  123.0 s | V= 5.0030 V | I=  165.00 mA | P= 0.8255 W
  124.0 s | V= 5.0030 V | I=  165.00 mA | P= 0.8255 W
  125.0 s | V= 5.0030 V | I=  165.00 mA | P= 0.8255 W
  126.0 s | V= 5.0030 V | I=  165.00 mA | P= 0.8255 W
  127.0 s | V= 5.0030 V | I=  165.00 mA | P= 0.8255 W
  128.0 s | V= 5.0030 V | I=  165.00 mA | P= 0.8255 W
  129.0 s | V= 5.0030 V | I=  165.00 mA | P= 0.8255 W
  130.0 s | V= 5.0030 V | I=  165.00 mA | P= 0.8255 W
  131.0 s | V= 5.0030 V | I=  165.00 mA | P= 0.8255 W
  132.0 s | V= 5.0030 V | I=  165.00 mA | P= 0.8255 W
  133.0 s | V= 5.0030 V | I=  165.00 mA | P= 0.8255 W
  134.0 s | V= 5.0030 V | I=  165.00 mA | P= 0.8255 W
  135.0 s | V= 5.0030 V | I=  165.00 mA | P= 0.8255 W
  136.0 s | V= 5.0030 V | I=  165.00 mA | P= 0.8255 W
  137.0 s | V= 5.0030 V | I=  165.00 mA | P= 0.8255 W
  138.0 s | V= 5.0030 V | I=  165.00 mA | P= 0.8255 W
  139.0 s | V= 5.0020 V | I=  164.90 mA | P= 0.8248 W
  140.0 s | V= 5.0020 V | I=  164.90 mA | P= 0.8248 W
  141.0 s | V= 5.0030 V | I=  164.90 mA | P= 0.8250 W
  142.0 s | V= 5.0030 V | I=  164.90 mA | P= 0.8250 W
  143.0 s | V= 5.0030 V | I=  164.90 mA | P= 0.8250 W
  144.0 s | V= 5.0030 V | I=  164.90 mA | P= 0.8250 W
  145.0 s | V= 5.0030 V | I=  164.90 mA | P= 0.8250 W
  146.0 s | V= 5.0030 V | I=  165.00 mA | P= 0.8255 W
  147.0 s | V= 5.0030 V | I=  165.00 mA | P= 0.8255 W
  148.0 s | V= 5.0030 V | I=  165.00 mA | P= 0.8255 W
  149.0 s | V= 5.0030 V | I=  165.00 mA | P= 0.8255 W
  150.0 s | V= 5.0030 V | I=  165.00 mA | P= 0.8255 W
  151.0 s | V= 5.0030 V | I=  165.00 mA | P= 0.8255 W
  152.0 s | V= 5.0030 V | I=  165.00 mA | P= 0.8255 W
  153.0 s | V= 5.0030 V | I=  165.00 mA | P= 0.8255 W
  154.0 s | V= 5.0030 V | I=  165.00 mA | P= 0.8255 W
  155.0 s | V= 5.0030 V | I=  165.00 mA | P= 0.8255 W
  156.0 s | V= 5.0030 V | I=  165.00 mA | P= 0.8255 W
  157.0 s | V= 5.0030 V | I=  165.00 mA | P= 0.8255 W
  158.0 s | V= 5.0030 V | I=  165.00 mA | P= 0.8255 W
  159.0 s | V= 5.0030 V | I=  164.90 mA | P= 0.8250 W
  160.0 s | V= 5.0030 V | I=  164.90 mA | P= 0.8250 W
  161.0 s | V= 5.0030 V | I=  165.00 mA | P= 0.8255 W
  162.0 s | V= 5.0030 V | I=  165.00 mA | P= 0.8255 W
  163.0 s | V= 5.0030 V | I=  165.00 mA | P= 0.8255 W
  164.0 s | V= 5.0030 V | I=  164.90 mA | P= 0.8250 W
  165.0 s | V= 5.0030 V | I=  164.90 mA | P= 0.8250 W
  166.0 s | V= 5.0030 V | I=  165.00 mA | P= 0.8255 W
  167.0 s | V= 5.0030 V | I=  165.00 mA | P= 0.8255 W
  168.0 s | V= 5.0030 V | I=  165.00 mA | P= 0.8255 W
  169.0 s | V= 5.0030 V | I=  165.00 mA | P= 0.8255 W
  170.0 s | V= 5.0030 V | I=  165.00 mA | P= 0.8255 W
  171.0 s | V= 5.0030 V | I=  165.00 mA | P= 0.8255 W
  172.0 s | V= 5.0030 V | I=  165.00 mA | P= 0.8255 W
  173.0 s | V= 5.0030 V | I=  165.00 mA | P= 0.8255 W
  174.0 s | V= 5.0030 V | I=  165.00 mA | P= 0.8255 W
  175.0 s | V= 5.0030 V | I=  165.00 mA | P= 0.8255 W
  176.0 s | V= 5.0030 V | I=  165.00 mA | P= 0.8255 W
  177.0 s | V= 5.0030 V | I=  165.00 mA | P= 0.8255 W
  178.0 s | V= 5.0030 V | I=  165.00 mA | P= 0.8255 W
  179.0 s | V= 5.0030 V | I=  165.00 mA | P= 0.8255 W

================================================================================
Recording finished.
Raw data saved to     : C:\Users\wzq\PycharmProjects\PythonProject\PythonProject\EdgeAI_Sound_Stage0_FeaturePractice\src\major_revision\power_measurement_gpp3323\raw_logs\gpp3323_background_wind_level2_strong_s2_20260612_173315.csv
Summary saved to      : C:\Users\wzq\PycharmProjects\PythonProject\PythonProject\EdgeAI_Sound_Stage0_FeaturePractice\src\major_revision\power_measurement_gpp3323\results\gpp3323_summary_background_wind_level2_strong_s2_20260612_173315.csv
--------------------------------------------------------------------------------
Mean voltage          : 5.0030 V
Mean current          : 164.87 mA
Mean power            : 0.8249 W
Estimated autonomy    : 7.63 h (0.32 days)
================================================================================

进程已结束，退出代码为 0
