# Supplementary material for: A Sensor-Based TinyML Acoustic Monitoring System for Edge-Side Animal Sound Recognition on Resource-Constrained Microcontrollers
Source: Sensors (Basel). 2026 Jun 23;26(13):3972. doi: 10.3390/s26133972 (PMC13363927; doi:10.3390/s26133972)
Supplement: Supplementary file 1 [file sensors-26-03972-s001.zip › Supplementary File S1 02_edge_performance_logs/power_mixed_operation.txt]

C:\Users\wzq\PycharmProjects\PythonProject\PythonProject\EdgeAI_Sound_Stage0_FeaturePractice\.venv1\Scripts\python.exe C:\Users\wzq\PycharmProjects\PythonProject\PythonProject\EdgeAI_Sound_Stage0_FeaturePractice\src\major_revision\power_measurement_gpp3323\record_gpp_power.py 
================================================================================
GPP-3323 Power Recording
================================================================================
PORT      : COM7
BAUD      : 115200
Condition : mixed_operation
Duration  : 300 s
Interval  : 1.0 s
Raw CSV   : C:\Users\wzq\PycharmProjects\PythonProject\PythonProject\EdgeAI_Sound_Stage0_FeaturePractice\src\major_revision\power_measurement_gpp3323\raw_logs\gpp3323_mixed_operation_20260612_180057.csv

Before pressing Enter:
1. Confirm GPP-3323 Interface = USB.
2. Confirm CH1 Vset = 5.000 V, Iset = 0.200 A.
3. Connect Arduino correctly.
4. Turn CH1 Output ON if this is a real measurement.
5. Ensure USB is not powering Arduino during power measurement.
================================================================================
Press Enter to start recording...
    0.0 s | V= 5.0020 V | I=  163.10 mA | P= 0.8158 W
    1.0 s | V= 5.0020 V | I=  163.00 mA | P= 0.8153 W
    2.0 s | V= 5.0030 V | I=  163.00 mA | P= 0.8155 W
    3.0 s | V= 5.0020 V | I=  163.00 mA | P= 0.8153 W
    4.0 s | V= 5.0020 V | I=  163.00 mA | P= 0.8153 W
    5.0 s | V= 5.0020 V | I=  163.00 mA | P= 0.8153 W
    6.0 s | V= 5.0020 V | I=  163.00 mA | P= 0.8153 W
    7.0 s | V= 5.0020 V | I=  163.00 mA | P= 0.8153 W
    8.0 s | V= 5.0020 V | I=  163.00 mA | P= 0.8153 W
    9.0 s | V= 5.0020 V | I=  163.00 mA | P= 0.8153 W
   10.0 s | V= 5.0030 V | I=  163.00 mA | P= 0.8155 W
   11.0 s | V= 5.0030 V | I=  163.00 mA | P= 0.8155 W
   12.0 s | V= 5.0020 V | I=  163.00 mA | P= 0.8153 W
   13.0 s | V= 5.0020 V | I=  163.00 mA | P= 0.8153 W
   14.0 s | V= 5.0020 V | I=  163.00 mA | P= 0.8153 W
   15.0 s | V= 5.0020 V | I=  163.10 mA | P= 0.8158 W
   16.0 s | V= 5.0020 V | I=  163.00 mA | P= 0.8153 W
   17.0 s | V= 5.0020 V | I=  163.10 mA | P= 0.8158 W
   18.0 s | V= 5.0020 V | I=  163.10 mA | P= 0.8158 W
   19.0 s | V= 5.0030 V | I=  163.10 mA | P= 0.8160 W
   20.0 s | V= 5.0020 V | I=  163.10 mA | P= 0.8158 W
   21.0 s | V= 5.0020 V | I=  163.10 mA | P= 0.8158 W
   22.0 s | V= 5.0030 V | I=  163.10 mA | P= 0.8160 W
   23.0 s | V= 5.0030 V | I=  163.10 mA | P= 0.8160 W
   24.0 s | V= 5.0030 V | I=  163.20 mA | P= 0.8165 W
   25.0 s | V= 5.0030 V | I=  163.20 mA | P= 0.8165 W
   26.0 s | V= 5.0030 V | I=  163.20 mA | P= 0.8165 W
   27.0 s | V= 5.0030 V | I=  163.20 mA | P= 0.8165 W
   28.0 s | V= 5.0030 V | I=  163.20 mA | P= 0.8165 W
   29.0 s | V= 5.0020 V | I=  163.20 mA | P= 0.8163 W
   30.0 s | V= 5.0020 V | I=  163.20 mA | P= 0.8163 W
   31.0 s | V= 5.0020 V | I=  163.20 mA | P= 0.8163 W
   32.0 s | V= 5.0030 V | I=  163.20 mA | P= 0.8165 W
   33.0 s | V= 5.0030 V | I=  163.20 mA | P= 0.8165 W
   34.0 s | V= 5.0030 V | I=  163.20 mA | P= 0.8165 W
   35.0 s | V= 5.0030 V | I=  163.20 mA | P= 0.8165 W
   36.0 s | V= 5.0030 V | I=  163.20 mA | P= 0.8165 W
   37.0 s | V= 5.0030 V | I=  163.20 mA | P= 0.8165 W
   38.0 s | V= 5.0030 V | I=  163.20 mA | P= 0.8165 W
   39.0 s | V= 5.0030 V | I=  163.20 mA | P= 0.8165 W
   40.0 s | V= 5.0030 V | I=  163.20 mA | P= 0.8165 W
   41.0 s | V= 5.0030 V | I=  163.20 mA | P= 0.8165 W
   42.0 s | V= 5.0030 V | I=  163.20 mA | P= 0.8165 W
   43.0 s | V= 5.0030 V | I=  163.20 mA | P= 0.8165 W
   44.0 s | V= 5.0030 V | I=  163.30 mA | P= 0.8170 W
   45.0 s | V= 5.0030 V | I=  163.30 mA | P= 0.8170 W
   46.0 s | V= 5.0030 V | I=  163.20 mA | P= 0.8165 W
   47.0 s | V= 5.0030 V | I=  163.20 mA | P= 0.8165 W
   48.0 s | V= 5.0030 V | I=  163.30 mA | P= 0.8170 W
   49.0 s | V= 5.0030 V | I=  163.30 mA | P= 0.8170 W
   50.0 s | V= 5.0030 V | I=  163.30 mA | P= 0.8170 W
   51.0 s | V= 5.0030 V | I=  163.30 mA | P= 0.8170 W
   52.0 s | V= 5.0030 V | I=  163.30 mA | P= 0.8170 W
   53.0 s | V= 5.0030 V | I=  163.30 mA | P= 0.8170 W
   54.0 s | V= 5.0030 V | I=  163.30 mA | P= 0.8170 W
   55.0 s | V= 5.0030 V | I=  163.30 mA | P= 0.8170 W
   56.0 s | V= 5.0030 V | I=  163.30 mA | P= 0.8170 W
   57.0 s | V= 5.0030 V | I=  163.30 mA | P= 0.8170 W
   58.0 s | V= 5.0030 V | I=  163.30 mA | P= 0.8170 W
   59.0 s | V= 5.0030 V | I=  163.30 mA | P= 0.8170 W
   60.0 s | V= 5.0030 V | I=  163.40 mA | P= 0.8175 W
   61.0 s | V= 5.0030 V | I=  163.30 mA | P= 0.8170 W
   62.0 s | V= 5.0030 V | I=  163.40 mA | P= 0.8175 W
   63.0 s | V= 5.0030 V | I=  163.40 mA | P= 0.8175 W
   64.0 s | V= 5.0030 V | I=  163.30 mA | P= 0.8170 W
   65.0 s | V= 5.0030 V | I=  163.40 mA | P= 0.8175 W
   66.0 s | V= 5.0030 V | I=  163.40 mA | P= 0.8175 W
   67.0 s | V= 5.0030 V | I=  163.40 mA | P= 0.8175 W
   68.0 s | V= 5.0030 V | I=  163.40 mA | P= 0.8175 W
   69.0 s | V= 5.0030 V | I=  163.40 mA | P= 0.8175 W
   70.0 s | V= 5.0030 V | I=  163.40 mA | P= 0.8175 W
   71.0 s | V= 5.0030 V | I=  163.40 mA | P= 0.8175 W
   72.0 s | V= 5.0030 V | I=  163.40 mA | P= 0.8175 W
   73.0 s | V= 5.0030 V | I=  163.40 mA | P= 0.8175 W
   74.0 s | V= 5.0030 V | I=  163.40 mA | P= 0.8175 W
   75.0 s | V= 5.0030 V | I=  163.40 mA | P= 0.8175 W
   76.0 s | V= 5.0030 V | I=  163.40 mA | P= 0.8175 W
   77.0 s | V= 5.0030 V | I=  163.40 mA | P= 0.8175 W
   78.0 s | V= 5.0030 V | I=  163.40 mA | P= 0.8175 W
   79.0 s | V= 5.0030 V | I=  163.50 mA | P= 0.8180 W
   80.0 s | V= 5.0030 V | I=  163.50 mA | P= 0.8180 W
   81.0 s | V= 5.0030 V | I=  163.50 mA | P= 0.8180 W
   82.0 s | V= 5.0030 V | I=  163.50 mA | P= 0.8180 W
   83.0 s | V= 5.0030 V | I=  163.50 mA | P= 0.8180 W
   84.0 s | V= 5.0030 V | I=  163.50 mA | P= 0.8180 W
   85.0 s | V= 5.0030 V | I=  163.50 mA | P= 0.8180 W
   86.0 s | V= 5.0030 V | I=  163.50 mA | P= 0.8180 W
   87.0 s | V= 5.0030 V | I=  163.50 mA | P= 0.8180 W
   88.0 s | V= 5.0030 V | I=  163.50 mA | P= 0.8180 W
   89.0 s | V= 5.0030 V | I=  163.50 mA | P= 0.8180 W
   90.0 s | V= 5.0030 V | I=  163.50 mA | P= 0.8180 W
   91.0 s | V= 5.0030 V | I=  163.50 mA | P= 0.8180 W
   92.0 s | V= 5.0030 V | I=  163.50 mA | P= 0.8180 W
   93.0 s | V= 5.0030 V | I=  163.50 mA | P= 0.8180 W
   94.0 s | V= 5.0030 V | I=  163.50 mA | P= 0.8180 W
   95.0 s | V= 5.0030 V | I=  163.50 mA | P= 0.8180 W
   96.0 s | V= 5.0030 V | I=  163.60 mA | P= 0.8185 W
   97.0 s | V= 5.0030 V | I=  163.60 mA | P= 0.8185 W
   98.0 s | V= 5.0030 V | I=  163.60 mA | P= 0.8185 W
   99.0 s | V= 5.0020 V | I=  163.50 mA | P= 0.8178 W
  100.0 s | V= 5.0030 V | I=  163.50 mA | P= 0.8180 W
  101.0 s | V= 5.0030 V | I=  163.50 mA | P= 0.8180 W
  102.0 s | V= 5.0030 V | I=  163.50 mA | P= 0.8180 W
  103.0 s | V= 5.0030 V | I=  163.60 mA | P= 0.8185 W
  104.0 s | V= 5.0030 V | I=  163.60 mA | P= 0.8185 W
  105.0 s | V= 5.0030 V | I=  163.60 mA | P= 0.8185 W
  106.0 s | V= 5.0030 V | I=  163.60 mA | P= 0.8185 W
  107.0 s | V= 5.0030 V | I=  163.60 mA | P= 0.8185 W
  108.0 s | V= 5.0030 V | I=  163.60 mA | P= 0.8185 W
  109.0 s | V= 5.0030 V | I=  163.60 mA | P= 0.8185 W
  110.0 s | V= 5.0030 V | I=  163.60 mA | P= 0.8185 W
  111.0 s | V= 5.0030 V | I=  163.60 mA | P= 0.8185 W
  112.0 s | V= 5.0030 V | I=  163.60 mA | P= 0.8185 W
  113.0 s | V= 5.0020 V | I=  163.60 mA | P= 0.8183 W
  114.0 s | V= 5.0030 V | I=  163.60 mA | P= 0.8185 W
  115.0 s | V= 5.0030 V | I=  163.60 mA | P= 0.8185 W
  116.0 s | V= 5.0030 V | I=  163.60 mA | P= 0.8185 W
  117.0 s | V= 5.0030 V | I=  163.60 mA | P= 0.8185 W
  118.0 s | V= 5.0030 V | I=  163.60 mA | P= 0.8185 W
  119.0 s | V= 5.0030 V | I=  163.60 mA | P= 0.8185 W
  120.0 s | V= 5.0030 V | I=  163.60 mA | P= 0.8185 W
  121.0 s | V= 5.0030 V | I=  163.60 mA | P= 0.8185 W
  122.0 s | V= 5.0030 V | I=  163.60 mA | P= 0.8185 W
  123.0 s | V= 5.0030 V | I=  163.60 mA | P= 0.8185 W
  124.0 s | V= 5.0030 V | I=  163.60 mA | P= 0.8185 W
  125.0 s | V= 5.0030 V | I=  163.60 mA | P= 0.8185 W
  126.0 s | V= 5.0030 V | I=  163.60 mA | P= 0.8185 W
  127.0 s | V= 5.0030 V | I=  163.70 mA | P= 0.8190 W
  128.0 s | V= 5.0030 V | I=  163.70 mA | P= 0.8190 W
  129.0 s | V= 5.0020 V | I=  163.60 mA | P= 0.8183 W
  130.0 s | V= 5.0030 V | I=  163.70 mA | P= 0.8190 W
  131.0 s | V= 5.0030 V | I=  163.60 mA | P= 0.8185 W
  132.0 s | V= 5.0030 V | I=  163.70 mA | P= 0.8190 W
  133.0 s | V= 5.0030 V | I=  163.70 mA | P= 0.8190 W
  134.0 s | V= 5.0030 V | I=  163.70 mA | P= 0.8190 W
  135.0 s | V= 5.0020 V | I=  163.70 mA | P= 0.8188 W
  136.0 s | V= 5.0030 V | I=  163.70 mA | P= 0.8190 W
  137.0 s | V= 5.0020 V | I=  163.70 mA | P= 0.8188 W
  138.0 s | V= 5.0020 V | I=  163.70 mA | P= 0.8188 W
  139.0 s | V= 5.0030 V | I=  163.70 mA | P= 0.8190 W
  140.0 s | V= 5.0030 V | I=  163.70 mA | P= 0.8190 W
  141.0 s | V= 5.0020 V | I=  163.70 mA | P= 0.8188 W
  142.0 s | V= 5.0030 V | I=  163.70 mA | P= 0.8190 W
  143.0 s | V= 5.0030 V | I=  163.70 mA | P= 0.8190 W
  144.0 s | V= 5.0030 V | I=  163.70 mA | P= 0.8190 W
  145.0 s | V= 5.0030 V | I=  163.70 mA | P= 0.8190 W
  146.0 s | V= 5.0030 V | I=  163.70 mA | P= 0.8190 W
  147.0 s | V= 5.0030 V | I=  163.70 mA | P= 0.8190 W
  148.0 s | V= 5.0030 V | I=  163.80 mA | P= 0.8195 W
  149.0 s | V= 5.0030 V | I=  163.80 mA | P= 0.8195 W
  150.0 s | V= 5.0030 V | I=  163.80 mA | P= 0.8195 W
  151.0 s | V= 5.0030 V | I=  163.80 mA | P= 0.8195 W
  152.0 s | V= 5.0030 V | I=  163.80 mA | P= 0.8195 W
  153.0 s | V= 5.0020 V | I=  163.80 mA | P= 0.8193 W
  154.0 s | V= 5.0020 V | I=  163.80 mA | P= 0.8193 W
  155.0 s | V= 5.0020 V | I=  163.80 mA | P= 0.8193 W
  156.0 s | V= 5.0020 V | I=  163.80 mA | P= 0.8193 W
  157.0 s | V= 5.0030 V | I=  163.80 mA | P= 0.8195 W
  158.0 s | V= 5.0020 V | I=  163.80 mA | P= 0.8193 W
  159.0 s | V= 5.0020 V | I=  163.80 mA | P= 0.8193 W
  160.0 s | V= 5.0020 V | I=  163.80 mA | P= 0.8193 W
  161.0 s | V= 5.0020 V | I=  163.80 mA | P= 0.8193 W
  162.0 s | V= 5.0020 V | I=  163.80 mA | P= 0.8193 W
  163.0 s | V= 5.0020 V | I=  163.80 mA | P= 0.8193 W
  164.0 s | V= 5.0030 V | I=  163.80 mA | P= 0.8195 W
  165.0 s | V= 5.0030 V | I=  163.80 mA | P= 0.8195 W
  166.0 s | V= 5.0030 V | I=  163.80 mA | P= 0.8195 W
  167.0 s | V= 5.0020 V | I=  163.80 mA | P= 0.8193 W
  168.0 s | V= 5.0030 V | I=  163.80 mA | P= 0.8195 W
  169.0 s | V= 5.0030 V | I=  163.80 mA | P= 0.8195 W
  170.0 s | V= 5.0030 V | I=  163.80 mA | P= 0.8195 W
  171.0 s | V= 5.0020 V | I=  163.80 mA | P= 0.8193 W
  172.0 s | V= 5.0020 V | I=  163.80 mA | P= 0.8193 W
  173.0 s | V= 5.0030 V | I=  163.80 mA | P= 0.8195 W
  174.0 s | V= 5.0030 V | I=  163.80 mA | P= 0.8195 W
  175.0 s | V= 5.0030 V | I=  163.80 mA | P= 0.8195 W
  176.0 s | V= 5.0030 V | I=  163.80 mA | P= 0.8195 W
  177.0 s | V= 5.0030 V | I=  163.80 mA | P= 0.8195 W
  178.0 s | V= 5.0020 V | I=  163.80 mA | P= 0.8193 W
  179.0 s | V= 5.0020 V | I=  163.80 mA | P= 0.8193 W
  180.0 s | V= 5.0020 V | I=  163.80 mA | P= 0.8193 W
  181.0 s | V= 5.0020 V | I=  163.90 mA | P= 0.8198 W
  182.0 s | V= 5.0030 V | I=  163.90 mA | P= 0.8200 W
  183.0 s | V= 5.0020 V | I=  163.90 mA | P= 0.8198 W
  184.0 s | V= 5.0020 V | I=  163.90 mA | P= 0.8198 W
  185.0 s | V= 5.0030 V | I=  163.90 mA | P= 0.8200 W
  186.0 s | V= 5.0020 V | I=  163.90 mA | P= 0.8198 W
  187.0 s | V= 5.0020 V | I=  163.90 mA | P= 0.8198 W
  188.0 s | V= 5.0020 V | I=  163.90 mA | P= 0.8198 W
  189.0 s | V= 5.0020 V | I=  163.90 mA | P= 0.8198 W
  190.0 s | V= 5.0020 V | I=  163.90 mA | P= 0.8198 W
  191.0 s | V= 5.0020 V | I=  163.90 mA | P= 0.8198 W
  192.0 s | V= 5.0020 V | I=  163.90 mA | P= 0.8198 W
  193.0 s | V= 5.0030 V | I=  163.90 mA | P= 0.8200 W
  194.0 s | V= 5.0030 V | I=  163.90 mA | P= 0.8200 W
  195.0 s | V= 5.0030 V | I=  163.90 mA | P= 0.8200 W
  196.0 s | V= 5.0030 V | I=  163.90 mA | P= 0.8200 W
  197.0 s | V= 5.0030 V | I=  163.90 mA | P= 0.8200 W
  198.0 s | V= 5.0030 V | I=  163.90 mA | P= 0.8200 W
  199.0 s | V= 5.0030 V | I=  163.90 mA | P= 0.8200 W
  200.0 s | V= 5.0020 V | I=  163.90 mA | P= 0.8198 W
  201.0 s | V= 5.0020 V | I=  163.90 mA | P= 0.8198 W
  202.0 s | V= 5.0030 V | I=  163.90 mA | P= 0.8200 W
  203.0 s | V= 5.0020 V | I=  163.90 mA | P= 0.8198 W
  204.0 s | V= 5.0020 V | I=  163.90 mA | P= 0.8198 W
  205.0 s | V= 5.0020 V | I=  164.00 mA | P= 0.8203 W
  206.0 s | V= 5.0030 V | I=  164.00 mA | P= 0.8205 W
  207.0 s | V= 5.0030 V | I=  163.90 mA | P= 0.8200 W
  208.0 s | V= 5.0020 V | I=  163.90 mA | P= 0.8198 W
  209.0 s | V= 5.0020 V | I=  164.00 mA | P= 0.8203 W
  210.0 s | V= 5.0020 V | I=  164.00 mA | P= 0.8203 W
  211.0 s | V= 5.0020 V | I=  164.00 mA | P= 0.8203 W
  212.0 s | V= 5.0020 V | I=  164.00 mA | P= 0.8203 W
  213.0 s | V= 5.0020 V | I=  164.00 mA | P= 0.8203 W
  214.0 s | V= 5.0020 V | I=  164.00 mA | P= 0.8203 W
  215.0 s | V= 5.0020 V | I=  164.00 mA | P= 0.8203 W
  216.0 s | V= 5.0020 V | I=  164.00 mA | P= 0.8203 W
  217.0 s | V= 5.0020 V | I=  164.00 mA | P= 0.8203 W
  218.0 s | V= 5.0020 V | I=  164.00 mA | P= 0.8203 W
  219.0 s | V= 5.0020 V | I=  164.00 mA | P= 0.8203 W
  220.0 s | V= 5.0020 V | I=  164.00 mA | P= 0.8203 W
  221.0 s | V= 5.0030 V | I=  164.00 mA | P= 0.8205 W
  222.0 s | V= 5.0030 V | I=  164.00 mA | P= 0.8205 W
  223.0 s | V= 5.0030 V | I=  164.00 mA | P= 0.8205 W
  224.0 s | V= 5.0030 V | I=  164.00 mA | P= 0.8205 W
  225.0 s | V= 5.0020 V | I=  164.10 mA | P= 0.8208 W
  226.0 s | V= 5.0020 V | I=  164.00 mA | P= 0.8203 W
  227.0 s | V= 5.0030 V | I=  164.10 mA | P= 0.8210 W
  228.0 s | V= 5.0030 V | I=  164.10 mA | P= 0.8210 W
  229.0 s | V= 5.0030 V | I=  164.10 mA | P= 0.8210 W
  230.0 s | V= 5.0020 V | I=  164.10 mA | P= 0.8208 W
  231.0 s | V= 5.0030 V | I=  164.10 mA | P= 0.8210 W
  232.0 s | V= 5.0030 V | I=  164.10 mA | P= 0.8210 W
  233.0 s | V= 5.0030 V | I=  164.10 mA | P= 0.8210 W
  234.0 s | V= 5.0030 V | I=  164.10 mA | P= 0.8210 W
  235.0 s | V= 5.0030 V | I=  164.10 mA | P= 0.8210 W
  236.0 s | V= 5.0030 V | I=  164.10 mA | P= 0.8210 W
  237.0 s | V= 5.0020 V | I=  164.10 mA | P= 0.8208 W
  238.0 s | V= 5.0030 V | I=  164.10 mA | P= 0.8210 W
  239.0 s | V= 5.0030 V | I=  164.10 mA | P= 0.8210 W
  240.0 s | V= 5.0030 V | I=  164.10 mA | P= 0.8210 W
  241.0 s | V= 5.0030 V | I=  164.10 mA | P= 0.8210 W
  242.0 s | V= 5.0020 V | I=  164.10 mA | P= 0.8208 W
  243.0 s | V= 5.0020 V | I=  164.10 mA | P= 0.8208 W
  244.0 s | V= 5.0020 V | I=  164.10 mA | P= 0.8208 W
  245.0 s | V= 5.0020 V | I=  164.10 mA | P= 0.8208 W
  246.0 s | V= 5.0030 V | I=  164.10 mA | P= 0.8210 W
  247.0 s | V= 5.0030 V | I=  164.10 mA | P= 0.8210 W
  248.0 s | V= 5.0030 V | I=  164.10 mA | P= 0.8210 W
  249.0 s | V= 5.0030 V | I=  164.20 mA | P= 0.8215 W
  250.0 s | V= 5.0030 V | I=  164.20 mA | P= 0.8215 W
  251.0 s | V= 5.0030 V | I=  164.10 mA | P= 0.8210 W
  252.0 s | V= 5.0030 V | I=  164.20 mA | P= 0.8215 W
  253.0 s | V= 5.0030 V | I=  164.20 mA | P= 0.8215 W
  254.0 s | V= 5.0030 V | I=  164.10 mA | P= 0.8210 W
  255.0 s | V= 5.0020 V | I=  164.20 mA | P= 0.8213 W
  256.0 s | V= 5.0020 V | I=  164.20 mA | P= 0.8213 W
  257.0 s | V= 5.0020 V | I=  164.20 mA | P= 0.8213 W
  258.0 s | V= 5.0020 V | I=  164.20 mA | P= 0.8213 W
  259.0 s | V= 5.0020 V | I=  164.10 mA | P= 0.8208 W
  260.0 s | V= 5.0020 V | I=  164.10 mA | P= 0.8208 W
  261.0 s | V= 5.0030 V | I=  164.10 mA | P= 0.8210 W
  262.0 s | V= 5.0020 V | I=  164.10 mA | P= 0.8208 W
  263.0 s | V= 5.0020 V | I=  164.10 mA | P= 0.8208 W
  264.0 s | V= 5.0020 V | I=  164.10 mA | P= 0.8208 W
  265.0 s | V= 5.0020 V | I=  164.20 mA | P= 0.8213 W
  266.0 s | V= 5.0020 V | I=  164.20 mA | P= 0.8213 W
  267.0 s | V= 5.0020 V | I=  164.20 mA | P= 0.8213 W
  268.0 s | V= 5.0020 V | I=  164.20 mA | P= 0.8213 W
  269.0 s | V= 5.0020 V | I=  164.20 mA | P= 0.8213 W
  270.0 s | V= 5.0020 V | I=  164.20 mA | P= 0.8213 W
  271.0 s | V= 5.0030 V | I=  164.20 mA | P= 0.8215 W
  272.0 s | V= 5.0020 V | I=  164.20 mA | P= 0.8213 W
  273.0 s | V= 5.0030 V | I=  164.20 mA | P= 0.8215 W
  274.0 s | V= 5.0020 V | I=  164.20 mA | P= 0.8213 W
  275.0 s | V= 5.0020 V | I=  164.20 mA | P= 0.8213 W
  276.0 s | V= 5.0020 V | I=  164.20 mA | P= 0.8213 W
  277.0 s | V= 5.0020 V | I=  164.20 mA | P= 0.8213 W
  278.0 s | V= 5.0020 V | I=  164.20 mA | P= 0.8213 W
  279.0 s | V= 5.0030 V | I=  164.20 mA | P= 0.8215 W
  280.0 s | V= 5.0030 V | I=  164.20 mA | P= 0.8215 W
  281.0 s | V= 5.0020 V | I=  164.20 mA | P= 0.8213 W
  282.0 s | V= 5.0030 V | I=  164.20 mA | P= 0.8215 W
  283.0 s | V= 5.0030 V | I=  164.20 mA | P= 0.8215 W
  284.0 s | V= 5.0030 V | I=  164.20 mA | P= 0.8215 W
  285.0 s | V= 5.0030 V | I=  164.20 mA | P= 0.8215 W
  286.0 s | V= 5.0030 V | I=  164.20 mA | P= 0.8215 W
  287.0 s | V= 5.0030 V | I=  164.20 mA | P= 0.8215 W
  288.0 s | V= 5.0020 V | I=  164.20 mA | P= 0.8213 W
  289.0 s | V= 5.0020 V | I=  164.30 mA | P= 0.8218 W
  290.0 s | V= 5.0020 V | I=  164.20 mA | P= 0.8213 W
  291.0 s | V= 5.0020 V | I=  164.20 mA | P= 0.8213 W
  292.0 s | V= 5.0020 V | I=  164.20 mA | P= 0.8213 W
  293.0 s | V= 5.0020 V | I=  164.20 mA | P= 0.8213 W
  294.0 s | V= 5.0020 V | I=  164.20 mA | P= 0.8213 W
  295.0 s | V= 5.0020 V | I=  164.20 mA | P= 0.8213 W
  296.0 s | V= 5.0030 V | I=  164.30 mA | P= 0.8220 W
  297.0 s | V= 5.0030 V | I=  164.30 mA | P= 0.8220 W
  298.0 s | V= 5.0020 V | I=  164.30 mA | P= 0.8218 W
  299.0 s | V= 5.0020 V | I=  164.30 mA | P= 0.8218 W

================================================================================
Recording finished.
Raw data saved to     : C:\Users\wzq\PycharmProjects\PythonProject\PythonProject\EdgeAI_Sound_Stage0_FeaturePractice\src\major_revision\power_measurement_gpp3323\raw_logs\gpp3323_mixed_operation_20260612_180057.csv
Summary saved to      : C:\Users\wzq\PycharmProjects\PythonProject\PythonProject\EdgeAI_Sound_Stage0_FeaturePractice\src\major_revision\power_measurement_gpp3323\results\gpp3323_summary_mixed_operation_20260612_180057.csv
--------------------------------------------------------------------------------
Mean voltage          : 5.0026 V
Mean current          : 163.71 mA
Mean power            : 0.8190 W
Estimated autonomy    : 7.68 h (0.32 days)
================================================================================

进程已结束，退出代码为 0
