# Supplementary material for: A Sensor-Based TinyML Acoustic Monitoring System for Edge-Side Animal Sound Recognition on Resource-Constrained Microcontrollers
Source: Sensors (Basel). 2026 Jun 23;26(13):3972. doi: 10.3390/s26133972 (PMC13363927; doi:10.3390/s26133972)
Supplement: Supplementary file 1 [file sensors-26-03972-s001.zip › Supplementary File S1 02_edge_performance_logs/rms200_animal.txt]

21:38:48.178 -> === EdgeAI_SoundSense Performance Instrumented ===
21:38:48.178 -> PERF_HEADER,total_windows,event,rms,triggered,pred_idx,pred_label,confidence,rms_us,feature_us,quant_us,invoke_us,decode_us,post_us
21:38:48.178 -> SUMMARY_HEADER,total_windows,low_energy,cooldown,triggered,accepted,trigger_ratio,accepted_ratio,avg_post_ms,max_post_ms,avg_feature_ms,max_feature_ms,avg_invoke_ms,max_invoke_ms
21:38:48.178 -> [INFO] System Ready. Performance logging enabled.
21:38:48.641 -> PERF,1,accepted,8179.53,1,6,背景噪声,0.996094,9726,296478,340,1915,23,308546
21:38:51.976 -> PERF,17,accepted,361.49,1,6,背景噪声,0.996094,10997,295168,343,1906,22,308504
21:38:55.478 -> PERF,34,accepted,527.08,1,6,背景噪声,0.996094,10698,295163,363,1898,40,308228
21:38:58.472 -> SUMMARY,50,14,33,3,3,0.060000,0.060000,308.426,308.546,295.603,296.478,1.906,1.915
21:38:58.975 -> PERF,51,accepted,728.05,1,6,背景噪声,0.996094,10973,295009,347,1897,40,308333
21:39:02.474 -> PERF,68,accepted,694.46,1,6,背景噪声,0.996094,10894,294947,330,1914,22,308175
21:39:05.973 -> PERF,85,accepted,627.38,1,6,背景噪声,0.996094,10925,294905,332,1914,22,308165
21:39:08.803 -> SUMMARY,100,28,66,6,6,0.060000,0.060000,308.325,308.546,295.278,296.478,1.907,1.915
21:39:09.308 -> PERF,101,accepted,393.99,1,6,背景噪声,0.996094,10458,295033,370,1916,22,307882
21:39:12.808 -> PERF,118,accepted,610.68,1,6,背景噪声,0.996094,10867,294877,330,1914,23,308077
21:39:16.108 -> PERF,134,accepted,344.08,1,6,背景噪声,0.996094,10497,294846,394,1906,22,307731
21:39:19.138 -> SUMMARY,150,42,99,9,9,0.060000,0.060000,308.182,308.546,295.158,296.478,1.909,1.916
21:39:19.610 -> PERF,151,accepted,632.55,1,6,背景噪声,0.996094,10809,294830,335,1914,23,307994
21:39:23.111 -> PERF,168,accepted,659.09,1,6,背景噪声,0.871094,11038,294868,328,1914,23,308237
21:39:26.448 -> PERF,184,accepted,478.02,1,6,背景噪声,0.996094,10583,295059,360,1914,23,308004
21:39:29.464 -> SUMMARY,200,56,132,12,12,0.060000,0.060000,308.156,308.546,295.099,296.478,1.910,1.916
21:39:29.933 -> PERF,201,accepted,722.63,1,6,背景噪声,0.996094,11000,294913,328,1914,23,308244
21:39:33.247 -> PERF,217,accepted,470.06,1,6,背景噪声,0.996094,10625,295032,360,1906,22,308011
21:39:36.761 -> PERF,234,accepted,672.67,1,6,背景噪声,0.996094,10892,295096,362,1887,23,308352
21:39:40.074 -> PERF,250,accepted,490.94,1,6,背景噪声,0.996094,10558,294950,342,1914,23,307854
21:39:40.074 -> SUMMARY,250,69,165,16,16,0.064000,0.064000,308.146,308.546,295.073,296.478,1.909,1.916
21:39:43.561 -> PERF,267,accepted,617.10,1,6,背景噪声,0.996094,10911,294855,350,1898,23,308102
21:39:46.875 -> PERF,283,accepted,325.69,1,6,背景噪声,0.996094,10464,294887,342,1914,23,307696
21:39:50.386 -> PERF,300,accepted,589.74,1,6,背景噪声,0.996094,10901,294837,329,1906,22,308062
21:39:50.386 -> SUMMARY,300,83,198,19,19,0.063333,0.063333,308.116,308.546,295.040,296.478,1.908,1.916
