# Supplementary material for: A Sensor-Based TinyML Acoustic Monitoring System for Edge-Side Animal Sound Recognition on Resource-Constrained Microcontrollers
Source: Sensors (Basel). 2026 Jun 23;26(13):3972. doi: 10.3390/s26133972 (PMC13363927; doi:10.3390/s26133972)
Supplement: Supplementary file 1 [file sensors-26-03972-s001.zip › Supplementary File S1 02_edge_performance_logs/rms200_background.txt]

21:40:49.635 -> === EdgeAI_SoundSense Performance Instrumented ===
21:40:49.635 -> PERF_HEADER,total_windows,event,rms,triggered,pred_idx,pred_label,confidence,rms_us,feature_us,quant_us,invoke_us,decode_us,post_us
21:40:49.635 -> SUMMARY_HEADER,total_windows,low_energy,cooldown,triggered,accepted,trigger_ratio,accepted_ratio,avg_post_ms,max_post_ms,avg_feature_ms,max_feature_ms,avg_invoke_ms,max_invoke_ms
21:40:49.635 -> [INFO] System Ready. Performance logging enabled.
21:40:50.091 -> PERF,1,accepted,8169.23,1,6,背景噪声,0.996094,9745,296597,340,1915,23,308703
21:40:54.819 -> PERF,24,accepted,325.28,1,4,金钱豹,0.953125,10969,295155,337,1922,23,308472
21:40:57.332 -> PERF,36,accepted,249.16,1,6,背景噪声,0.953125,10957,294957,349,1923,23,308275
21:40:59.938 -> SUMMARY,50,14,33,3,3,0.060000,0.060000,308.483,308.703,295.570,296.597,1.920,1.923
21:41:02.013 -> PERF,59,accepted,378.45,1,4,金钱豹,0.996094,10770,294937,343,1940,23,308077
21:41:04.523 -> PERF,71,accepted,271.03,1,4,金钱豹,0.972656,11011,295044,353,1940,23,308438
21:41:07.036 -> PERF,83,accepted,481.71,1,4,金钱豹,0.996094,10969,294911,332,1914,23,308213
21:41:10.249 -> SUMMARY,100,28,66,6,6,0.060000,0.060000,308.363,308.703,295.267,296.597,1.926,1.940
21:41:11.754 -> PERF,106,accepted,474.38,1,4,金钱豹,0.996094,11022,294905,327,1923,22,308266
21:41:14.264 -> PERF,118,accepted,359.20,1,4,金钱豹,0.996094,10989,294854,333,1923,23,308186
21:41:18.980 -> PERF,141,accepted,479.22,1,4,金钱豹,0.996094,11001,294866,327,1915,23,308196
21:41:20.585 -> SUMMARY,150,44,97,9,9,0.060000,0.060000,308.314,308.703,295.136,296.597,1.924,1.940
21:41:21.491 -> PERF,153,accepted,422.22,1,4,金钱豹,0.996094,10988,294892,330,1932,23,308232
21:41:25.611 -> PERF,173,accepted,246.68,1,4,金钱豹,0.996094,10503,295057,358,1932,22,307939
21:41:28.116 -> PERF,185,accepted,500.71,1,4,金钱豹,0.996094,11020,294985,367,1887,51,308374
21:41:30.925 -> SUMMARY,200,56,132,12,12,0.060000,0.060000,308.281,308.703,295.097,296.597,1.922,1.940
21:41:32.805 -> PERF,208,accepted,310.39,1,4,金钱豹,0.996094,10858,294950,332,1923,23,308151
21:41:35.322 -> PERF,220,accepted,417.98,1,4,金钱豹,0.996094,11018,294950,361,1923,23,308341
21:41:38.643 -> PERF,236,accepted,331.51,1,4,金钱豹,0.996094,10528,295020,349,1922,23,307927
21:41:41.153 -> PERF,248,accepted,487.14,1,4,金钱豹,0.996094,11028,294983,356,1916,23,308371
21:41:41.352 -> SUMMARY,250,67,167,16,16,0.064000,0.064000,308.260,308.703,295.066,296.597,1.922,1.940
21:41:45.275 -> PERF,268,accepted,308.76,1,4,金钱豹,0.996094,10783,294980,379,1904,23,308163
21:41:47.788 -> PERF,280,accepted,531.52,1,4,金钱豹,0.996094,10993,294786,385,1923,23,308176
21:41:51.605 -> SUMMARY,300,84,198,18,18,0.060000,0.060000,308.250,308.703,295.046,296.597,1.921,1.940
21:41:54.081 -> PERF,311,accepted,352.51,1,4,金钱豹,0.996094,10975,294927,378,1941,23,308310
21:41:56.592 -> PERF,323,accepted,329.71,1,4,金钱豹,0.996094,10982,295082,361,1923,23,308437
21:42:01.810 -> SUMMARY,350,110,220,20,20,0.057143,0.057143,308.262,308.703,295.042,296.597,1.922,1.941
21:42:02.713 -> PERF,353,accepted,338.78,1,4,金钱豹,0.996094,10733,295083,345,1933,22,308209
21:42:05.223 -> PERF,365,accepted,301.71,1,4,金钱豹,0.996094,10947,294946,327,1923,22,308231
21:42:07.740 -> PERF,377,accepted,536.50,1,4,金钱豹,0.996094,10967,294884,333,1914,23,308187
