# Supplementary material for: A Sensor-Based TinyML Acoustic Monitoring System for Edge-Side Animal Sound Recognition on Resource-Constrained Microcontrollers
Source: Sensors (Basel). 2026 Jun 23;26(13):3972. doi: 10.3390/s26133972 (PMC13363927; doi:10.3390/s26133972)
Supplement: Supplementary file 1 [file sensors-26-03972-s001.zip › Supplementary File S1 02_edge_performance_logs/rms200_idle.txt]

21:36:07.564 -> === EdgeAI_SoundSense Performance Instrumented ===
21:36:07.564 -> PERF_HEADER,total_windows,event,rms,triggered,pred_idx,pred_label,confidence,rms_us,feature_us,quant_us,invoke_us,decode_us,post_us
21:36:07.564 -> SUMMARY_HEADER,total_windows,low_energy,cooldown,triggered,accepted,trigger_ratio,accepted_ratio,avg_post_ms,max_post_ms,avg_feature_ms,max_feature_ms,avg_invoke_ms,max_invoke_ms
21:36:07.564 -> [INFO] System Ready. Performance logging enabled.
21:36:08.046 -> PERF,1,accepted,8174.68,1,6,背景噪声,0.996094,9768,296691,341,1915,22,308802
21:36:17.655 -> SUMMARY,50,38,11,1,1,0.020000,0.020000,308.802,308.802,296.691,296.691,1.915,1.915
21:36:27.631 -> SUMMARY,100,88,11,1,1,0.010000,0.010000,308.802,308.802,296.691,296.691,1.915,1.915
21:36:37.642 -> SUMMARY,150,138,11,1,1,0.006667,0.006667,308.802,308.802,296.691,296.691,1.915,1.915
21:36:47.654 -> SUMMARY,200,188,11,1,1,0.005000,0.005000,308.802,308.802,296.691,296.691,1.915,1.915
21:36:57.662 -> SUMMARY,250,238,11,1,1,0.004000,0.004000,308.802,308.802,296.691,296.691,1.915,1.915
21:37:07.642 -> SUMMARY,300,288,11,1,1,0.003333,0.003333,308.802,308.802,296.691,296.691,1.915,1.915
