# Supplementary material for: A Sensor-Based TinyML Acoustic Monitoring System for Edge-Side Animal Sound Recognition on Resource-Constrained Microcontrollers
Source: Sensors (Basel). 2026 Jun 23;26(13):3972. doi: 10.3390/s26133972 (PMC13363927; doi:10.3390/s26133972)
Supplement: Supplementary file 1 [file sensors-26-03972-s001.zip › Supplementary File S1 02_edge_performance_logs/rms300_animal.txt]

21:49:12.562 -> === EdgeAI_SoundSense Performance Instrumented ===
21:49:12.562 -> PERF_HEADER,total_windows,event,rms,triggered,pred_idx,pred_label,confidence,rms_us,feature_us,quant_us,invoke_us,decode_us,post_us
21:49:12.562 -> SUMMARY_HEADER,total_windows,low_energy,cooldown,triggered,accepted,trigger_ratio,accepted_ratio,avg_post_ms,max_post_ms,avg_feature_ms,max_feature_ms,avg_invoke_ms,max_invoke_ms
21:49:12.562 -> [INFO] System Ready. Performance logging enabled.
21:49:13.023 -> PERF,1,accepted,8185.70,1,6,背景噪声,0.996094,9999,290487,359,2061,23,303014
21:49:16.535 -> PERF,18,accepted,322.74,1,6,背景噪声,0.996094,11151,289011,365,2034,23,302650
21:49:20.014 -> PERF,35,accepted,347.08,1,6,背景噪声,0.996094,11234,288859,371,2042,23,302597
21:49:22.796 -> SUMMARY,50,14,33,3,3,0.060000,0.060000,302.754,303.014,289.452,290.487,2.046,2.061
21:49:25.110 -> PERF,60,accepted,351.39,1,6,背景噪声,0.996094,11067,288958,390,2043,23,302548
21:49:28.592 -> PERF,77,accepted,339.48,1,6,背景噪声,0.996094,11168,288995,381,2043,23,302676
21:49:32.973 -> SUMMARY,100,40,55,5,5,0.050000,0.050000,302.697,303.014,289.262,290.487,2.045,2.061
21:49:33.678 -> PERF,102,accepted,315.41,1,6,背景噪声,0.980469,11160,288857,375,2060,23,302540
21:49:38.759 -> PERF,127,accepted,319.01,1,6,背景噪声,0.996094,11097,288903,353,2043,23,302485
21:49:42.240 -> PERF,144,accepted,339.69,1,6,背景噪声,0.996094,11135,288648,366,2042,23,302281
21:49:43.243 -> SUMMARY,150,59,83,8,8,0.053333,0.053333,302.599,303.014,289.090,290.487,2.046,2.061
21:49:47.357 -> PERF,169,accepted,358.91,1,6,背景噪声,0.996094,11024,288925,351,2042,23,302432
21:49:52.443 -> PERF,194,accepted,302.60,1,6,背景噪声,0.996094,11004,288983,360,2043,23,302505
21:49:53.415 -> SUMMARY,200,85,105,10,10,0.050000,0.050000,302.573,303.014,289.063,290.487,2.045,2.061
21:49:55.927 -> PERF,211,accepted,305.66,1,6,背景噪声,0.996094,11136,288962,386,2044,23,302617
21:49:59.405 -> PERF,228,rejected,313.15,1,6,背景噪声,0.566406,11124,288919,393,2044,11,302556
21:50:01.016 -> PERF,236,accepted,329.78,1,6,背景噪声,0.996094,11128,288978,401,2044,23,302641
21:50:03.626 -> SUMMARY,250,105,132,13,12,0.052000,0.048000,302.580,303.014,289.037,290.487,2.045,2.061
21:50:06.107 -> PERF,261,accepted,321.55,1,6,背景噪声,0.996094,10965,288975,398,2044,23,302471
21:50:09.587 -> PERF,278,accepted,330.94,1,6,背景噪声,0.996094,11191,288827,400,2044,23,302551
21:50:13.066 -> PERF,295,rejected,314.02,1,6,背景噪声,0.695312,11085,288709,398,2042,12,302310
21:50:13.803 -> SUMMARY,300,130,154,16,14,0.053333,0.046667,302.555,303.014,289.000,290.487,2.045,2.061
21:50:14.676 -> PERF,303,accepted,339.22,1,6,背景噪声,0.996094,10987,288904,402,2044,24,302425
21:50:18.157 -> PERF,320,accepted,307.96,1,6,背景噪声,0.996094,11086,288846,401,2043,23,302466
