# Supplementary material for: A Sensor-Based TinyML Acoustic Monitoring System for Edge-Side Animal Sound Recognition on Resource-Constrained Microcontrollers
Source: Sensors (Basel). 2026 Jun 23;26(13):3972. doi: 10.3390/s26133972 (PMC13363927; doi:10.3390/s26133972)
Supplement: Supplementary file 1 [file sensors-26-03972-s001.zip › Supplementary File S1 02_edge_performance_logs/rms300_background.txt]

21:50:53.057 -> === EdgeAI_SoundSense Performance Instrumented ===
21:50:53.057 -> PERF_HEADER,total_windows,event,rms,triggered,pred_idx,pred_label,confidence,rms_us,feature_us,quant_us,invoke_us,decode_us,post_us
21:50:53.057 -> SUMMARY_HEADER,total_windows,low_energy,cooldown,triggered,accepted,trigger_ratio,accepted_ratio,avg_post_ms,max_post_ms,avg_feature_ms,max_feature_ms,avg_invoke_ms,max_invoke_ms
21:50:53.057 -> [INFO] System Ready. Performance logging enabled.
21:50:53.518 -> PERF,1,accepted,8183.49,1,6,背景噪声,0.996094,10036,290495,378,2043,51,303067
21:51:03.130 -> SUMMARY,50,38,11,1,1,0.020000,0.020000,303.067,303.067,290.495,290.495,2.043,2.043
21:51:13.134 -> SUMMARY,100,88,11,1,1,0.010000,0.010000,303.067,303.067,290.495,290.495,2.043,2.043
21:51:16.209 -> PERF,114,accepted,302.09,1,4,金钱豹,0.996094,11150,288911,379,2052,23,302579
21:51:23.217 -> SUMMARY,150,126,22,2,2,0.013333,0.013333,302.823,303.067,289.703,290.495,2.047,2.052
21:51:30.110 -> PERF,183,accepted,338.27,1,4,金钱豹,0.996094,11159,288944,369,2088,40,302667
21:51:33.292 -> SUMMARY,200,164,33,3,3,0.015000,0.015000,302.771,303.067,289.450,290.495,2.061,2.088
21:51:37.410 -> PERF,219,accepted,317.64,1,4,金钱豹,0.996094,11175,288978,383,2044,23,302668
21:51:43.099 -> PERF,247,accepted,306.74,1,4,金钱豹,0.996094,11148,288945,388,2061,23,302632
21:51:43.501 -> SUMMARY,250,198,47,5,5,0.020000,0.020000,302.723,303.067,289.255,290.495,2.058,2.088
21:51:49.998 -> PERF,281,accepted,305.48,1,4,金钱豹,0.996094,11199,289030,380,2059,23,302774
21:51:53.583 -> SUMMARY,300,228,66,6,6,0.020000,0.020000,302.731,303.067,289.217,290.495,2.058,2.088
21:52:03.594 -> SUMMARY,350,278,66,6,6,0.017143,0.017143,302.731,303.067,289.217,290.495,2.058,2.088
21:52:13.608 -> SUMMARY,400,328,66,6,6,0.015000,0.015000,302.731,303.067,289.217,290.495,2.058,2.088
21:52:16.892 -> PERF,415,accepted,302.91,1,4,金钱豹,0.996094,11168,289045,375,2060,23,302736
