# Supplementary material for: A Sensor-Based TinyML Acoustic Monitoring System for Edge-Side Animal Sound Recognition on Resource-Constrained Microcontrollers
Source: Sensors (Basel). 2026 Jun 23;26(13):3972. doi: 10.3390/s26133972 (PMC13363927; doi:10.3390/s26133972)
Supplement: Supplementary file 1 [file sensors-26-03972-s001.zip › Supplementary File S1 02_edge_performance_logs/rms300_idle.txt]

21:45:18.988 -> === EdgeAI_SoundSense Performance Instrumented ===
21:45:18.988 -> PERF_HEADER,total_windows,event,rms,triggered,pred_idx,pred_label,confidence,rms_us,feature_us,quant_us,invoke_us,decode_us,post_us
21:45:18.988 -> SUMMARY_HEADER,total_windows,low_energy,cooldown,triggered,accepted,trigger_ratio,accepted_ratio,avg_post_ms,max_post_ms,avg_feature_ms,max_feature_ms,avg_invoke_ms,max_invoke_ms
21:45:18.988 -> [INFO] System Ready. Performance logging enabled.
21:45:19.168 -> PERF,1,accepted,8170.94,1,6,背景噪声,0.996094,9995,290463,385,2044,24,302973
21:45:28.758 -> SUMMARY,50,38,11,1,1,0.020000,0.020000,302.973,302.973,290.463,290.463,2.044,2.044
21:45:38.755 -> SUMMARY,100,88,11,1,1,0.010000,0.010000,302.973,302.973,290.463,290.463,2.044,2.044
21:45:48.757 -> SUMMARY,150,138,11,1,1,0.006667,0.006667,302.973,302.973,290.463,290.463,2.044,2.044
21:45:58.784 -> SUMMARY,200,188,11,1,1,0.005000,0.005000,302.973,302.973,290.463,290.463,2.044,2.044
21:46:08.773 -> SUMMARY,250,238,11,1,1,0.004000,0.004000,302.973,302.973,290.463,290.463,2.044,2.044
21:46:18.765 -> SUMMARY,300,288,11,1,1,0.003333,0.003333,302.973,302.973,290.463,290.463,2.044,2.044
21:46:28.789 -> SUMMARY,350,338,11,1,1,0.002857,0.002857,302.973,302.973,290.463,290.463,2.044,2.044
