# Supplementary material for: A Sensor-Based TinyML Acoustic Monitoring System for Edge-Side Animal Sound Recognition on Resource-Constrained Microcontrollers
Source: Sensors (Basel). 2026 Jun 23;26(13):3972. doi: 10.3390/s26133972 (PMC13363927; doi:10.3390/s26133972)
Supplement: Supplementary file 1 [file sensors-26-03972-s001.zip › Supplementary File S1 02_edge_performance_logs/rms400_animal.txt]

22:12:39.525 -> === EdgeAI_SoundSense Performance Instrumented ===
22:12:39.525 -> PERF_HEADER,total_windows,event,rms,triggered,pred_idx,pred_label,confidence,rms_us,feature_us,quant_us,invoke_us,decode_us,post_us
22:12:39.525 -> SUMMARY_HEADER,total_windows,low_energy,cooldown,triggered,accepted,trigger_ratio,accepted_ratio,avg_post_ms,max_post_ms,avg_feature_ms,max_feature_ms,avg_invoke_ms,max_invoke_ms
22:12:39.525 -> [INFO] System Ready. Performance logging enabled.
22:12:39.990 -> PERF,1,accepted,8188.87,1,6,背景噪声,0.996094,9772,296579,367,1916,22,308723
22:12:47.114 -> PERF,36,accepted,412.67,1,6,背景噪声,0.996094,10986,295095,326,1905,23,308401
22:12:49.707 -> SUMMARY,50,26,22,2,2,0.040000,0.040000,308.562,308.723,295.837,296.579,1.911,1.916
22:12:55.631 -> PERF,78,accepted,419.90,1,6,背景噪声,0.996094,11007,294970,351,1914,22,308331
22:12:59.841 -> SUMMARY,100,64,33,3,3,0.030000,0.030000,308.485,308.723,295.548,296.579,1.912,1.916
22:13:09.844 -> SUMMARY,150,114,33,3,3,0.020000,0.020000,308.485,308.723,295.548,296.579,1.912,1.916
22:13:12.544 -> PERF,162,accepted,413.02,1,6,背景噪声,0.996094,10969,295019,362,1915,23,308355
22:13:17.622 -> PERF,187,accepted,406.64,1,6,背景噪声,0.996094,10976,295032,357,1916,22,308370
22:13:20.041 -> SUMMARY,200,140,55,5,5,0.025000,0.025000,308.436,308.723,295.339,296.579,1.913,1.916
22:13:26.166 -> PERF,229,accepted,415.55,1,6,背景噪声,0.996094,10999,295116,326,1915,23,308444
22:13:30.171 -> SUMMARY,250,178,66,6,6,0.024000,0.024000,308.437,308.723,295.302,296.579,1.913,1.916
22:13:31.249 -> PERF,254,accepted,414.35,1,6,背景噪声,0.996094,10974,294823,372,1916,23,308174
22:13:40.253 -> SUMMARY,300,216,77,7,7,0.023333,0.023333,308.400,308.723,295.233,296.579,1.914,1.916
22:13:43.166 -> PERF,313,accepted,401.96,1,6,背景噪声,0.996094,10925,294925,348,1915,22,308203
22:13:50.369 -> SUMMARY,350,254,88,8,8,0.022857,0.022857,308.375,308.723,295.195,296.579,1.914,1.916
22:13:51.678 -> PERF,355,accepted,410.55,1,6,背景噪声,0.996094,10964,294999,348,1898,23,308298
22:14:00.187 -> PERF,397,accepted,412.91,1,6,背景噪声,0.996094,11010,294937,328,1915,23,308278
22:14:00.587 -> SUMMARY,400,288,102,10,10,0.025000,0.025000,308.358,308.723,295.150,296.579,1.913,1.916
