# Supplementary material for: A Sensor-Based TinyML Acoustic Monitoring System for Edge-Side Animal Sound Recognition on Resource-Constrained Microcontrollers
Source: Sensors (Basel). 2026 Jun 23;26(13):3972. doi: 10.3390/s26133972 (PMC13363927; doi:10.3390/s26133972)
Supplement: Supplementary file 1 [file sensors-26-03972-s001.zip › Supplementary File S1 02_edge_performance_logs/rms400_background.txt]

22:16:38.519 -> === EdgeAI_SoundSense Performance Instrumented ===
22:16:38.519 -> PERF_HEADER,total_windows,event,rms,triggered,pred_idx,pred_label,confidence,rms_us,feature_us,quant_us,invoke_us,decode_us,post_us
22:16:38.519 -> SUMMARY_HEADER,total_windows,low_energy,cooldown,triggered,accepted,trigger_ratio,accepted_ratio,avg_post_ms,max_post_ms,avg_feature_ms,max_feature_ms,avg_invoke_ms,max_invoke_ms
22:16:38.519 -> [INFO] System Ready. Performance logging enabled.
22:16:38.980 -> PERF,1,accepted,8268.95,1,6,背景噪声,0.996094,9743,296465,340,1906,23,308543
22:16:48.604 -> SUMMARY,50,38,11,1,1,0.020000,0.020000,308.543,308.543,296.465,296.465,1.906,1.906
22:16:58.586 -> SUMMARY,100,88,11,1,1,0.010000,0.010000,308.543,308.543,296.465,296.465,1.906,1.906
22:17:01.296 -> PERF,112,accepted,427.35,1,4,金钱豹,0.996094,11009,295066,354,1915,22,308433
22:17:08.800 -> PERF,149,accepted,443.11,1,4,金钱豹,0.996094,11008,294970,358,1889,40,308330
22:17:08.800 -> SUMMARY,150,124,23,3,3,0.020000,0.020000,308.435,308.543,295.500,296.465,1.903,1.915
22:17:14.315 -> PERF,176,accepted,412.30,1,4,金钱豹,0.996094,10974,294914,329,1923,23,308229
22:17:18.936 -> SUMMARY,200,152,44,4,4,0.020000,0.020000,308.384,308.543,295.354,296.465,1.908,1.923
22:17:21.211 -> PERF,210,accepted,405.63,1,4,金钱豹,0.996094,11008,294904,328,1915,23,308243
22:17:29.051 -> SUMMARY,250,190,55,5,5,0.020000,0.020000,308.356,308.543,295.264,296.465,1.910,1.923
22:17:39.031 -> SUMMARY,300,240,55,5,5,0.016667,0.016667,308.356,308.543,295.264,296.465,1.910,1.923
22:17:49.044 -> SUMMARY,350,290,55,5,5,0.014286,0.014286,308.356,308.543,295.264,296.465,1.910,1.923
22:17:59.053 -> SUMMARY,400,340,55,5,5,0.012500,0.012500,308.356,308.543,295.264,296.465,1.910,1.923
22:18:01.932 -> PERF,413,accepted,404.30,1,4,金钱豹,0.996094,10988,295094,350,1923,23,308443
22:18:09.429 -> PERF,450,accepted,425.50,1,4,金钱豹,0.996094,11009,294925,331,1914,23,308267
22:18:09.429 -> SUMMARY,450,377,66,7,7,0.015556,0.015556,308.355,308.543,295.191,296.465,1.912,1.923
