# Supplementary material for: A Sensor-Based TinyML Acoustic Monitoring System for Edge-Side Animal Sound Recognition on Resource-Constrained Microcontrollers
Source: Sensors (Basel). 2026 Jun 23;26(13):3972. doi: 10.3390/s26133972 (PMC13363927; doi:10.3390/s26133972)
Supplement: Supplementary file 1 [file sensors-26-03972-s001.zip › Supplementary File S1 02_edge_performance_logs/rms400_idle.txt]

22:09:01.897 -> === EdgeAI_SoundSense Performance Instrumented ===
22:09:01.897 -> PERF_HEADER,total_windows,event,rms,triggered,pred_idx,pred_label,confidence,rms_us,feature_us,quant_us,invoke_us,decode_us,post_us
22:09:01.897 -> SUMMARY_HEADER,total_windows,low_energy,cooldown,triggered,accepted,trigger_ratio,accepted_ratio,avg_post_ms,max_post_ms,avg_feature_ms,max_feature_ms,avg_invoke_ms,max_invoke_ms
22:09:01.897 -> [INFO] System Ready. Performance logging enabled.
22:09:02.366 -> PERF,1,accepted,8188.59,1,6,背景噪声,0.996094,9729,296645,340,1915,23,308717
22:09:11.977 -> SUMMARY,50,38,11,1,1,0.020000,0.020000,308.717,308.717,296.645,296.645,1.915,1.915
22:09:21.968 -> SUMMARY,100,88,11,1,1,0.010000,0.010000,308.717,308.717,296.645,296.645,1.915,1.915
22:09:31.973 -> SUMMARY,150,138,11,1,1,0.006667,0.006667,308.717,308.717,296.645,296.645,1.915,1.915
22:09:41.991 -> SUMMARY,200,188,11,1,1,0.005000,0.005000,308.717,308.717,296.645,296.645,1.915,1.915
22:09:51.975 -> SUMMARY,250,238,11,1,1,0.004000,0.004000,308.717,308.717,296.645,296.645,1.915,1.915
22:10:02.002 -> SUMMARY,300,288,11,1,1,0.003333,0.003333,308.717,308.717,296.645,296.645,1.915,1.915
22:10:11.978 -> SUMMARY,350,338,11,1,1,0.002857,0.002857,308.717,308.717,296.645,296.645,1.915,1.915
22:10:22.001 -> SUMMARY,400,388,11,1,1,0.002500,0.002500,308.717,308.717,296.645,296.645,1.915,1.915
